# Supplementary material for: Using fecal immmunochemical cartridges for gut microbiome analysis within a colorectal cancer screening program
Source: Gut Microbes. 2023 Feb 16;15(1):2176119. doi: 10.1080/19490976.2023.2176119 (PMC9980522; doi:10.1080/19490976.2023.2176119)
Supplement: Supplemental Material [file KGMI_A_2176119_SM9600.zip]

Archive with 4 entries (4 files):
- Figures S1_S2_revision2.pdf
- Table S1.xls
- Table S2.xls
- Table S3.xls
