# Supplementary material for: Using fecal immmunochemical cartridges for gut microbiome analysis within a colorectal cancer screening program
Source: Gut Microbes. 2023 Feb 16;15(1):2176119. doi: 10.1080/19490976.2023.2176119 (PMC9980522; doi:10.1080/19490976.2023.2176119)
Supplement: Supplemental Material [file KGMI_A_2176119_SM9600.zip › Table S1.xls]

## Sheet: ASV
ASV	FIT	Norgen	Difference	Species	Genus	Family	Order	Class	Phylum	Domain
ASV_44	4.56726	3.18456	1.3827		Escherichia-Shigella	Enterobacteriaceae	Enterobacterales	Gammaproteobacteria	Proteobacteria	Bacteria
ASV_293	1.54037	0.267505	1.27286		Enterococcus	Enterococcaceae	Lactobacillales	Bacilli	Firmicutes	Bacteria
ASV_382	2.10179	0.861379	1.24041		Lactococcus	Streptococcaceae	Lactobacillales	Bacilli	Firmicutes	Bacteria
ASV_284	1.53312	0.31954	1.21358		Enterococcus	Enterococcaceae	Lactobacillales	Bacilli	Firmicutes	Bacteria
ASV_190	3.14735	2.12056	1.0268		Streptococcus	Streptococcaceae	Lactobacillales	Bacilli	Firmicutes	Bacteria
ASV_503	1.76032	2.69371	-0.933385		Oscillibacter	Oscillospiraceae	Oscillospirales	Clostridia	Firmicutes	Bacteria
ASV_45	2.7854	1.90026	0.885138		Streptococcus	Streptococcaceae	Lactobacillales	Bacilli	Firmicutes	Bacteria
ASV_982	0.963704	0.14211	0.821594		Leuconostoc	Leuconostocaceae	Lactobacillales	Bacilli	Firmicutes	Bacteria
ASV_379	1.70344	2.51659	-0.813149			Lachnospiraceae	Lachnospirales	Clostridia	Firmicutes	Bacteria
ASV_252	2.05003	2.82423	-0.7742			Oscillospiraceae	Oscillospirales	Clostridia	Firmicutes	Bacteria
ASV_260	2.88683	2.11817	0.768663			Lachnospiraceae	Lachnospirales	Clostridia	Firmicutes	Bacteria
ASV_607	0.571715	1.32357	-0.751858		UCG-005	Oscillospiraceae	Oscillospirales	Clostridia	Firmicutes	Bacteria
ASV_53	3.51017	4.26011	-0.749942			Lachnospiraceae	Lachnospirales	Clostridia	Firmicutes	Bacteria
ASV_110	2.67718	3.41677	-0.739597		[Eubacterium] eligens group	Lachnospiraceae	Lachnospirales	Clostridia	Firmicutes	Bacteria
ASV_464	1.60287	2.33136	-0.728493		Roseburia	Lachnospiraceae	Lachnospirales	Clostridia	Firmicutes	Bacteria
ASV_381	1.33275	2.04763	-0.714883		Lachnospiraceae UCG-001	Lachnospiraceae	Lachnospirales	Clostridia	Firmicutes	Bacteria
ASV_872	0.962042	0.271622	0.69042		Lachnospiraceae FCS020 group	Lachnospiraceae	Lachnospirales	Clostridia	Firmicutes	Bacteria
ASV_134	2.43412	3.12113	-0.687002			Lachnospiraceae	Lachnospirales	Clostridia	Firmicutes	Bacteria
ASV_447	1.03246	0.345985	0.686478			Lachnospiraceae	Lachnospirales	Clostridia	Firmicutes	Bacteria
ASV_29	5.9491	5.26278	0.68632			Lachnospiraceae	Lachnospirales	Clostridia	Firmicutes	Bacteria
ASV_865	0.0276612	0.700615	-0.672954			Lachnospiraceae	Lachnospirales	Clostridia	Firmicutes	Bacteria
ASV_40	4.96376	4.30394	0.65982		Streptococcus	Streptococcaceae	Lactobacillales	Bacilli	Firmicutes	Bacteria
ASV_117	2.14194	2.79868	-0.656733			Lachnospiraceae	Lachnospirales	Clostridia	Firmicutes	Bacteria
ASV_591	1.44885	0.842364	0.60649	Lachnospiraceae FCS020 group bacterium	Lachnospiraceae FCS020 group	Lachnospiraceae	Lachnospirales	Clostridia	Firmicutes	Bacteria
ASV_137	2.27909	2.87837	-0.599282		[Eubacterium] eligens group	Lachnospiraceae	Lachnospirales	Clostridia	Firmicutes	Bacteria
ASV_227	1.99065	2.56727	-0.576614	Lachnospira pectinoschiza	Lachnospira	Lachnospiraceae	Lachnospirales	Clostridia	Firmicutes	Bacteria
ASV_1	8.28615	7.73696	0.549195			Lachnospiraceae	Lachnospirales	Clostridia	Firmicutes	Bacteria
ASV_22	3.29429	2.75626	0.538029	Ruminococcus bromii	Ruminococcus	Ruminococcaceae	Oscillospirales	Clostridia	Firmicutes	Bacteria
ASV_851	0.449138	0.98505	-0.535912					Clostridia	Firmicutes	Bacteria
ASV_371	0.920393	0.386979	0.533414		Lactobacillus	Lactobacillaceae	Lactobacillales	Bacilli	Firmicutes	Bacteria
ASV_328	1.04266	1.57573	-0.533071		[Eubacterium] siraeum group	Ruminococcaceae	Oscillospirales	Clostridia	Firmicutes	Bacteria
ASV_688	1.44348	0.912182	0.531298					Clostridia	Firmicutes	Bacteria
ASV_206	2.19443	2.72187	-0.527444		Lachnospiraceae UCG-004	Lachnospiraceae	Lachnospirales	Clostridia	Firmicutes	Bacteria
ASV_325	1.13216	1.65705	-0.524885			Oscillospiraceae	Oscillospirales	Clostridia	Firmicutes	Bacteria
ASV_285	0.891176	1.4157	-0.524525			Lachnospiraceae	Lachnospirales	Clostridia	Firmicutes	Bacteria
ASV_175	1.88458	2.40538	-0.520801			Oscillospiraceae	Oscillospirales	Clostridia	Firmicutes	Bacteria
ASV_722	0.406155	0.925578	-0.519423			Lachnospiraceae	Lachnospirales	Clostridia	Firmicutes	Bacteria
ASV_257	1.79653	2.30025	-0.503714		[Eubacterium] xylanophilum group	Lachnospiraceae	Lachnospirales	Clostridia	Firmicutes	Bacteria
ASV_935	0.10152	0.588861	-0.487341			Lachnospiraceae	Lachnospirales	Clostridia	Firmicutes	Bacteria
ASV_84	2.91787	3.40438	-0.486513	Lachnospira pectinoschiza	Lachnospira	Lachnospiraceae	Lachnospirales	Clostridia	Firmicutes	Bacteria
ASV_578	1.4922	1.00966	0.482545		Streptococcus	Streptococcaceae	Lactobacillales	Bacilli	Firmicutes	Bacteria
ASV_201	2.74677	3.22693	-0.480166	Alistipes obesi	Alistipes	Rikenellaceae	Bacteroidales	Bacteroidia	Bacteroidota	Bacteria
ASV_279	2.4403	2.91777	-0.477474			Lachnospiraceae	Lachnospirales	Clostridia	Firmicutes	Bacteria
ASV_255	2.02894	1.56102	0.467923	Eggerthella lenta	Eggerthella	Eggerthellaceae	Coriobacteriales	Coriobacteriia	Actinobacteriota	Bacteria
ASV_2465	-0.0868552	0.366468	-0.453324			Anaerovoracaceae	Peptostreptococcales-Tissierellales	Clostridia	Firmicutes	Bacteria
ASV_34	4.98577	5.43015	-0.444378	Alistipes putredinis	Alistipes	Rikenellaceae	Bacteroidales	Bacteroidia	Bacteroidota	Bacteria
ASV_153	2.60161	2.15776	0.443854		[Eubacterium] hallii group	Lachnospiraceae	Lachnospirales	Clostridia	Firmicutes	Bacteria
ASV_1418	0.357938	-0.0858905	0.443828		Streptococcus	Streptococcaceae	Lactobacillales	Bacilli	Firmicutes	Bacteria
ASV_135	2.74651	2.30924	0.437266	Turicibacter sanguinis	Turicibacter	Erysipelotrichaceae	Erysipelotrichales	Bacilli	Firmicutes	Bacteria
ASV_1292	1.03109	0.598391	0.432703			[Clostridium] methylpentosum group	Oscillospirales	Clostridia	Firmicutes	Bacteria
ASV_710	0.624679	1.05549	-0.43081		GCA-900066575	Lachnospiraceae	Lachnospirales	Clostridia	Firmicutes	Bacteria
ASV_1093	0.696139	0.265446	0.430693		Butyricicoccus	Butyricicoccaceae	Oscillospirales	Clostridia	Firmicutes	Bacteria
ASV_3	5.51042	5.07991	0.430508		Bifidobacterium	Bifidobacteriaceae	Bifidobacteriales	Actinobacteria	Actinobacteriota	Bacteria
ASV_66	4.37231	4.8025	-0.430191			Lachnospiraceae	Lachnospirales	Clostridia	Firmicutes	Bacteria
ASV_1258	0.25093	-0.177538	0.428469		Lactobacillus	Lactobacillaceae	Lactobacillales	Bacilli	Firmicutes	Bacteria
ASV_425	1.61016	1.18178	0.428375		Streptococcus	Streptococcaceae	Lactobacillales	Bacilli	Firmicutes	Bacteria
ASV_1534	0.575374	0.165406	0.409968	Propionibacterium freudenreichii	Propionibacterium	Propionibacteriaceae	Propionibacteriales	Actinobacteria	Actinobacteriota	Bacteria
ASV_1652	0.378996	0.785646	-0.406649	Phocea massiliensis	Phocea	Ruminococcaceae	Oscillospirales	Clostridia	Firmicutes	Bacteria
ASV_922	0.70448	1.11073	-0.406245		Colidextribacter	Oscillospiraceae	Oscillospirales	Clostridia	Firmicutes	Bacteria
ASV_111	2.35582	2.76109	-0.40527			Oscillospiraceae	Oscillospirales	Clostridia	Firmicutes	Bacteria
ASV_339	2.89428	2.49587	0.398418		Bifidobacterium	Bifidobacteriaceae	Bifidobacteriales	Actinobacteria	Actinobacteriota	Bacteria
ASV_25	5.78906	5.39099	0.398073			Peptostreptococcaceae	Peptostreptococcales-Tissierellales	Clostridia	Firmicutes	Bacteria
ASV_209	0.626301	0.228402	0.397899			Lachnospiraceae	Lachnospirales	Clostridia	Firmicutes	Bacteria
ASV_59	5.36188	4.96561	0.396273		[Eubacterium] hallii group	Lachnospiraceae	Lachnospirales	Clostridia	Firmicutes	Bacteria
ASV_11	6.97212	6.57769	0.394436			Lachnospiraceae	Lachnospirales	Clostridia	Firmicutes	Bacteria
ASV_93	4.13387	3.74081	0.393061	Bilophila wadsworthia	Bilophila	Desulfovibrionaceae	Desulfovibrionales	Desulfovibrionia	Desulfobacterota	Bacteria
ASV_97	2.15906	1.76687	0.392188		Methanobrevibacter	Methanobacteriaceae	Methanobacteriales	Methanobacteria	Euryarchaeota	Archaea
ASV_343	1.42535	1.81434	-0.388988		UCG-005	Oscillospiraceae	Oscillospirales	Clostridia	Firmicutes	Bacteria
ASV_234	2.69369	3.07931	-0.385617			Lachnospiraceae	Lachnospirales	Clostridia	Firmicutes	Bacteria
ASV_475	2.32573	1.94078	0.384952		Family XIII AD3011 group	Anaerovoracaceae	Peptostreptococcales-Tissierellales	Clostridia	Firmicutes	Bacteria
ASV_966	0.407905	0.0233446	0.38456		Terrisporobacter	Peptostreptococcaceae	Peptostreptococcales-Tissierellales	Clostridia	Firmicutes	Bacteria
ASV_674	0.788269	1.16727	-0.379002		UCG-003	Oscillospiraceae	Oscillospirales	Clostridia	Firmicutes	Bacteria
ASV_696	1.09307	1.4692	-0.376136			Oscillospiraceae	Oscillospirales	Clostridia	Firmicutes	Bacteria
ASV_146	2.32439	2.70013	-0.375734	Parasutterella excrementihominis	Parasutterella	Sutterellaceae	Burkholderiales	Gammaproteobacteria	Proteobacteria	Bacteria
ASV_10	5.98826	5.61371	0.374552	Bifidobacterium longum	Bifidobacterium	Bifidobacteriaceae	Bifidobacteriales	Actinobacteria	Actinobacteriota	Bacteria
ASV_86	1.15112	1.52445	-0.37333	Sutterella wadsworthensis	Sutterella	Sutterellaceae	Burkholderiales	Gammaproteobacteria	Proteobacteria	Bacteria
ASV_1384	0.876129	0.510391	0.365738			[Eubacterium] coprostanoligenes group	Oscillospirales	Clostridia	Firmicutes	Bacteria
ASV_611	0.5495	0.186928	0.362571			Peptostreptococcaceae	Peptostreptococcales-Tissierellales	Clostridia	Firmicutes	Bacteria
ASV_305	0.935517	0.57803	0.357487			Lachnospiraceae	Lachnospirales	Clostridia	Firmicutes	Bacteria
ASV_1107	0.308511	0.663884	-0.355373					Clostridia	Firmicutes	Bacteria
ASV_1412	0.276098	-0.0770009	0.353099		Lactobacillus	Lactobacillaceae	Lactobacillales	Bacilli	Firmicutes	Bacteria
ASV_884	0.887994	0.535852	0.352142			Streptococcaceae	Lactobacillales	Bacilli	Firmicutes	Bacteria
ASV_262	2.18397	1.83539	0.348585	Eggerthella lenta	Eggerthella	Eggerthellaceae	Coriobacteriales	Coriobacteriia	Actinobacteriota	Bacteria
ASV_39	3.49502	3.84119	-0.346165			Lachnospiraceae	Lachnospirales	Clostridia	Firmicutes	Bacteria
ASV_568	0.428445	0.773262	-0.344817	Alistipes senegalensis	Alistipes	Rikenellaceae	Bacteroidales	Bacteroidia	Bacteroidota	Bacteria
ASV_147	2.05124	2.39523	-0.343988	Alistipes finegoldii	Alistipes	Rikenellaceae	Bacteroidales	Bacteroidia	Bacteroidota	Bacteria
ASV_1645	0.726483	0.383572	0.342911					Clostridia	Firmicutes	Bacteria
ASV_745	0.151001	0.493324	-0.342323			Oscillospiraceae	Oscillospirales	Clostridia	Firmicutes	Bacteria
ASV_1958	0.283406	-0.0555905	0.338997		Catenibacillus	Lachnospiraceae	Lachnospirales	Clostridia	Firmicutes	Bacteria
ASV_138	3.74427	3.4065	0.337769			Lachnospiraceae	Lachnospirales	Clostridia	Firmicutes	Bacteria
ASV_269	1.20751	0.870345	0.337162	Turicibacter sanguinis	Turicibacter	Erysipelotrichaceae	Erysipelotrichales	Bacilli	Firmicutes	Bacteria
ASV_919	0.593843	0.258359	0.335484		Lactobacillus	Lactobacillaceae	Lactobacillales	Bacilli	Firmicutes	Bacteria
ASV_448	0.678638	1.01351	-0.334868	Lachnospiraceae UCG-001 bacterium	Lachnospiraceae UCG-001	Lachnospiraceae	Lachnospirales	Clostridia	Firmicutes	Bacteria
ASV_1839	0.418537	0.087331	0.331206	Gemella sanguinis	Gemella	Gemellaceae	Staphylococcales	Bacilli	Firmicutes	Bacteria
ASV_377	2.93654	2.60716	0.329377					Clostridia	Firmicutes	Bacteria
ASV_48	3.77619	3.45006	0.326134		Clostridium sensu stricto 1	Clostridiaceae	Clostridiales	Clostridia	Firmicutes	Bacteria
ASV_1766	0.0316708	0.357499	-0.325828							Bacteria
ASV_76	0.260494	0.584316	-0.323822		Prevotella	Prevotellaceae	Bacteroidales	Bacteroidia	Bacteroidota	Bacteria
ASV_85	2.57829	2.2545	0.323786		Terrisporobacter	Peptostreptococcaceae	Peptostreptococcales-Tissierellales	Clostridia	Firmicutes	Bacteria
ASV_625	1.08187	1.40331	-0.321447		UCG-005	Oscillospiraceae	Oscillospirales	Clostridia	Firmicutes	Bacteria
ASV_36	5.19838	5.51732	-0.318938			Lachnospiraceae	Lachnospirales	Clostridia	Firmicutes	Bacteria
ASV_878	1.3047	1.61951	-0.314809			Oscillospiraceae	Oscillospirales	Clostridia	Firmicutes	Bacteria
ASV_38	4.28256	4.59669	-0.31413		Alistipes	Rikenellaceae	Bacteroidales	Bacteroidia	Bacteroidota	Bacteria
ASV_15	5.05916	5.37182	-0.31266	Bacteroides uniformis	Bacteroides	Bacteroidaceae	Bacteroidales	Bacteroidia	Bacteroidota	Bacteria
ASV_145	2.45393	2.75737	-0.30344			Lachnospiraceae	Lachnospirales	Clostridia	Firmicutes	Bacteria
ASV_841	0.00467369	0.307953	-0.30328		UCG-005	Oscillospiraceae	Oscillospirales	Clostridia	Firmicutes	Bacteria
ASV_292	0.903501	1.20567	-0.302171					Clostridia	Firmicutes	Bacteria
ASV_88	2.57941	2.27787	0.301549			Lachnospiraceae	Lachnospirales	Clostridia	Firmicutes	Bacteria
ASV_571	1.32274	1.02197	0.300764			UCG-011	Oscillospirales	Clostridia	Firmicutes	Bacteria
ASV_107	1.03564	0.737048	0.29859	Bifidobacterium longum	Bifidobacterium	Bifidobacteriaceae	Bifidobacteriales	Actinobacteria	Actinobacteriota	Bacteria
ASV_278	1.1143	1.4112	-0.296893		Haemophilus	Pasteurellaceae	Pasteurellales	Gammaproteobacteria	Proteobacteria	Bacteria
ASV_131	2.9107	3.2071	-0.296396		CAG-56	Lachnospiraceae	Lachnospirales	Clostridia	Firmicutes	Bacteria
ASV_1503	0.805931	0.509998	0.295933	Streptococcus cristatus	Streptococcus	Streptococcaceae	Lactobacillales	Bacilli	Firmicutes	Bacteria
ASV_659	1.04732	0.753758	0.293562			Lachnospiraceae	Lachnospirales	Clostridia	Firmicutes	Bacteria
ASV_113	4.67975	4.96971	-0.289962					Clostridia	Firmicutes	Bacteria
ASV_672	1.47623	1.18648	0.289754		Colidextribacter	Oscillospiraceae	Oscillospirales	Clostridia	Firmicutes	Bacteria
ASV_204	2.13613	1.84884	0.287294		Erysipelatoclostridium	Erysipelatoclostridiaceae	Erysipelotrichales	Bacilli	Firmicutes	Bacteria
ASV_235	1.70504	1.99021	-0.285166	Alistipes shahii	Alistipes	Rikenellaceae	Bacteroidales	Bacteroidia	Bacteroidota	Bacteria
ASV_886	0.642877	0.928008	-0.285131		Merdibacter	Erysipelotrichaceae	Erysipelotrichales	Bacilli	Firmicutes	Bacteria
ASV_200	3.09205	2.80802	0.284037		Lachnospiraceae FCS020 group	Lachnospiraceae	Lachnospirales	Clostridia	Firmicutes	Bacteria
ASV_2481	0.0302729	0.311591	-0.281318		TM7x	Saccharimonadaceae	Saccharimonadales	Saccharimonadia	Patescibacteria	Bacteria
ASV_577	0.64477	0.364658	0.280113		Lactobacillus	Lactobacillaceae	Lactobacillales	Bacilli	Firmicutes	Bacteria
ASV_160	1.3208	1.04181	0.278991			Lachnospiraceae	Lachnospirales	Clostridia	Firmicutes	Bacteria
ASV_18	3.10503	2.82653	0.278495		Bifidobacterium	Bifidobacteriaceae	Bifidobacteriales	Actinobacteria	Actinobacteriota	Bacteria
ASV_763	0.28071	0.558575	-0.277865		[Eubacterium] xylanophilum group	Lachnospiraceae	Lachnospirales	Clostridia	Firmicutes	Bacteria
ASV_1053	0.912305	0.63492	0.277385			Ruminococcaceae	Oscillospirales	Clostridia	Firmicutes	Bacteria
ASV_2721	-0.151549	0.123337	-0.274886		Anaerofilum	Ruminococcaceae	Oscillospirales	Clostridia	Firmicutes	Bacteria
ASV_245	0.923919	0.649133	0.274786	Romboutsia sedimentorum	Romboutsia	Peptostreptococcaceae	Peptostreptococcales-Tissierellales	Clostridia	Firmicutes	Bacteria
ASV_23	6.63417	6.36412	0.270048		[Eubacterium] hallii group	Lachnospiraceae	Lachnospirales	Clostridia	Firmicutes	Bacteria
ASV_1183	0.410722	0.680121	-0.269399				Oscillospirales	Clostridia	Firmicutes	Bacteria
ASV_58	1.32121	1.59008	-0.268869	Coprococcus eutactus	Coprococcus	Lachnospiraceae	Lachnospirales	Clostridia	Firmicutes	Bacteria
ASV_2927	0.0727779	-0.194737	0.267514		Gemella	Gemellaceae	Staphylococcales	Bacilli	Firmicutes	Bacteria
ASV_55	4.43255	4.69899	-0.266447		Lachnoclostridium	Lachnospiraceae	Lachnospirales	Clostridia	Firmicutes	Bacteria
ASV_685	0.956788	0.691476	0.265312		Streptococcus	Streptococcaceae	Lactobacillales	Bacilli	Firmicutes	Bacteria
ASV_468	0.918398	1.18196	-0.263566			Oscillospiraceae	Oscillospirales	Clostridia	Firmicutes	Bacteria
ASV_766	1.04581	1.30734	-0.261529			Oscillospiraceae	Oscillospirales	Clostridia	Firmicutes	Bacteria
ASV_1432	0.252664	-0.0087	0.261364		[Ruminococcus] torques group	Lachnospiraceae	Lachnospirales	Clostridia	Firmicutes	Bacteria
ASV_258	0.590005	0.850703	-0.260698		Lachnospira	Lachnospiraceae	Lachnospirales	Clostridia	Firmicutes	Bacteria
ASV_1013	1.20963	0.950145	0.259482		DTU089	Ruminococcaceae	Oscillospirales	Clostridia	Firmicutes	Bacteria
ASV_106	1.26516	1.52449	-0.259335			Oscillospiraceae	Oscillospirales	Clostridia	Firmicutes	Bacteria
ASV_956	0.0276082	0.284172	-0.256564		Lachnospiraceae ND3007 group	Lachnospiraceae	Lachnospirales	Clostridia	Firmicutes	Bacteria
ASV_1888	0.00995343	0.2647	-0.254747			Lachnospiraceae	Lachnospirales	Clostridia	Firmicutes	Bacteria
ASV_1903	-0.178819	-0.432741	0.253922		Turicibacter	Erysipelotrichaceae	Erysipelotrichales	Bacilli	Firmicutes	Bacteria
ASV_551	1.14123	0.889317	0.25191		Streptococcus	Streptococcaceae	Lactobacillales	Bacilli	Firmicutes	Bacteria
ASV_617	-0.0405941	0.21069	-0.251284			UCG-010	Oscillospirales	Clostridia	Firmicutes	Bacteria
ASV_211	2.84333	3.09417	-0.250831		Lachnoclostridium	Lachnospiraceae	Lachnospirales	Clostridia	Firmicutes	Bacteria
ASV_2061	0.374395	0.124815	0.249581			Eggerthellaceae	Coriobacteriales	Coriobacteriia	Actinobacteriota	Bacteria
ASV_362	0.907389	1.15588	-0.248493				Clostridia UCG-014	Clostridia	Firmicutes	Bacteria
ASV_49	4.34241	4.09479	0.247616			Lachnospiraceae	Lachnospirales	Clostridia	Firmicutes	Bacteria
ASV_1516	0.284396	0.0380918	0.246304		Actinomyces	Actinomycetaceae	Actinomycetales	Actinobacteria	Actinobacteriota	Bacteria
ASV_268	3.07365	3.31964	-0.245982			Lachnospiraceae	Lachnospirales	Clostridia	Firmicutes	Bacteria
ASV_1665	0.394793	0.149064	0.245729		GCA-900066575	Lachnospiraceae	Lachnospirales	Clostridia	Firmicutes	Bacteria
ASV_587	0.372093	0.126459	0.245634			Lachnospiraceae	Lachnospirales	Clostridia	Firmicutes	Bacteria
ASV_445	0.653846	0.896607	-0.24276	Bacteroides thetaiotaomicron	Bacteroides	Bacteroidaceae	Bacteroidales	Bacteroidia	Bacteroidota	Bacteria
ASV_833	0.338712	0.579423	-0.240711	Victivallis vadensis	Victivallis	Victivallaceae	Victivallales	Lentisphaeria	Verrucomicrobiota	Bacteria
ASV_2772	-0.279319	-0.51895	0.239631		Turicibacter	Erysipelotrichaceae	Erysipelotrichales	Bacilli	Firmicutes	Bacteria
ASV_2842	-0.145823	0.0935739	-0.239397		Oscillospira	Oscillospiraceae	Oscillospirales	Clostridia	Firmicutes	Bacteria
ASV_338	1.68258	1.92154	-0.238959				Oscillospirales	Clostridia	Firmicutes	Bacteria
ASV_663	0.2991	0.537539	-0.238439			Lachnospiraceae	Lachnospirales	Clostridia	Firmicutes	Bacteria
ASV_1166	0.701003	0.938924	-0.237921		Moryella	Lachnospiraceae	Lachnospirales	Clostridia	Firmicutes	Bacteria
ASV_288	1.3307	1.0932	0.237493		Lachnospiraceae ND3007 group	Lachnospiraceae	Lachnospirales	Clostridia	Firmicutes	Bacteria
ASV_303	1.56128	1.79432	-0.233037		Lachnospiraceae UCG-010	Lachnospiraceae	Lachnospirales	Clostridia	Firmicutes	Bacteria
ASV_351	0.214061	0.446024	-0.231963	Haemophilus parainfluenzae	Haemophilus	Pasteurellaceae	Pasteurellales	Gammaproteobacteria	Proteobacteria	Bacteria
ASV_907	0.063989	0.294884	-0.230895		Lachnospiraceae UCG-001	Lachnospiraceae	Lachnospirales	Clostridia	Firmicutes	Bacteria
ASV_129	0.218245	0.448996	-0.23075		Prevotella	Prevotellaceae	Bacteroidales	Bacteroidia	Bacteroidota	Bacteria
ASV_975	1.21647	1.44701	-0.230543							Bacteria
ASV_1442	0.331733	0.102449	0.229284		Actinomyces	Actinomycetaceae	Actinomycetales	Actinobacteria	Actinobacteriota	Bacteria
ASV_207	0.4943	0.722366	-0.228066		[Eubacterium] ruminantium group	Lachnospiraceae	Lachnospirales	Clostridia	Firmicutes	Bacteria
ASV_874	0.719696	0.492956	0.22674		Christensenellaceae R-7 group	Christensenellaceae	Christensenellales	Clostridia	Firmicutes	Bacteria
ASV_64	3.17299	2.94682	0.226172					Clostridia	Firmicutes	Bacteria
ASV_679	0.556714	0.330966	0.225748	Eisenbergiella tayi	Eisenbergiella	Lachnospiraceae	Lachnospirales	Clostridia	Firmicutes	Bacteria
ASV_1265	0.10874	0.333816	-0.225076		Anaerotruncus	Ruminococcaceae	Oscillospirales	Clostridia	Firmicutes	Bacteria
ASV_346	2.67828	2.90268	-0.224398		UBA1819	Ruminococcaceae	Oscillospirales	Clostridia	Firmicutes	Bacteria
ASV_62	3.03905	2.81471	0.224334		Bacteroides	Bacteroidaceae	Bacteroidales	Bacteroidia	Bacteroidota	Bacteria
ASV_51	0.572355	0.796597	-0.224241		Prevotella	Prevotellaceae	Bacteroidales	Bacteroidia	Bacteroidota	Bacteria
ASV_1245	0.152736	0.376783	-0.224047				Clostridia vadinBB60 group	Clostridia	Firmicutes	Bacteria
ASV_1979	0.057649	0.279673	-0.222024			[Clostridium] methylpentosum group	Oscillospirales	Clostridia	Firmicutes	Bacteria
ASV_83	4.94658	5.16824	-0.221659			Lachnospiraceae	Lachnospirales	Clostridia	Firmicutes	Bacteria
ASV_151	1.48898	1.70997	-0.220995	Faecalibacterium prausnitzii	Faecalibacterium	Ruminococcaceae	Oscillospirales	Clostridia	Firmicutes	Bacteria
ASV_875	0.418551	0.638848	-0.220297				Clostridia vadinBB60 group	Clostridia	Firmicutes	Bacteria
ASV_61	4.3092	4.52927	-0.22007	Bacteroides thetaiotaomicron	Bacteroides	Bacteroidaceae	Bacteroidales	Bacteroidia	Bacteroidota	Bacteria
ASV_953	-0.0435846	0.175303	-0.218887		Lachnospiraceae UCG-001	Lachnospiraceae	Lachnospirales	Clostridia	Firmicutes	Bacteria
ASV_542	1.57863	1.79583	-0.217194		Oscillospira	Oscillospiraceae	Oscillospirales	Clostridia	Firmicutes	Bacteria
ASV_1636	0.170453	0.387257	-0.216803		Family XIII AD3011 group	Anaerovoracaceae	Peptostreptococcales-Tissierellales	Clostridia	Firmicutes	Bacteria
ASV_1644	0.30846	0.525184	-0.216723
ASV_753	0.70827	0.493164	0.215107							Bacteria
ASV_225	3.48086	3.69572	-0.214862	Odoribacter splanchnicus	Odoribacter	Marinifilaceae	Bacteroidales	Bacteroidia	Bacteroidota	Bacteria
ASV_1175	0.171951	-0.0428328	0.214784		Terrisporobacter	Peptostreptococcaceae	Peptostreptococcales-Tissierellales	Clostridia	Firmicutes	Bacteria
ASV_533	0.75068	0.537959	0.212721					Clostridia	Firmicutes	Bacteria
ASV_326	0.977901	0.765288	0.212613		Lactobacillus	Lactobacillaceae	Lactobacillales	Bacilli	Firmicutes	Bacteria
ASV_331	1.45794	1.66997	-0.212035				Clostridia UCG-014	Clostridia	Firmicutes	Bacteria
ASV_1000	0.39758	0.609588	-0.212008	Anaerostipes caccae	Anaerostipes	Lachnospiraceae	Lachnospirales	Clostridia	Firmicutes	Bacteria
ASV_2622	-0.125157	0.0855135	-0.210671		Family XIII AD3011 group	Anaerovoracaceae	Peptostreptococcales-Tissierellales	Clostridia	Firmicutes	Bacteria
ASV_921	0.312123	0.102375	0.209748	Flavonifractor plautii	Flavonifractor	Oscillospiraceae	Oscillospirales	Clostridia	Firmicutes	Bacteria
ASV_103	1.72209	1.9314	-0.209312
ASV_1809	0.354984	0.146007	0.208977					Clostridia	Firmicutes	Bacteria
ASV_1052	0.588926	0.380643	0.208282			UCG-011	Oscillospirales	Clostridia	Firmicutes	Bacteria
ASV_324	0.730214	0.522624	0.207591			Lachnospiraceae	Lachnospirales	Clostridia	Firmicutes	Bacteria
ASV_461	1.98931	1.78177	0.207533		[Clostridium] innocuum group	Erysipelotrichaceae	Erysipelotrichales	Bacilli	Firmicutes	Bacteria
ASV_1618	0.371843	0.16467	0.207173			Ruminococcaceae	Oscillospirales	Clostridia	Firmicutes	Bacteria
ASV_2	5.28354	5.49002	-0.206486	Bacteroides vulgatus	Bacteroides	Bacteroidaceae	Bacteroidales	Bacteroidia	Bacteroidota	Bacteria
ASV_163	1.15137	1.35757	-0.206209
ASV_72	2.13625	1.93042	0.205833	Bifidobacterium bifidum	Bifidobacterium	Bifidobacteriaceae	Bifidobacteriales	Actinobacteria	Actinobacteriota	Bacteria
ASV_2296	0.0446506	0.249953	-0.205302							Bacteria
ASV_47	2.71827	2.92331	-0.20504	Dialister invisus	Dialister	Veillonellaceae	Veillonellales-Selenomonadales	Negativicutes	Firmicutes	Bacteria
ASV_301	0.904571	0.699675	0.204896		Fusicatenibacter	Lachnospiraceae	Lachnospirales	Clostridia	Firmicutes	Bacteria
ASV_253	0.519417	0.723749	-0.204332		Coprococcus	Lachnospiraceae	Lachnospirales	Clostridia	Firmicutes	Bacteria
ASV_1579	0.145733	0.349748	-0.204016				Oscillospirales	Clostridia	Firmicutes	Bacteria
ASV_661	0.394417	0.190424	0.203993	Negativibacillus massiliensis	Negativibacillus	Ruminococcaceae	Oscillospirales	Clostridia	Firmicutes	Bacteria
ASV_75	4.89273	5.09507	-0.202346		Monoglobus	Monoglobaceae	Monoglobales	Clostridia	Firmicutes	Bacteria
ASV_226	0.755589	0.957372	-0.201783		UCG-002	Oscillospiraceae	Oscillospirales	Clostridia	Firmicutes	Bacteria
ASV_350	2.0852	2.28475	-0.19955	Flavonifractor plautii	Flavonifractor	Oscillospiraceae	Oscillospirales	Clostridia	Firmicutes	Bacteria
ASV_1170	1.11456	0.915365	0.199199			Lachnospiraceae	Lachnospirales	Clostridia	Firmicutes	Bacteria
ASV_541	0.626247	0.428262	0.197985			Lachnospiraceae	Lachnospirales	Clostridia	Firmicutes	Bacteria
ASV_3296	-0.134386	0.0634313	-0.197818		UCG-009	Butyricicoccaceae	Oscillospirales	Clostridia	Firmicutes	Bacteria
ASV_317	0.547308	0.349763	0.197545		Clostridium sensu stricto 1	Clostridiaceae	Clostridiales	Clostridia	Firmicutes	Bacteria
ASV_119	2.88544	3.08271	-0.197276		[Eubacterium] siraeum group	Ruminococcaceae	Oscillospirales	Clostridia	Firmicutes	Bacteria
ASV_7	5.33189	5.13522	0.196667		Bacteroides	Bacteroidaceae	Bacteroidales	Bacteroidia	Bacteroidota	Bacteria
ASV_5	6.79348	6.59735	0.19613	Collinsella aerofaciens	Collinsella	Coriobacteriaceae	Coriobacteriales	Coriobacteriia	Actinobacteriota	Bacteria
ASV_2914	0.151146	-0.0448409	0.195987						Firmicutes	Bacteria
ASV_994	0.338182	0.533974	-0.195792		Lachnoclostridium	Lachnospiraceae	Lachnospirales	Clostridia	Firmicutes	Bacteria
ASV_174	1.49035	1.2951	0.195246			Lachnospiraceae	Lachnospirales	Clostridia	Firmicutes	Bacteria
ASV_666	0.361874	0.167279	0.194594		Streptococcus	Streptococcaceae	Lactobacillales	Bacilli	Firmicutes	Bacteria
ASV_1811	-0.0545212	0.139114	-0.193635				Gastranaerophilales	Vampirivibrionia	Cyanobacteria	Bacteria
ASV_1575	0.224046	0.416635	-0.19259					Clostridia	Firmicutes	Bacteria
ASV_24	6.58705	6.39624	0.190808					Clostridia	Firmicutes	Bacteria
ASV_1289	0.256641	0.0660489	0.190592		[Ruminococcus] torques group	Lachnospiraceae	Lachnospirales	Clostridia	Firmicutes	Bacteria
ASV_883	0.483337	0.293014	0.190324			Lachnospiraceae	Lachnospirales	Clostridia	Firmicutes	Bacteria
ASV_1247	0.539271	0.349258	0.190013		Actinomyces	Actinomycetaceae	Actinomycetales	Actinobacteria	Actinobacteriota	Bacteria
ASV_2125	0.323582	0.134183	0.189399		Papillibacter	Oscillospiraceae	Oscillospirales	Clostridia	Firmicutes	Bacteria
ASV_21	6.30164	6.1125	0.189148			Lachnospiraceae	Lachnospirales	Clostridia	Firmicutes	Bacteria
ASV_517	0.20565	0.394563	-0.188913			Lachnospiraceae	Lachnospirales	Clostridia	Firmicutes	Bacteria
ASV_178	2.82086	3.00945	-0.188585		UCG-002	Oscillospiraceae	Oscillospirales	Clostridia	Firmicutes	Bacteria
ASV_265	1.01053	1.19837	-0.187846		UCG-005	Oscillospiraceae	Oscillospirales	Clostridia	Firmicutes	Bacteria
ASV_318	1.38155	1.56919	-0.187633		Alistipes	Rikenellaceae	Bacteroidales	Bacteroidia	Bacteroidota	Bacteria
ASV_567	0.0411129	0.227854	-0.186741			Lachnospiraceae	Lachnospirales	Clostridia	Firmicutes	Bacteria
ASV_686	0.122301	0.308813	-0.186513		Roseburia	Lachnospiraceae	Lachnospirales	Clostridia	Firmicutes	Bacteria
ASV_529	0.427811	0.614279	-0.186469
ASV_1038	0.46908	0.655293	-0.186213				Oscillospirales	Clostridia	Firmicutes	Bacteria
ASV_180	2.28368	2.46978	-0.186094		NK4A214 group	Oscillospiraceae	Oscillospirales	Clostridia	Firmicutes	Bacteria
ASV_694	1.19276	1.00667	0.186087			UCG-011	Oscillospirales	Clostridia	Firmicutes	Bacteria
ASV_593	0.736984	0.922395	-0.185411		Lachnospiraceae NC2004 group	Lachnospiraceae	Lachnospirales	Clostridia	Firmicutes	Bacteria
ASV_2869	0.00296513	0.187864	-0.184898
ASV_2280	0.106859	0.290816	-0.183957			Oscillospiraceae	Oscillospirales	Clostridia	Firmicutes	Bacteria
ASV_2996	0.0632307	-0.120642	0.183873			Ruminococcaceae	Oscillospirales	Clostridia	Firmicutes	Bacteria
ASV_73	1.95993	2.14287	-0.182935
ASV_1512	-0.0424994	0.140153	-0.182653			Lachnospiraceae	Lachnospirales	Clostridia	Firmicutes	Bacteria
ASV_130	1.63008	1.81196	-0.181885				Gastranaerophilales	Vampirivibrionia	Cyanobacteria	Bacteria
ASV_1613	0.244247	0.0625243	0.181723					Clostridia	Firmicutes	Bacteria
ASV_630	0.369245	0.550429	-0.181184		NK4A214 group	Oscillospiraceae	Oscillospirales	Clostridia	Firmicutes	Bacteria
ASV_1406	0.140239	-0.039733	0.179972			UCG-011	Oscillospirales	Clostridia	Firmicutes	Bacteria
ASV_224	0.365544	0.544706	-0.179162							Bacteria
ASV_799	0.0124618	0.191029	-0.178568		Lachnospiraceae UCG-004	Lachnospiraceae	Lachnospirales	Clostridia	Firmicutes	Bacteria
ASV_63	3.59957	3.42416	0.175414		Anaerostipes	Lachnospiraceae	Lachnospirales	Clostridia	Firmicutes	Bacteria
ASV_2978	0.045015	-0.129897	0.174912		Leuconostoc	Leuconostocaceae	Lactobacillales	Bacilli	Firmicutes	Bacteria
ASV_1327	0.302261	0.127815	0.174445			Lachnospiraceae	Lachnospirales	Clostridia	Firmicutes	Bacteria
ASV_27	4.99039	4.81632	0.174066	Parabacteroides merdae	Parabacteroides	Tannerellaceae	Bacteroidales	Bacteroidia	Bacteroidota	Bacteria
ASV_1669	-0.021382	0.152082	-0.173464				Gastranaerophilales	Vampirivibrionia	Cyanobacteria	Bacteria
ASV_2814	-0.033598	0.139485	-0.173083	Anaerotruncus rubiinfantis	Anaerotruncus	Ruminococcaceae	Oscillospirales	Clostridia	Firmicutes	Bacteria
ASV_2804	-0.0837158	0.0889167	-0.172632			UCG-010	Oscillospirales	Clostridia	Firmicutes	Bacteria
ASV_340	0.0145008	0.185696	-0.171196					Clostridia	Firmicutes	Bacteria
ASV_43	4.26737	4.09631	0.171056			Lachnospiraceae	Lachnospirales	Clostridia	Firmicutes	Bacteria
ASV_412	0.643483	0.814054	-0.170571				Oscillospirales	Clostridia	Firmicutes	Bacteria
ASV_17	5.42567	5.25521	0.170451	Erysipelotrichaceae UCG-003 bacterium	Erysipelotrichaceae UCG-003	Erysipelatoclostridiaceae	Erysipelotrichales	Bacilli	Firmicutes	Bacteria
ASV_3022	-0.0123287	0.157481	-0.16981					Clostridia	Firmicutes	Bacteria
ASV_2580	-0.060218	0.109493	-0.169711			Ruminococcaceae	Oscillospirales	Clostridia	Firmicutes	Bacteria
ASV_2422	-0.095747	0.0712182	-0.166965		Oscillospira	Oscillospiraceae	Oscillospirales	Clostridia	Firmicutes	Bacteria
ASV_295	1.10989	1.27628	-0.166397
ASV_1008	0.177653	0.343515	-0.165861		Lachnospiraceae UCG-001	Lachnospiraceae	Lachnospirales	Clostridia	Firmicutes	Bacteria
ASV_345	2.07789	2.24374	-0.165848	Odoribacter splanchnicus	Odoribacter	Marinifilaceae	Bacteroidales	Bacteroidia	Bacteroidota	Bacteria
ASV_1475	0.16904	0.334804	-0.165764			Lachnospiraceae	Lachnospirales	Clostridia	Firmicutes	Bacteria
ASV_446	0.229548	0.0653188	0.164229	Streptococcus salivarius	Streptococcus	Streptococcaceae	Lactobacillales	Bacilli	Firmicutes	Bacteria
ASV_1300	0.0286225	0.192376	-0.163753		Odoribacter	Marinifilaceae	Bacteroidales	Bacteroidia	Bacteroidota	Bacteria
ASV_1020	0.347065	0.510656	-0.163592			Lachnospiraceae	Lachnospirales	Clostridia	Firmicutes	Bacteria
ASV_705	0.0937744	0.256483	-0.162708				Oscillospirales	Clostridia	Firmicutes	Bacteria
ASV_850	0.248845	0.0865841	0.162261			Enterobacteriaceae	Enterobacterales	Gammaproteobacteria	Proteobacteria	Bacteria
ASV_509	0.592723	0.754358	-0.161636			Lachnospiraceae	Lachnospirales	Clostridia	Firmicutes	Bacteria
ASV_1563	0.33698	0.175412	0.161568			Ruminococcaceae	Oscillospirales	Clostridia	Firmicutes	Bacteria
ASV_68	1.06522	0.90391	0.161314		Ruminococcus	Ruminococcaceae	Oscillospirales	Clostridia	Firmicutes	Bacteria
ASV_191	0.130885	0.292192	-0.161306		Prevotella	Prevotellaceae	Bacteroidales	Bacteroidia	Bacteroidota	Bacteria
ASV_1209	0.178452	0.338649	-0.160196				Oscillospirales	Clostridia	Firmicutes	Bacteria
ASV_472	0.665688	0.506177	0.159511			Lachnospiraceae	Lachnospirales	Clostridia	Firmicutes	Bacteria
ASV_2307	0.144245	-0.0148306	0.159076			Lachnospiraceae	Lachnospirales	Clostridia	Firmicutes	Bacteria
ASV_144	1.62647	1.46799	0.158481				Coriobacteriales	Coriobacteriia	Actinobacteriota	Bacteria
ASV_1647	0.435409	0.277682	0.157727					Clostridia	Firmicutes	Bacteria
ASV_3335	0.0536886	-0.102958	0.156647							Bacteria
ASV_3086	-0.0708844	0.085307	-0.156191
ASV_2417	-0.065065	0.091078	-0.156143			Oscillospiraceae	Oscillospirales	Clostridia	Firmicutes	Bacteria
ASV_563	0.63238	0.78756	-0.15518			Ruminococcaceae	Oscillospirales	Clostridia	Firmicutes	Bacteria
ASV_2392	0.037852	0.192467	-0.154615							Bacteria
ASV_142	2.98291	3.13681	-0.153903		[Eubacterium] ventriosum group	Lachnospiraceae	Lachnospirales	Clostridia	Firmicutes	Bacteria
ASV_1358	0.136564	-0.0160554	0.152619	Faecalicoccus pleomorphus	Faecalicoccus	Erysipelotrichaceae	Erysipelotrichales	Bacilli	Firmicutes	Bacteria
ASV_895	0.0827326	0.234986	-0.152253		UCG-002	Oscillospiraceae	Oscillospirales	Clostridia	Firmicutes	Bacteria
ASV_434	1.81116	1.96329	-0.152121		Colidextribacter	Oscillospiraceae	Oscillospirales	Clostridia	Firmicutes	Bacteria
ASV_2150	-0.185509	-0.336829	0.15132		Alistipes	Rikenellaceae	Bacteroidales	Bacteroidia	Bacteroidota	Bacteria
ASV_60	1.3362	1.4866	-0.150401		CAG-352	Ruminococcaceae	Oscillospirales	Clostridia	Firmicutes	Bacteria
ASV_1866	0.171262	0.0213798	0.149882	Dielma fastidiosa	Dielma	Erysipelotrichaceae	Erysipelotrichales	Bacilli	Firmicutes	Bacteria
ASV_2122	0.170573	0.0214776	0.149095			Lachnospiraceae	Lachnospirales	Clostridia	Firmicutes	Bacteria
ASV_304	0.818125	0.966502	-0.148377	Sutterella wadsworthensis	Sutterella	Sutterellaceae	Burkholderiales	Gammaproteobacteria	Proteobacteria	Bacteria
ASV_3481	-0.219732	-0.368081	0.148348				Lactobacillales	Bacilli	Firmicutes	Bacteria
ASV_42	4.23397	4.08623	0.147737	Intestinibacter bartlettii	Intestinibacter	Peptostreptococcaceae	Peptostreptococcales-Tissierellales	Clostridia	Firmicutes	Bacteria
ASV_307	0.75714	0.609537	0.147603		Butyricicoccus	Butyricicoccaceae	Oscillospirales	Clostridia	Firmicutes	Bacteria
ASV_223	1.07888	1.22563	-0.146754			Lachnospiraceae	Lachnospirales	Clostridia	Firmicutes	Bacteria
ASV_2385	0.208744	0.0625528	0.146192		Streptococcus	Streptococcaceae	Lactobacillales	Bacilli	Firmicutes	Bacteria
ASV_352	0.443102	0.589113	-0.146011	Parabacteroides distasonis	Parabacteroides	Tannerellaceae	Bacteroidales	Bacteroidia	Bacteroidota	Bacteria
ASV_2823	-0.0662676	0.0793439	-0.145612
ASV_2891	-0.105843	0.039601	-0.145444					Clostridia	Firmicutes	Bacteria
ASV_691	0.534218	0.389224	0.144994				Clostridia UCG-014	Clostridia	Firmicutes	Bacteria
ASV_1365	0.19216	0.0483322	0.143828		Lachnoclostridium	Lachnospiraceae	Lachnospirales	Clostridia	Firmicutes	Bacteria
ASV_1033	0.0582404	0.201909	-0.143669			Lachnospiraceae	Lachnospirales	Clostridia	Firmicutes	Bacteria
ASV_2539	0.131097	-0.012313	0.14341		Finegoldia		Peptostreptococcales-Tissierellales	Clostridia	Firmicutes	Bacteria
ASV_1316	0.371382	0.514098	-0.142716					Clostridia	Firmicutes	Bacteria
ASV_14	5.64206	5.78444	-0.142382	Faecalibacterium prausnitzii	Faecalibacterium	Ruminococcaceae	Oscillospirales	Clostridia	Firmicutes	Bacteria
ASV_337	1.76045	1.61854	0.141911			Lachnospiraceae	Lachnospirales	Clostridia	Firmicutes	Bacteria
ASV_2987	-0.0693052	0.0720808	-0.141386		Intestinimonas	Oscillospiraceae	Oscillospirales	Clostridia	Firmicutes	Bacteria
ASV_250	2.58598	2.44469	0.141291					Clostridia	Firmicutes	Bacteria
ASV_785	0.438168	0.296951	0.141217			Lachnospiraceae	Lachnospirales	Clostridia	Firmicutes	Bacteria
ASV_1779	0.103805	-0.0372888	0.141094			Lachnospiraceae	Lachnospirales	Clostridia	Firmicutes	Bacteria
ASV_2764	-0.0647278	0.0759849	-0.140713		Family XIII AD3011 group	Anaerovoracaceae	Peptostreptococcales-Tissierellales	Clostridia	Firmicutes	Bacteria
ASV_1698	0.264529	0.124173	0.140355			UCG-011	Oscillospirales	Clostridia	Firmicutes	Bacteria
ASV_495	1.28997	1.43009	-0.140121			Eggerthellaceae	Coriobacteriales	Coriobacteriia	Actinobacteriota	Bacteria
ASV_155	0.291369	0.430979	-0.13961		Alistipes	Rikenellaceae	Bacteroidales	Bacteroidia	Bacteroidota	Bacteria
ASV_1111	0.457922	0.318968	0.138954		Erysipelatoclostridium	Erysipelatoclostridiaceae	Erysipelotrichales	Bacilli	Firmicutes	Bacteria
ASV_792	0.424165	0.562647	-0.138482			Lachnospiraceae	Lachnospirales	Clostridia	Firmicutes	Bacteria
ASV_41	0.621088	0.48288	0.138208		Akkermansia	Akkermansiaceae	Verrucomicrobiales	Verrucomicrobiae	Verrucomicrobiota	Bacteria
ASV_370	0.337689	0.475876	-0.138187		Parasutterella	Sutterellaceae	Burkholderiales	Gammaproteobacteria	Proteobacteria	Bacteria
ASV_474	0.610993	0.749132	-0.138139		Bacteroides	Bacteroidaceae	Bacteroidales	Bacteroidia	Bacteroidota	Bacteria
ASV_724	0.377074	0.239427	0.137647			Lachnospiraceae	Lachnospirales	Clostridia	Firmicutes	Bacteria
ASV_109	2.62748	2.76477	-0.137288		Faecalibacterium	Ruminococcaceae	Oscillospirales	Clostridia	Firmicutes	Bacteria
ASV_4	5.9712	6.10812	-0.136915			Ruminococcaceae	Oscillospirales	Clostridia	Firmicutes	Bacteria
ASV_80	1.86636	2.00308	-0.136719	Phascolarctobacterium faecium	Phascolarctobacterium	Acidaminococcaceae	Acidaminococcales	Negativicutes	Firmicutes	Bacteria
ASV_1307	0.512814	0.648071	-0.135257			Lachnospiraceae	Lachnospirales	Clostridia	Firmicutes	Bacteria
ASV_98	1.01952	1.15476	-0.135241		Coprococcus	Lachnospiraceae	Lachnospirales	Clostridia	Firmicutes	Bacteria
ASV_1193	0.485369	0.620518	-0.135149		UCG-009	Butyricicoccaceae	Oscillospirales	Clostridia	Firmicutes	Bacteria
ASV_632	-0.469227	-0.604139	0.134913		Parabacteroides	Tannerellaceae	Bacteroidales	Bacteroidia	Bacteroidota	Bacteria
ASV_653	0.323182	0.45797	-0.134787							Bacteria
ASV_946	0.468111	0.601396	-0.133285		Veillonella	Veillonellaceae	Veillonellales-Selenomonadales	Negativicutes	Firmicutes	Bacteria
ASV_712	0.434535	0.302846	0.131689		Subdoligranulum	Ruminococcaceae	Oscillospirales	Clostridia	Firmicutes	Bacteria
ASV_37	2.07495	1.94468	0.130268	Ruminococcus bromii	Ruminococcus	Ruminococcaceae	Oscillospirales	Clostridia	Firmicutes	Bacteria
ASV_238	2.34159	2.21231	0.129279		Negativibacillus	Ruminococcaceae	Oscillospirales	Clostridia	Firmicutes	Bacteria
ASV_297	0.553663	0.681521	-0.127858
ASV_154	1.79754	1.67044	0.127102			Lachnospiraceae	Lachnospirales	Clostridia	Firmicutes	Bacteria
ASV_374	0.484845	0.611909	-0.127064	Alistipes finegoldii	Alistipes	Rikenellaceae	Bacteroidales	Bacteroidia	Bacteroidota	Bacteria
ASV_89	1.74218	1.86923	-0.127056		Barnesiella	Barnesiellaceae	Bacteroidales	Bacteroidia	Bacteroidota	Bacteria
ASV_1134	1.29247	1.41842	-0.125946				Oscillospirales	Clostridia	Firmicutes	Bacteria
ASV_205	1.12076	1.24655	-0.12579		Sutterella	Sutterellaceae	Burkholderiales	Gammaproteobacteria	Proteobacteria	Bacteria
ASV_275	0.899273	0.773914	0.125359		Senegalimassilia	Eggerthellaceae	Coriobacteriales	Coriobacteriia	Actinobacteriota	Bacteria
ASV_1711	0.0883554	0.213632	-0.125277		[Eubacterium] nodatum group	Anaerovoracaceae	Peptostreptococcales-Tissierellales	Clostridia	Firmicutes	Bacteria
ASV_1513	-0.0311536	0.0938811	-0.125035		UCG-002	Oscillospiraceae	Oscillospirales	Clostridia	Firmicutes	Bacteria
ASV_213	1.60538	1.48036	0.125014		Agathobacter	Lachnospiraceae	Lachnospirales	Clostridia	Firmicutes	Bacteria
ASV_453	0.63228	0.507742	0.124537		Anaerostipes	Lachnospiraceae	Lachnospirales	Clostridia	Firmicutes	Bacteria
ASV_2048	0.183587	0.0592776	0.12431			Ruminococcaceae	Oscillospirales	Clostridia	Firmicutes	Bacteria
ASV_1318	0.160904	0.0368763	0.124028		Butyricimonas	Marinifilaceae	Bacteroidales	Bacteroidia	Bacteroidota	Bacteria
ASV_311	0.594728	0.470879	0.123849	Parabacteroides goldsteinii	Parabacteroides	Tannerellaceae	Bacteroidales	Bacteroidia	Bacteroidota	Bacteria
ASV_1146	0.412918	0.535975	-0.123057				Oscillospirales	Clostridia	Firmicutes	Bacteria
ASV_626	0.277582	0.156105	0.121477			Lachnospiraceae	Lachnospirales	Clostridia	Firmicutes	Bacteria
ASV_158	0.138951	0.260048	-0.121097	Bacteroides vulgatus	Bacteroides	Bacteroidaceae	Bacteroidales	Bacteroidia	Bacteroidota	Bacteria
ASV_559	0.684348	0.804781	-0.120433	Alistipes massiliensis	Alistipes	Rikenellaceae	Bacteroidales	Bacteroidia	Bacteroidota	Bacteria
ASV_783	0.0782826	0.198597	-0.120314			Lachnospiraceae	Lachnospirales	Clostridia	Firmicutes	Bacteria
ASV_421	0.604855	0.725048	-0.120193					Clostridia	Firmicutes	Bacteria
ASV_2623	0.0849294	-0.0351417	0.120071	Rothia dentocariosa	Rothia	Micrococcaceae	Micrococcales	Actinobacteria	Actinobacteriota	Bacteria
ASV_1202	0.1166	0.236577	-0.119977			[Eubacterium] coprostanoligenes group	Oscillospirales	Clostridia	Firmicutes	Bacteria
ASV_1157	0.318342	0.198411	0.119932		Family XIII AD3011 group	Anaerovoracaceae	Peptostreptococcales-Tissierellales	Clostridia	Firmicutes	Bacteria
ASV_897	0.297374	0.178113	0.119261		Lachnospiraceae ND3007 group	Lachnospiraceae	Lachnospirales	Clostridia	Firmicutes	Bacteria
ASV_531	0.186337	0.067185	0.119152			Lachnospiraceae	Lachnospirales	Clostridia	Firmicutes	Bacteria
ASV_644	0.165828	0.0466864	0.119141			Lachnospiraceae	Lachnospirales	Clostridia	Firmicutes	Bacteria
ASV_1625	0.433067	0.315148	0.117919				Oscillospirales	Clostridia	Firmicutes	Bacteria
ASV_296	0.779975	0.896298	-0.116323		Ruminococcus	Ruminococcaceae	Oscillospirales	Clostridia	Firmicutes	Bacteria
ASV_473	1.16471	1.28086	-0.11615		Adlercreutzia	Eggerthellaceae	Coriobacteriales	Coriobacteriia	Actinobacteriota	Bacteria
ASV_826	0.611017	0.726698	-0.11568		Oscillibacter	Oscillospiraceae	Oscillospirales	Clostridia	Firmicutes	Bacteria
ASV_793	0.0556337	0.171269	-0.115635		Lachnospira	Lachnospiraceae	Lachnospirales	Clostridia	Firmicutes	Bacteria
ASV_1306	0.328589	0.444214	-0.115625		Holdemania	Erysipelotrichaceae	Erysipelotrichales	Bacilli	Firmicutes	Bacteria
ASV_3209	-0.125696	-0.0104794	-0.115217		Peptoniphilus		Peptostreptococcales-Tissierellales	Clostridia	Firmicutes	Bacteria
ASV_454	1.91418	1.79915	0.115027		Family XIII UCG-001	Anaerovoracaceae	Peptostreptococcales-Tissierellales	Clostridia	Firmicutes	Bacteria
ASV_1286	0.030627	0.14556	-0.114933		Butyricicoccus	Butyricicoccaceae	Oscillospirales	Clostridia	Firmicutes	Bacteria
ASV_3059	0.0137306	0.128342	-0.114611		Bacteroides	Bacteroidaceae	Bacteroidales	Bacteroidia	Bacteroidota	Bacteria
ASV_1185	0.58454	0.698921	-0.114381		[Eubacterium] fissicatena group	Lachnospiraceae	Lachnospirales	Clostridia	Firmicutes	Bacteria
ASV_2499	0.0639015	-0.0503161	0.114218	Christensenella minuta	Christensenella	Christensenellaceae	Christensenellales	Clostridia	Firmicutes	Bacteria
ASV_971	0.182902	0.296331	-0.113428		Monoglobus	Monoglobaceae	Monoglobales	Clostridia	Firmicutes	Bacteria
ASV_2207	0.178392	0.0650787	0.113313					Clostridia	Firmicutes	Bacteria
ASV_1430	0.0703741	-0.0429001	0.113274	Rothia mucilaginosa	Rothia	Micrococcaceae	Micrococcales	Actinobacteria	Actinobacteriota	Bacteria
ASV_668	0.716152	0.603927	0.112225		Erysipelatoclostridium	Erysipelatoclostridiaceae	Erysipelotrichales	Bacilli	Firmicutes	Bacteria
ASV_237	1.13844	1.2503	-0.111857
ASV_100	1.07501	1.18671	-0.111701	Bacteroides massiliensis	Bacteroides	Bacteroidaceae	Bacteroidales	Bacteroidia	Bacteroidota	Bacteria
ASV_1778	0.0500116	0.161194	-0.111183				Gastranaerophilales	Vampirivibrionia	Cyanobacteria	Bacteria
ASV_139	2.19069	2.30129	-0.110606			Lachnospiraceae	Lachnospirales	Clostridia	Firmicutes	Bacteria
ASV_1074	0.340446	0.450879	-0.110433		Family XIII AD3011 group	Anaerovoracaceae	Peptostreptococcales-Tissierellales	Clostridia	Firmicutes	Bacteria
ASV_1577	0.156591	0.0462759	0.110315	Streptococcus anginosus	Streptococcus	Streptococcaceae	Lactobacillales	Bacilli	Firmicutes	Bacteria
ASV_918	0.117299	0.00718387	0.110116	Bifidobacterium animalis	Bifidobacterium	Bifidobacteriaceae	Bifidobacteriales	Actinobacteria	Actinobacteriota	Bacteria
ASV_2741	-0.00146388	-0.111369	0.109905			Lachnospiraceae	Lachnospirales	Clostridia	Firmicutes	Bacteria
ASV_168	1.05754	1.16716	-0.109623		Lachnospiraceae NC2004 group	Lachnospiraceae	Lachnospirales	Clostridia	Firmicutes	Bacteria
ASV_2250	0.0752733	-0.0341853	0.109459		Lachnospiraceae UCG-010	Lachnospiraceae	Lachnospirales	Clostridia	Firmicutes	Bacteria
ASV_610	0.915883	1.0243	-0.108414		[Eubacterium] ventriosum group	Lachnospiraceae	Lachnospirales	Clostridia	Firmicutes	Bacteria
ASV_289	0.244504	0.136147	0.108357		Weissella	Leuconostocaceae	Lactobacillales	Bacilli	Firmicutes	Bacteria
ASV_3567	-0.00817834	-0.116012	0.107834	Catabacter hongkongensis	Catabacter	Christensenellaceae	Christensenellales	Clostridia	Firmicutes	Bacteria
ASV_2997	-0.0949084	0.0128755	-0.107784				Oscillospirales	Clostridia	Firmicutes	Bacteria
ASV_1139	0.0408752	0.148585	-0.10771		Alistipes	Rikenellaceae	Bacteroidales	Bacteroidia	Bacteroidota	Bacteria
ASV_928	0.168426	0.275815	-0.10739		Sellimonas	Lachnospiraceae	Lachnospirales	Clostridia	Firmicutes	Bacteria
ASV_505	0.144981	0.252145	-0.107164			Lachnospiraceae	Lachnospirales	Clostridia	Firmicutes	Bacteria
ASV_868	0.510376	0.403677	0.106699		DTU089	Ruminococcaceae	Oscillospirales	Clostridia	Firmicutes	Bacteria
ASV_229	1.6465	1.54006	0.106444	Parabacteroides distasonis	Parabacteroides	Tannerellaceae	Bacteroidales	Bacteroidia	Bacteroidota	Bacteria
ASV_1329	0.0912444	0.197448	-0.106204				Oscillospirales	Clostridia	Firmicutes	Bacteria
ASV_95	3.67627	3.78164	-0.105379	Coprococcus catus	Coprococcus	Lachnospiraceae	Lachnospirales	Clostridia	Firmicutes	Bacteria
ASV_2070	0.114285	0.00907006	0.105215			Lachnospiraceae	Lachnospirales	Clostridia	Firmicutes	Bacteria
ASV_189	2.29605	2.40116	-0.10511	Alistipes inops	Alistipes	Rikenellaceae	Bacteroidales	Bacteroidia	Bacteroidota	Bacteria
ASV_74	1.81068	1.91524	-0.10456		Christensenellaceae R-7 group	Christensenellaceae	Christensenellales	Clostridia	Firmicutes	Bacteria
ASV_988	0.34644	0.24206	0.10438
ASV_1092	0.102411	-0.00186013	0.104271		Merdibacter	Erysipelotrichaceae	Erysipelotrichales	Bacilli	Firmicutes	Bacteria
ASV_3036	-0.0544119	0.0497086	-0.10412		Anaerofilum	Ruminococcaceae	Oscillospirales	Clostridia	Firmicutes	Bacteria
ASV_2364	-0.0851675	0.0185691	-0.103737			Lachnospiraceae	Lachnospirales	Clostridia	Firmicutes	Bacteria
ASV_1177	0.0304749	0.133827	-0.103352			Lachnospiraceae	Lachnospirales	Clostridia	Firmicutes	Bacteria
ASV_608	0.686366	0.583141	0.103225		Negativibacillus	Ruminococcaceae	Oscillospirales	Clostridia	Firmicutes	Bacteria
ASV_1109	0.089992	0.192739	-0.102747	Intestinimonas massiliensis	Intestinimonas	Oscillospiraceae	Oscillospirales	Clostridia	Firmicutes	Bacteria
ASV_2396	0.0506181	0.153325	-0.102707					Clostridia	Firmicutes	Bacteria
ASV_2220	0.213343	0.110764	0.102579				Oscillospirales	Clostridia	Firmicutes	Bacteria
ASV_881	0.509089	0.406529	0.102559		Adlercreutzia	Eggerthellaceae	Coriobacteriales	Coriobacteriia	Actinobacteriota	Bacteria
ASV_1737	-0.0872509	0.0150911	-0.102342			Lachnospiraceae	Lachnospirales	Clostridia	Firmicutes	Bacteria
ASV_2835	-0.0889874	0.0131687	-0.102156				Oscillospirales	Clostridia	Firmicutes	Bacteria
ASV_887	0.0389859	0.140754	-0.101768		Alistipes	Rikenellaceae	Bacteroidales	Bacteroidia	Bacteroidota	Bacteria
ASV_1106	0.170269	0.271274	-0.101005	Butyricimonas virosa	Butyricimonas	Marinifilaceae	Bacteroidales	Bacteroidia	Bacteroidota	Bacteria
ASV_254	1.63951	1.53884	0.10067		[Eubacterium] ventriosum group	Lachnospiraceae	Lachnospirales	Clostridia	Firmicutes	Bacteria
ASV_747	0.276777	0.377248	-0.100471		Colidextribacter	Oscillospiraceae	Oscillospirales	Clostridia	Firmicutes	Bacteria
ASV_87	3.5592	3.4588	0.100398			Lachnospiraceae	Lachnospirales	Clostridia	Firmicutes	Bacteria
ASV_1232	0.134928	0.0347454	0.100182			Enterobacteriaceae	Enterobacterales	Gammaproteobacteria	Proteobacteria	Bacteria
ASV_828	0.354442	0.255602	0.0988399				Oscillospirales	Clostridia	Firmicutes	Bacteria
ASV_500	1.55172	1.65042	-0.0987039	Gordonibacter pamelaeae	Gordonibacter	Eggerthellaceae	Coriobacteriales	Coriobacteriia	Actinobacteriota	Bacteria
ASV_2686	0.150111	0.0517643	0.0983469			Lachnospiraceae	Lachnospirales	Clostridia	Firmicutes	Bacteria
ASV_1566	-0.0439196	0.0542636	-0.0981832		Family XIII AD3011 group	Anaerovoracaceae	Peptostreptococcales-Tissierellales	Clostridia	Firmicutes	Bacteria
ASV_3358	0.00815285	-0.089903	0.0980559		Anaerotruncus	Ruminococcaceae	Oscillospirales	Clostridia	Firmicutes	Bacteria
ASV_1666	0.0861761	-0.0118155	0.0979916	Bifidobacterium dentium	Bifidobacterium	Bifidobacteriaceae	Bifidobacteriales	Actinobacteria	Actinobacteriota	Bacteria
ASV_620	0.0769319	0.174632	-0.0977002		[Eubacterium] eligens group	Lachnospiraceae	Lachnospirales	Clostridia	Firmicutes	Bacteria
ASV_13	6.0749	5.97721	0.0976829	Faecalibacterium prausnitzii	Faecalibacterium	Ruminococcaceae	Oscillospirales	Clostridia	Firmicutes	Bacteria
ASV_1332	0.087532	-0.0100058	0.0975379				Clostridia UCG-014	Clostridia	Firmicutes	Bacteria
ASV_177	1.07541	1.17267	-0.0972561		Parasutterella	Sutterellaceae	Burkholderiales	Gammaproteobacteria	Proteobacteria	Bacteria
ASV_1464	0.0638233	0.161045	-0.097222			UCG-011	Oscillospirales	Clostridia	Firmicutes	Bacteria
ASV_947	0.114578	0.211557	-0.0969789		Butyricimonas	Marinifilaceae	Bacteroidales	Bacteroidia	Bacteroidota	Bacteria
ASV_77	0.269547	0.366261	-0.096714		Prevotella	Prevotellaceae	Bacteroidales	Bacteroidia	Bacteroidota	Bacteria
ASV_259	1.43404	1.33771	0.096336		Bacteroides	Bacteroidaceae	Bacteroidales	Bacteroidia	Bacteroidota	Bacteria
ASV_931	0.151311	0.0554752	0.0958363		Lachnoclostridium	Lachnospiraceae	Lachnospirales	Clostridia	Firmicutes	Bacteria
ASV_212	2.42998	2.52557	-0.0955915		Butyricicoccus	Butyricicoccaceae	Oscillospirales	Clostridia	Firmicutes	Bacteria
ASV_1922	0.0418399	0.137369	-0.0955289			UCG-011	Oscillospirales	Clostridia	Firmicutes	Bacteria
ASV_777	0.132554	0.22795	-0.0953964			vadinBE97	Victivallales	Lentisphaeria	Verrucomicrobiota	Bacteria
ASV_195	1.20559	1.30092	-0.095332		Bacteroides	Bacteroidaceae	Bacteroidales	Bacteroidia	Bacteroidota	Bacteria
ASV_2516	0.0148121	-0.0804502	0.0952623			Ruminococcaceae	Oscillospirales	Clostridia	Firmicutes	Bacteria
ASV_121	1.19159	1.09635	0.09524		Bacteroides	Bacteroidaceae	Bacteroidales	Bacteroidia	Bacteroidota	Bacteria
ASV_1145	0.251187	0.156095	0.0950923		Bacteroides	Bacteroidaceae	Bacteroidales	Bacteroidia	Bacteroidota	Bacteria
ASV_133	2.9861	3.08096	-0.0948611		Faecalibacterium	Ruminococcaceae	Oscillospirales	Clostridia	Firmicutes	Bacteria
ASV_1682	0.119729	0.214033	-0.0943043		Intestinimonas	Oscillospiraceae	Oscillospirales	Clostridia	Firmicutes	Bacteria
ASV_1034	0.100054	0.194229	-0.094175			Ruminococcaceae	Oscillospirales	Clostridia	Firmicutes	Bacteria
ASV_742	0.200332	0.106605	0.0937273			Lachnospiraceae	Lachnospirales	Clostridia	Firmicutes	Bacteria
ASV_619	1.94379	2.03728	-0.0934902		[Eubacterium] brachy group	Anaerovoracaceae	Peptostreptococcales-Tissierellales	Clostridia	Firmicutes	Bacteria
ASV_2951	-0.010327	0.0829694	-0.0932964
ASV_162	0.756309	0.849589	-0.0932796		Bacteroides	Bacteroidaceae	Bacteroidales	Bacteroidia	Bacteroidota	Bacteria
ASV_1105	0.162029	0.255249	-0.0932203		Butyricimonas	Marinifilaceae	Bacteroidales	Bacteroidia	Bacteroidota	Bacteria
ASV_236	0.804485	0.71131	0.0931752				Clostridia UCG-014	Clostridia	Firmicutes	Bacteria
ASV_1354	0.0320442	0.124084	-0.0920396							Bacteria
ASV_3133	0.00850138	0.10054	-0.0920389		Acetanaerobacterium	Ethanoligenenaceae	Oscillospirales	Clostridia	Firmicutes	Bacteria
ASV_546	0.37688	0.468913	-0.0920325		Bacteroides	Bacteroidaceae	Bacteroidales	Bacteroidia	Bacteroidota	Bacteria
ASV_1607	0.250091	0.158301	0.0917906					Clostridia	Firmicutes	Bacteria
ASV_387	1.53678	1.62847	-0.0916923		Victivallis	Victivallaceae	Victivallales	Lentisphaeria	Verrucomicrobiota	Bacteria
ASV_391	0.522606	0.614019	-0.0914128	Bacteroides clarus	Bacteroides	Bacteroidaceae	Bacteroidales	Bacteroidia	Bacteroidota	Bacteria
ASV_2115	0.117876	0.0265414	0.0913346					Clostridia	Firmicutes	Bacteria
ASV_1744	0.290655	0.199509	0.0911458	Hungatella hathewayi	Hungatella	Lachnospiraceae	Lachnospirales	Clostridia	Firmicutes	Bacteria
ASV_2697	0.0632985	-0.0277585	0.091057			Lachnospiraceae	Lachnospirales	Clostridia	Firmicutes	Bacteria
ASV_954	0.251483	0.160487	0.0909962			Lachnospiraceae	Lachnospirales	Clostridia	Firmicutes	Bacteria
ASV_583	0.288789	0.199089	0.089701	Parabacteroides distasonis	Parabacteroides	Tannerellaceae	Bacteroidales	Bacteroidia	Bacteroidota	Bacteria
ASV_1362	0.0398526	0.129455	-0.0896027			UCG-011	Oscillospirales	Clostridia	Firmicutes	Bacteria
ASV_368	0.40001	0.310623	0.0893869	Bacteroides intestinalis	Bacteroides	Bacteroidaceae	Bacteroidales	Bacteroidia	Bacteroidota	Bacteria
ASV_171	0.572173	0.66143	-0.0892567	Bacteroides massiliensis	Bacteroides	Bacteroidaceae	Bacteroidales	Bacteroidia	Bacteroidota	Bacteria
ASV_736	0.539264	0.45007	0.0891934	Sellimonas intestinalis	Sellimonas	Lachnospiraceae	Lachnospirales	Clostridia	Firmicutes	Bacteria
ASV_2275	0.0261212	-0.0624725	0.0885938	Rothia mucilaginosa	Rothia	Micrococcaceae	Micrococcales	Actinobacteria	Actinobacteriota	Bacteria
ASV_4302	-0.432294	-0.344049	-0.0882459		Bacteroides	Bacteroidaceae	Bacteroidales	Bacteroidia	Bacteroidota	Bacteria
ASV_1116	0.269721	0.181644	0.0880769		[Ruminococcus] torques group	Lachnospiraceae	Lachnospirales	Clostridia	Firmicutes	Bacteria
ASV_1026	0.174284	0.262218	-0.0879342			Eggerthellaceae	Coriobacteriales	Coriobacteriia	Actinobacteriota	Bacteria
ASV_704	0.512123	0.424772	0.0873513	Colidextribacter massiliensis	Colidextribacter	Oscillospiraceae	Oscillospirales	Clostridia	Firmicutes	Bacteria
ASV_1321	0.478317	0.390985	0.0873322			Lachnospiraceae	Lachnospirales	Clostridia	Firmicutes	Bacteria
ASV_589	0.890935	0.977962	-0.0870263			Lachnospiraceae	Lachnospirales	Clostridia	Firmicutes	Bacteria
ASV_987	0.532774	0.446825	0.0859484					Clostridia	Firmicutes	Bacteria
ASV_2492	0.0309316	-0.0549473	0.0858789					Clostridia	Firmicutes	Bacteria
ASV_105	2.26448	2.17866	0.0858226			[Eubacterium] coprostanoligenes group	Oscillospirales	Clostridia	Firmicutes	Bacteria
ASV_1707	0.442406	0.356793	0.0856134		Family XIII AD3011 group	Anaerovoracaceae	Peptostreptococcales-Tissierellales	Clostridia	Firmicutes	Bacteria
ASV_232	0.690589	0.60549	0.085099		Ruminococcus	Ruminococcaceae	Oscillospirales	Clostridia	Firmicutes	Bacteria
ASV_1137	0.112995	0.197748	-0.0847531		Parasutterella	Sutterellaceae	Burkholderiales	Gammaproteobacteria	Proteobacteria	Bacteria
ASV_375	1.11074	1.19524	-0.0844916		Colidextribacter	Oscillospiraceae	Oscillospirales	Clostridia	Firmicutes	Bacteria
ASV_8	6.2976	6.38206	-0.0844652			Lachnospiraceae	Lachnospirales	Clostridia	Firmicutes	Bacteria
ASV_1352	0.413891	0.498276	-0.0843847				Clostridia vadinBB60 group	Clostridia	Firmicutes	Bacteria
ASV_498	1.34564	1.2615	0.0841379			Lachnospiraceae	Lachnospirales	Clostridia	Firmicutes	Bacteria
ASV_477	0.320108	0.236104	0.0840041						Firmicutes	Bacteria
ASV_451	1.68042	1.59642	0.0839933			Erysipelotrichaceae	Erysipelotrichales	Bacilli	Firmicutes	Bacteria
ASV_635	0.155395	0.0719219	0.0834733			Ruminococcaceae	Oscillospirales	Clostridia	Firmicutes	Bacteria
ASV_1725	0.554542	0.637835	-0.0832927							Bacteria
ASV_823	0.130334	0.213477	-0.0831434		Bacteroides	Bacteroidaceae	Bacteroidales	Bacteroidia	Bacteroidota	Bacteria
ASV_627	0.0794395	0.162533	-0.0830934		Phascolarctobacterium	Acidaminococcaceae	Acidaminococcales	Negativicutes	Firmicutes	Bacteria
ASV_2639	-0.0115164	-0.0945227	0.0830062		Merdibacter	Erysipelotrichaceae	Erysipelotrichales	Bacilli	Firmicutes	Bacteria
ASV_2384	0.0949791	0.0120304	0.0829487				Oscillospirales	Clostridia	Firmicutes	Bacteria
ASV_2464	0.0636096	0.14613	-0.0825207					Clostridia	Firmicutes	Bacteria
ASV_950	1.32455	1.40706	-0.082518			Ruminococcaceae	Oscillospirales	Clostridia	Firmicutes	Bacteria
ASV_2249	0.0590586	-0.0234077	0.0824663			Lachnospiraceae	Lachnospirales	Clostridia	Firmicutes	Bacteria
ASV_3160	-0.0306675	0.0511093	-0.0817767				Clostridia vadinBB60 group	Clostridia	Firmicutes	Bacteria
ASV_2586	0.117906	0.0365382	0.0813679			Lachnospiraceae	Lachnospirales	Clostridia	Firmicutes	Bacteria
ASV_122	2.33394	2.25278	0.0811616		Anaerostipes	Lachnospiraceae	Lachnospirales	Clostridia	Firmicutes	Bacteria
ASV_1787	0.458729	0.377634	0.0810948			Ruminococcaceae	Oscillospirales	Clostridia	Firmicutes	Bacteria
ASV_597	0.0729225	0.153488	-0.0805654
ASV_264	0.415841	0.495897	-0.0800562			Lachnospiraceae	Lachnospirales	Clostridia	Firmicutes	Bacteria
ASV_2060	0.113113	0.0334454	0.0796672	Hungatella hathewayi	Hungatella	Lachnospiraceae	Lachnospirales	Clostridia	Firmicutes	Bacteria
ASV_164	0.64878	0.728204	-0.0794237	Acidaminococcus intestini	Acidaminococcus	Acidaminococcaceae	Acidaminococcales	Negativicutes	Firmicutes	Bacteria
ASV_1741	0.205931	0.285051	-0.0791201			Oscillospiraceae	Oscillospirales	Clostridia	Firmicutes	Bacteria
ASV_1090	0.120063	0.0410209	0.0790421				Clostridia UCG-014	Clostridia	Firmicutes	Bacteria
ASV_1554	0.0828967	0.161834	-0.078937		[Eubacterium] oxidoreducens group	Lachnospiraceae	Lachnospirales	Clostridia	Firmicutes	Bacteria
ASV_1679	0.170896	0.0920409	0.0788554			Lachnospiraceae	Lachnospirales	Clostridia	Firmicutes	Bacteria
ASV_678	0.369941	0.291159	0.0787819			Lachnospiraceae	Lachnospirales	Clostridia	Firmicutes	Bacteria
ASV_2812	-0.0660962	0.0125827	-0.0786789
ASV_1793	0.0688839	0.14703	-0.0781463					Clostridia	Firmicutes	Bacteria
ASV_348	2.2945	2.37264	-0.0781392			Lachnospiraceae	Lachnospirales	Clostridia	Firmicutes	Bacteria
ASV_173	0.36625	0.444333	-0.0780827					Negativicutes	Firmicutes	Bacteria
ASV_3337	-0.0821195	-0.00404065	-0.0780788		Bacteroides	Bacteroidaceae	Bacteroidales	Bacteroidia	Bacteroidota	Bacteria
ASV_136	0.1308	0.0529578	0.0778426		Bacteroides	Bacteroidaceae	Bacteroidales	Bacteroidia	Bacteroidota	Bacteria
ASV_35	2.71884	2.79666	-0.0778187	Bacteroides vulgatus	Bacteroides	Bacteroidaceae	Bacteroidales	Bacteroidia	Bacteroidota	Bacteria
ASV_860	0.105155	0.182937	-0.0777824			Lachnospiraceae	Lachnospirales	Clostridia	Firmicutes	Bacteria
ASV_57	1.64917	1.72695	-0.0777737		Bacteroides	Bacteroidaceae	Bacteroidales	Bacteroidia	Bacteroidota	Bacteria
ASV_127	0.82532	0.903002	-0.077682	Bacteroides eggerthii	Bacteroides	Bacteroidaceae	Bacteroidales	Bacteroidia	Bacteroidota	Bacteria
ASV_1322	0.374636	0.297712	0.0769244	Eisenbergiella massiliensis	Eisenbergiella	Lachnospiraceae	Lachnospirales	Clostridia	Firmicutes	Bacteria
ASV_613	0.783476	0.706821	0.0766549		Howardella	Lachnospiraceae	Lachnospirales	Clostridia	Firmicutes	Bacteria
ASV_1251	0.277437	0.201181	0.0762564					Clostridia	Firmicutes	Bacteria
ASV_1774	0.241828	0.16568	0.0761479			Lachnospiraceae	Lachnospirales	Clostridia	Firmicutes	Bacteria
ASV_714	1.08532	1.16125	-0.0759352		Lachnospiraceae UCG-008	Lachnospiraceae	Lachnospirales	Clostridia	Firmicutes	Bacteria
ASV_824	0.122199	0.0463601	0.0758393			Lachnospiraceae	Lachnospirales	Clostridia	Firmicutes	Bacteria
ASV_2094	-0.0519439	0.0233269	-0.0752708			Ruminococcaceae	Oscillospirales	Clostridia	Firmicutes	Bacteria
ASV_196	0.214125	0.289199	-0.0750741		Prevotella	Prevotellaceae	Bacteroidales	Bacteroidia	Bacteroidota	Bacteria
ASV_3314	-0.153854	-0.228164	0.0743096			Lachnospiraceae	Lachnospirales	Clostridia	Firmicutes	Bacteria
ASV_1228	0.0101177	0.0843191	-0.0742014	Butyricimonas virosa	Butyricimonas	Marinifilaceae	Bacteroidales	Bacteroidia	Bacteroidota	Bacteria
ASV_2031	0.198284	0.124376	0.0739083	Lactonifactor longoviformis	Lactonifactor	Lachnospiraceae	Lachnospirales	Clostridia	Firmicutes	Bacteria
ASV_1721	0.119713	0.04599	0.0737226					Clostridia	Firmicutes	Bacteria
ASV_376	1.87652	1.95011	-0.0735866		Alistipes	Rikenellaceae	Bacteroidales	Bacteroidia	Bacteroidota	Bacteria
ASV_700	0.577893	0.50446	0.0734336		[Eubacterium] ventriosum group	Lachnospiraceae	Lachnospirales	Clostridia	Firmicutes	Bacteria
ASV_2008	0.0327225	-0.0406583	0.0733808		Family XIII AD3011 group	Anaerovoracaceae	Peptostreptococcales-Tissierellales	Clostridia	Firmicutes	Bacteria
ASV_2383	-0.0326133	0.0406942	-0.0733075		Bacteroides	Bacteroidaceae	Bacteroidales	Bacteroidia	Bacteroidota	Bacteria
ASV_1414	-0.0044815	0.0685729	-0.0730544		Haemophilus	Pasteurellaceae	Pasteurellales	Gammaproteobacteria	Proteobacteria	Bacteria
ASV_46	0.538422	0.611062	-0.0726398		Prevotella	Prevotellaceae	Bacteroidales	Bacteroidia	Bacteroidota	Bacteria
ASV_1051	0.0973873	0.0251757	0.0722116		Sellimonas	Lachnospiraceae	Lachnospirales	Clostridia	Firmicutes	Bacteria
ASV_32	3.42412	3.49627	-0.0721473		Bacteroides	Bacteroidaceae	Bacteroidales	Bacteroidia	Bacteroidota	Bacteria
ASV_1542	0.0465633	0.118556	-0.0719929		Butyricimonas	Marinifilaceae	Bacteroidales	Bacteroidia	Bacteroidota	Bacteria
ASV_662	0.602757	0.674615	-0.0718581		[Eubacterium] oxidoreducens group	Lachnospiraceae	Lachnospirales	Clostridia	Firmicutes	Bacteria
ASV_820	0.401834	0.47369	-0.0718561					Clostridia	Firmicutes	Bacteria
ASV_2004	0.0400728	-0.0313924	0.0714652					Clostridia	Firmicutes	Bacteria
ASV_2319	0.0479365	0.119369	-0.0714325			Lachnospiraceae	Lachnospirales	Clostridia	Firmicutes	Bacteria
ASV_967	0.507269	0.578579	-0.0713097		Defluviitaleaceae UCG-011	Defluviitaleaceae	Lachnospirales	Clostridia	Firmicutes	Bacteria
ASV_70	1.98873	2.05971	-0.0709817	Bacteroides eggerthii	Bacteroides	Bacteroidaceae	Bacteroidales	Bacteroidia	Bacteroidota	Bacteria
ASV_586	0.706377	0.635445	0.0709317	Monoglobus pectinilyticus	Monoglobus	Monoglobaceae	Monoglobales	Clostridia	Firmicutes	Bacteria
ASV_646	0.175513	0.105074	0.0704388			Lachnospiraceae	Lachnospirales	Clostridia	Firmicutes	Bacteria
ASV_1424	0.181634	0.111289	0.0703445			Lachnospiraceae	Lachnospirales	Clostridia	Firmicutes	Bacteria
ASV_812	0.638821	0.708678	-0.0698566			Lachnospiraceae	Lachnospirales	Clostridia	Firmicutes	Bacteria
ASV_1153	0.0810876	0.150747	-0.0696596	Odoribacter splanchnicus	Odoribacter	Marinifilaceae	Bacteroidales	Bacteroidia	Bacteroidota	Bacteria
ASV_20	1.93524	2.00462	-0.0693772		Ruminococcus	Ruminococcaceae	Oscillospirales	Clostridia	Firmicutes	Bacteria
ASV_1843	0.140348	0.209723	-0.0693745			Oscillospiraceae	Oscillospirales	Clostridia	Firmicutes	Bacteria
ASV_830	0.108614	0.177789	-0.0691746		Sellimonas	Lachnospiraceae	Lachnospirales	Clostridia	Firmicutes	Bacteria
ASV_96	2.64795	2.57898	0.0689711	Anaerostipes hadrus	Anaerostipes	Lachnospiraceae	Lachnospirales	Clostridia	Firmicutes	Bacteria
ASV_2047	-0.0172794	-0.0861873	0.0689079		CHKCI002	Eggerthellaceae	Coriobacteriales	Coriobacteriia	Actinobacteriota	Bacteria
ASV_2773	-0.0335467	0.0352555	-0.0688022		[Eubacterium] hallii group	Lachnospiraceae	Lachnospirales	Clostridia	Firmicutes	Bacteria
ASV_986	0.121604	0.0528631	0.0687413		[Eubacterium] hallii group	Lachnospiraceae	Lachnospirales	Clostridia	Firmicutes	Bacteria
ASV_2986	-0.0116121	-0.0801876	0.0685755		Fournierella	Ruminococcaceae	Oscillospirales	Clostridia	Firmicutes	Bacteria
ASV_179	0.141882	0.210305	-0.0684237		Alistipes	Rikenellaceae	Bacteroidales	Bacteroidia	Bacteroidota	Bacteria
ASV_270	0.101673	0.170009	-0.0683357		Prevotella	Prevotellaceae	Bacteroidales	Bacteroidia	Bacteroidota	Bacteria
ASV_1290	0.505909	0.437802	0.0681076
ASV_6	6.50431	6.43634	0.0679739		Subdoligranulum	Ruminococcaceae	Oscillospirales	Clostridia	Firmicutes	Bacteria
ASV_1906	0.00271063	-0.0652241	0.0679348			Lachnospiraceae	Lachnospirales	Clostridia	Firmicutes	Bacteria
ASV_2615	0.0711799	0.0039848	0.0671951		Lachnospiraceae UCG-010	Lachnospiraceae	Lachnospirales	Clostridia	Firmicutes	Bacteria
ASV_2089	0.181444	0.114662	0.0667823		Defluviitaleaceae UCG-011	Defluviitaleaceae	Lachnospirales	Clostridia	Firmicutes	Bacteria
ASV_2373	0.0506224	-0.0158717	0.0664941			Lachnospiraceae	Lachnospirales	Clostridia	Firmicutes	Bacteria
ASV_1626	0.0119769	0.0779821	-0.0660052		UCG-005	Oscillospiraceae	Oscillospirales	Clostridia	Firmicutes	Bacteria
ASV_140	1.00233	1.06829	-0.0659592		Christensenellaceae R-7 group	Christensenellaceae	Christensenellales	Clostridia	Firmicutes	Bacteria
ASV_754	0.249514	0.183657	0.0658566						Firmicutes	Bacteria
ASV_1523	0.0374816	-0.0271691	0.0646507			UCG-011	Oscillospirales	Clostridia	Firmicutes	Bacteria
ASV_435	0.286211	0.221733	0.0644781		Lactobacillus	Lactobacillaceae	Lactobacillales	Bacilli	Firmicutes	Bacteria
ASV_1460	0.186772	0.251179	-0.0644067				Oscillospirales	Clostridia	Firmicutes	Bacteria
ASV_240	0.459169	0.39518	0.063989		Coprobacter	Barnesiellaceae	Bacteroidales	Bacteroidia	Bacteroidota	Bacteria
ASV_1319	0.24882	0.184879	0.0639415		Catenibacillus	Lachnospiraceae	Lachnospirales	Clostridia	Firmicutes	Bacteria
ASV_737	0.304828	0.368763	-0.0639352		Bacteroides	Bacteroidaceae	Bacteroidales	Bacteroidia	Bacteroidota	Bacteria
ASV_277	2.3056	2.24238	0.0632198							Bacteria
ASV_576	0.327544	0.26443	0.0631141	Bacteroides faecis	Bacteroides	Bacteroidaceae	Bacteroidales	Bacteroidia	Bacteroidota	Bacteria
ASV_511	0.392931	0.32992	0.0630107	Parabacteroides distasonis	Parabacteroides	Tannerellaceae	Bacteroidales	Bacteroidia	Bacteroidota	Bacteria
ASV_859	0.133107	0.0702512	0.0628559			Lachnospiraceae	Lachnospirales	Clostridia	Firmicutes	Bacteria
ASV_3362	-0.0715833	-0.00947461	-0.0621086	Anaerofustis stercorihominis	Anaerofustis	Anaerofustaceae	Eubacteriales	Clostridia	Firmicutes	Bacteria
ASV_1132	0.324977	0.38634	-0.0613623		Lachnospiraceae NK4B4 group	Lachnospiraceae	Lachnospirales	Clostridia	Firmicutes	Bacteria
ASV_459	0.791959	0.730761	0.061198	Parabacteroides distasonis	Parabacteroides	Tannerellaceae	Bacteroidales	Bacteroidia	Bacteroidota	Bacteria
ASV_1931	0.117771	0.0565778	0.0611929		Flavonifractor	Oscillospiraceae	Oscillospirales	Clostridia	Firmicutes	Bacteria
ASV_1724	0.00383761	0.0649854	-0.0611478		Blautia	Lachnospiraceae	Lachnospirales	Clostridia	Firmicutes	Bacteria
ASV_489	0.717201	0.778177	-0.0609756				Clostridia UCG-014	Clostridia	Firmicutes	Bacteria
ASV_397	0.150084	0.210952	-0.060868		Sutterella	Sutterellaceae	Burkholderiales	Gammaproteobacteria	Proteobacteria	Bacteria
ASV_1096	0.251244	0.190418	0.0608255		Intestinimonas	Oscillospiraceae	Oscillospirales	Clostridia	Firmicutes	Bacteria
ASV_1959	0.0297024	-0.0310201	0.0607225			Lachnospiraceae	Lachnospirales	Clostridia	Firmicutes	Bacteria
ASV_330	0.0437072	0.104282	-0.0605749	Prevotella copri	Prevotella	Prevotellaceae	Bacteroidales	Bacteroidia	Bacteroidota	Bacteria
ASV_3734	-0.303169	-0.242619	-0.06055		Erysipelatoclostridium	Erysipelatoclostridiaceae	Erysipelotrichales	Bacilli	Firmicutes	Bacteria
ASV_1071	0.315358	0.254873	0.060485		Eubacterium	Eubacteriaceae	Eubacteriales	Clostridia	Firmicutes	Bacteria
ASV_181	1.15713	1.21755	-0.0604163	Parabacteroides distasonis	Parabacteroides	Tannerellaceae	Bacteroidales	Bacteroidia	Bacteroidota	Bacteria
ASV_1046	0.112941	0.0525887	0.0603526		Bilophila	Desulfovibrionaceae	Desulfovibrionales	Desulfovibrionia	Desulfobacterota	Bacteria
ASV_960	0.599561	0.539249	0.0603129		Gordonibacter	Eggerthellaceae	Coriobacteriales	Coriobacteriia	Actinobacteriota	Bacteria
ASV_1999	0.227993	0.288213	-0.0602201					Clostridia	Firmicutes	Bacteria
ASV_141	0.155449	0.0954353	0.0600139		Prevotella	Prevotellaceae	Bacteroidales	Bacteroidia	Bacteroidota	Bacteria
ASV_746	0.181482	0.121676	0.0598061					Clostridia	Firmicutes	Bacteria
ASV_492	0.477027	0.536631	-0.0596037		Paraprevotella	Prevotellaceae	Bacteroidales	Bacteroidia	Bacteroidota	Bacteria
ASV_2172	-0.00615248	0.0533966	-0.0595491				RF39	Bacilli	Firmicutes	Bacteria
ASV_692	0.177691	0.237123	-0.0594312			Anaerovoracaceae	Peptostreptococcales-Tissierellales	Clostridia	Firmicutes	Bacteria
ASV_2267	-0.302129	-0.361489	0.0593606		Parabacteroides	Tannerellaceae	Bacteroidales	Bacteroidia	Bacteroidota	Bacteria
ASV_2426	-0.0521383	0.00695353	-0.0590918				RF39	Bacilli	Firmicutes	Bacteria
ASV_1325	0.0112656	0.0701974	-0.0589318		Parabacteroides	Tannerellaceae	Bacteroidales	Bacteroidia	Bacteroidota	Bacteria
ASV_1003	0.411923	0.470359	-0.0584353		GCA-900066575	Lachnospiraceae	Lachnospirales	Clostridia	Firmicutes	Bacteria
ASV_247	0.0638716	0.122143	-0.0582718		Ruminococcus	Ruminococcaceae	Oscillospirales	Clostridia	Firmicutes	Bacteria
ASV_522	0.621135	0.5631	0.0580348		Parabacteroides	Tannerellaceae	Bacteroidales	Bacteroidia	Bacteroidota	Bacteria
ASV_1231	0.399593	0.457447	-0.0578547	Gordonibacter urolithinfaciens	Gordonibacter	Eggerthellaceae	Coriobacteriales	Coriobacteriia	Actinobacteriota	Bacteria
ASV_118	2.23409	2.29181	-0.0577182		Bacteroides	Bacteroidaceae	Bacteroidales	Bacteroidia	Bacteroidota	Bacteria
ASV_2407	0.0752221	0.0176774	0.0575447		Defluviitaleaceae UCG-011	Defluviitaleaceae	Lachnospirales	Clostridia	Firmicutes	Bacteria
ASV_90	0.213764	0.156231	0.0575333	Bacteroides coprocola	Bacteroides	Bacteroidaceae	Bacteroidales	Bacteroidia	Bacteroidota	Bacteria
ASV_327	0.339018	0.28151	0.057508		Holdemanella	Erysipelotrichaceae	Erysipelotrichales	Bacilli	Firmicutes	Bacteria
ASV_1158	0.0926337	0.150072	-0.0574384		Subdoligranulum	Ruminococcaceae	Oscillospirales	Clostridia	Firmicutes	Bacteria
ASV_54	0.986687	0.929257	0.0574295		Holdemanella	Erysipelotrichaceae	Erysipelotrichales	Bacilli	Firmicutes	Bacteria
ASV_50	0.583957	0.641347	-0.0573902	Faecalibacterium prausnitzii	Faecalibacterium	Ruminococcaceae	Oscillospirales	Clostridia	Firmicutes	Bacteria
ASV_2928	-0.0297911	0.0269731	-0.0567641			Ruminococcaceae	Oscillospirales	Clostridia	Firmicutes	Bacteria
ASV_852	0.151899	0.208609	-0.0567104		Parabacteroides	Tannerellaceae	Bacteroidales	Bacteroidia	Bacteroidota	Bacteria
ASV_2482	-0.0395563	0.0168352	-0.0563916			Lachnospiraceae	Lachnospirales	Clostridia	Firmicutes	Bacteria
ASV_2208	0.163106	0.219425	-0.0563187						Firmicutes	Bacteria
ASV_1551	0.0230377	0.0791307	-0.056093		Oscillibacter	Oscillospiraceae	Oscillospirales	Clostridia	Firmicutes	Bacteria
ASV_2124	0.195188	0.139505	0.0556835		Paludicola	Ruminococcaceae	Oscillospirales	Clostridia	Firmicutes	Bacteria
ASV_929	1.07534	1.01981	0.0555303							Bacteria
ASV_1345	0.214725	0.159348	0.0553771		Coprobacter	Barnesiellaceae	Bacteroidales	Bacteroidia	Bacteroidota	Bacteria
ASV_1333	0.0331509	-0.0221813	0.0553322		Christensenellaceae R-7 group	Christensenellaceae	Christensenellales	Clostridia	Firmicutes	Bacteria
ASV_1578	0.584873	0.52974	0.0551327		Anaerofustis	Anaerofustaceae	Eubacteriales	Clostridia	Firmicutes	Bacteria
ASV_1410	0.519369	0.464386	0.0549828		Candidatus Soleaferrea	Ruminococcaceae	Oscillospirales	Clostridia	Firmicutes	Bacteria
ASV_132	0.187222	0.242051	-0.0548282	Prevotella copri	Prevotella	Prevotellaceae	Bacteroidales	Bacteroidia	Bacteroidota	Bacteria
ASV_609	0.650739	0.595962	0.0547769			Lachnospiraceae	Lachnospirales	Clostridia	Firmicutes	Bacteria
ASV_1640	0.0930698	0.0385383	0.0545315				Oscillospirales	Clostridia	Firmicutes	Bacteria
ASV_256	0.812196	0.866705	-0.0545083		UCG-002	Oscillospiraceae	Oscillospirales	Clostridia	Firmicutes	Bacteria
ASV_1526	0.218036	0.272176	-0.0541403				Oscillospirales	Clostridia	Firmicutes	Bacteria
ASV_104	1.73883	1.68526	0.053568	Anaerostipes hadrus	Anaerostipes	Lachnospiraceae	Lachnospirales	Clostridia	Firmicutes	Bacteria
ASV_413	0.49628	0.549731	-0.0534512		Tyzzerella	Lachnospiraceae	Lachnospirales	Clostridia	Firmicutes	Bacteria
ASV_877	0.142319	0.0889143	0.0534048	Enorma massiliensis	Enorma	Coriobacteriaceae	Coriobacteriales	Coriobacteriia	Actinobacteriota	Bacteria
ASV_2284	-0.033067	0.0202786	-0.0533456				Clostridia UCG-014	Clostridia	Firmicutes	Bacteria
ASV_416	0.0960592	0.14936	-0.0533009		Sutterella	Sutterellaceae	Burkholderiales	Gammaproteobacteria	Proteobacteria	Bacteria
ASV_367	0.747881	0.801175	-0.0532937					Clostridia	Firmicutes	Bacteria
ASV_969	0.391631	0.44481	-0.0531781		Oscillospira	Oscillospiraceae	Oscillospirales	Clostridia	Firmicutes	Bacteria
ASV_1372	0.329368	0.382337	-0.0529686	Veillonella dispar	Veillonella	Veillonellaceae	Veillonellales-Selenomonadales	Negativicutes	Firmicutes	Bacteria
ASV_422	0.219338	0.272053	-0.0527158		Bacteroides	Bacteroidaceae	Bacteroidales	Bacteroidia	Bacteroidota	Bacteria
ASV_756	0.240556	0.187874	0.0526821		Sellimonas	Lachnospiraceae	Lachnospirales	Clostridia	Firmicutes	Bacteria
ASV_2675	0.0265248	-0.0254059	0.0519306		Lachnospiraceae UCG-010	Lachnospiraceae	Lachnospirales	Clostridia	Firmicutes	Bacteria
ASV_79	2.54013	2.59206	-0.0519296		Bacteroides	Bacteroidaceae	Bacteroidales	Bacteroidia	Bacteroidota	Bacteria
ASV_92	1.37052	1.31877	0.0517454	Bacteroides caccae	Bacteroides	Bacteroidaceae	Bacteroidales	Bacteroidia	Bacteroidota	Bacteria
ASV_52	3.23718	3.18554	0.051647			Lachnospiraceae	Lachnospirales	Clostridia	Firmicutes	Bacteria
ASV_784	0.113863	0.165502	-0.051639			Lachnospiraceae	Lachnospirales	Clostridia	Firmicutes	Bacteria
ASV_2078	0.0709647	0.019379	0.0515857	Leuconostoc carnosum	Leuconostoc	Leuconostocaceae	Lactobacillales	Bacilli	Firmicutes	Bacteria
ASV_634	0.631702	0.683148	-0.0514457			Oscillospiraceae	Oscillospirales	Clostridia	Firmicutes	Bacteria
ASV_1338	0.121473	0.0701849	0.0512881		[Ruminococcus] gauvreauii group	Lachnospiraceae	Lachnospirales	Clostridia	Firmicutes	Bacteria
ASV_1785	0.188602	0.137583	0.0510195			Lachnospiraceae	Lachnospirales	Clostridia	Firmicutes	Bacteria
ASV_1213	0.167816	0.218645	-0.0508294			UCG-010	Oscillospirales	Clostridia	Firmicutes	Bacteria
ASV_2924	-0.0584836	-0.00770875	-0.0507749				Oscillospirales	Clostridia	Firmicutes	Bacteria
ASV_1677	0.27707	0.327758	-0.0506888		Intestinimonas	Oscillospiraceae	Oscillospirales	Clostridia	Firmicutes	Bacteria
ASV_101	4.01834	4.06903	-0.0506837			Lachnospiraceae	Lachnospirales	Clostridia	Firmicutes	Bacteria
ASV_1678	0.175204	0.225697	-0.0504937		[Eubacterium] nodatum group	Anaerovoracaceae	Peptostreptococcales-Tissierellales	Clostridia	Firmicutes	Bacteria
ASV_161	-0.0609564	-0.010772	-0.0501843				Bacteroidales	Bacteroidia	Bacteroidota	Bacteria
ASV_1168	0.0653309	0.0153399	0.049991	Eggerthella lenta	Eggerthella	Eggerthellaceae	Coriobacteriales	Coriobacteriia	Actinobacteriota	Bacteria
ASV_486	0.306482	0.256591	0.0498908		Phascolarctobacterium	Acidaminococcaceae	Acidaminococcales	Negativicutes	Firmicutes	Bacteria
ASV_1919	0.0319293	-0.0178274	0.0497567			Lachnospiraceae	Lachnospirales	Clostridia	Firmicutes	Bacteria
ASV_2942	-0.032652	-0.0818759	0.0492238				Oscillospirales	Clostridia	Firmicutes	Bacteria
ASV_108	4.19014	4.14092	0.049212		Butyricicoccus	Butyricicoccaceae	Oscillospirales	Clostridia	Firmicutes	Bacteria
ASV_12	6.51185	6.5608	-0.0489516		Faecalibacterium	Ruminococcaceae	Oscillospirales	Clostridia	Firmicutes	Bacteria
ASV_228	1.41552	1.46433	-0.0488071			Lachnospiraceae	Lachnospirales	Clostridia	Firmicutes	Bacteria
ASV_314	1.01356	0.964781	0.0487785	Slackia isoflavoniconvertens	Slackia	Eggerthellaceae	Coriobacteriales	Coriobacteriia	Actinobacteriota	Bacteria
ASV_973	0.249026	0.20049	0.0485353			Lachnospiraceae	Lachnospirales	Clostridia	Firmicutes	Bacteria
ASV_2366	-0.0282842	0.019624	-0.0479081		Colidextribacter	Oscillospiraceae	Oscillospirales	Clostridia	Firmicutes	Bacteria
ASV_927	0.626825	0.578973	0.0478523		[Ruminococcus] gauvreauii group	Lachnospiraceae	Lachnospirales	Clostridia	Firmicutes	Bacteria
ASV_1068	0.180764	0.132922	0.0478421			Clostridiaceae	Clostridiales	Clostridia	Firmicutes	Bacteria
ASV_2969	-0.0256623	-0.0734683	0.047806					Clostridia	Firmicutes	Bacteria
ASV_1624	0.168693	0.121207	0.0474867			Lachnospiraceae	Lachnospirales	Clostridia	Firmicutes	Bacteria
ASV_409	0.135405	0.182875	-0.0474706		Phascolarctobacterium	Acidaminococcaceae	Acidaminococcales	Negativicutes	Firmicutes	Bacteria
ASV_148	2.36528	2.31787	0.0474072			Ruminococcaceae	Oscillospirales	Clostridia	Firmicutes	Bacteria
ASV_1346	0.0465659	0.0938884	-0.0473225		Alistipes	Rikenellaceae	Bacteroidales	Bacteroidia	Bacteroidota	Bacteria
ASV_758	0.103643	0.0565471	0.047096		Epulopiscium	Lachnospiraceae	Lachnospirales	Clostridia	Firmicutes	Bacteria
ASV_720	0.501386	0.454406	0.0469807			Eggerthellaceae	Coriobacteriales	Coriobacteriia	Actinobacteriota	Bacteria
ASV_102	3.5533	3.60009	-0.0467928		[Ruminococcus] torques group	Lachnospiraceae	Lachnospirales	Clostridia	Firmicutes	Bacteria
ASV_123	1.11109	1.06431	0.0467793		Clostridium sensu stricto 1	Clostridiaceae	Clostridiales	Clostridia	Firmicutes	Bacteria
ASV_306	1.11097	1.15765	-0.0466777				Clostridia vadinBB60 group	Clostridia	Firmicutes	Bacteria
ASV_880	0.0928035	0.13936	-0.0465567				Gastranaerophilales	Vampirivibrionia	Cyanobacteria	Bacteria
ASV_1147	0.978811	1.02515	-0.0463368					Clostridia	Firmicutes	Bacteria
ASV_230	0.28666	0.332371	-0.0457113		Prevotella	Prevotellaceae	Bacteroidales	Bacteroidia	Bacteroidota	Bacteria
ASV_1688	-0.061838	-0.016166	-0.045672		Parabacteroides	Tannerellaceae	Bacteroidales	Bacteroidia	Bacteroidota	Bacteria
ASV_81	0.982243	0.936666	0.0455766				Clostridia UCG-014	Clostridia	Firmicutes	Bacteria
ASV_271	0.148184	0.193647	-0.0454637		[Eubacterium] siraeum group	Ruminococcaceae	Oscillospirales	Clostridia	Firmicutes	Bacteria
ASV_733	1.1063	1.15172	-0.045426							Bacteria
ASV_2461	-0.00649213	0.0387918	-0.0452839					Clostridia	Firmicutes	Bacteria
ASV_125	0.826793	0.781515	0.0452785	Bacteroides vulgatus	Bacteroides	Bacteroidaceae	Bacteroidales	Bacteroidia	Bacteroidota	Bacteria
ASV_2170	0.0496437	0.00504772	0.0445959				Clostridia vadinBB60 group	Clostridia	Firmicutes	Bacteria
ASV_1433	0.102286	0.0582912	0.0439946		Shuttleworthia	Lachnospiraceae	Lachnospirales	Clostridia	Firmicutes	Bacteria
ASV_527	0.196556	0.152685	0.0438709		Methanosphaera	Methanobacteriaceae	Methanobacteriales	Methanobacteria	Euryarchaeota	Archaea
ASV_2339	-0.0421207	-0.0859162	0.0437954				Oscillospirales	Clostridia	Firmicutes	Bacteria
ASV_1240	-0.00620597	0.0374938	-0.0436997	Merdibacter massiliensis	Merdibacter	Erysipelotrichaceae	Erysipelotrichales	Bacilli	Firmicutes	Bacteria
ASV_871	0.144876	0.188499	-0.0436223		Faecalitalea	Erysipelotrichaceae	Erysipelotrichales	Bacilli	Firmicutes	Bacteria
ASV_9	7.07822	7.12167	-0.0434485			Lachnospiraceae	Lachnospirales	Clostridia	Firmicutes	Bacteria
ASV_221	0.486272	0.52959	-0.0433179	Sutterella wadsworthensis	Sutterella	Sutterellaceae	Burkholderiales	Gammaproteobacteria	Proteobacteria	Bacteria
ASV_150	0.0864657	0.129719	-0.0432529					Clostridia	Firmicutes	Bacteria
ASV_819	0.427161	0.383996	0.0431646		UCG-002	Oscillospiraceae	Oscillospirales	Clostridia	Firmicutes	Bacteria
ASV_193	0.387358	0.344304	0.0430545		Akkermansia	Akkermansiaceae	Verrucomicrobiales	Verrucomicrobiae	Verrucomicrobiota	Bacteria
ASV_681	0.171093	0.12814	0.0429533	Barnesiella intestinihominis	Barnesiella	Barnesiellaceae	Bacteroidales	Bacteroidia	Bacteroidota	Bacteria
ASV_1987	0.0755883	0.033067	0.0425213
ASV_768	0.221462	0.263887	-0.0424252					Clostridia	Firmicutes	Bacteria
ASV_1606	0.0692876	0.111512	-0.0422243				Clostridia UCG-014	Clostridia	Firmicutes	Bacteria
ASV_414	0.856156	0.813934	0.0422215			[Eubacterium] coprostanoligenes group	Oscillospirales	Clostridia	Firmicutes	Bacteria
ASV_1212	0.527676	0.569883	-0.0422066				Oscillospirales	Clostridia	Firmicutes	Bacteria
ASV_217	0.138183	0.0960555	0.0421278		Bacteroides	Bacteroidaceae	Bacteroidales	Bacteroidia	Bacteroidota	Bacteria
ASV_266	1.78337	1.82547	-0.0421081		Lachnospiraceae NK4A136 group	Lachnospiraceae	Lachnospirales	Clostridia	Firmicutes	Bacteria
ASV_1035	0.330747	0.28867	0.0420764			UCG-010	Oscillospirales	Clostridia	Firmicutes	Bacteria
ASV_384	0.621737	0.579774	0.0419631		[Eubacterium] hallii group	Lachnospiraceae	Lachnospirales	Clostridia	Firmicutes	Bacteria
ASV_392	1.25332	1.29497	-0.0416535			Lachnospiraceae	Lachnospirales	Clostridia	Firmicutes	Bacteria
ASV_2561	-0.0462008	-0.00454855	-0.0416522			Oscillospiraceae	Oscillospirales	Clostridia	Firmicutes	Bacteria
ASV_1017	0.0459835	0.0875113	-0.0415278		Faecalibacterium	Ruminococcaceae	Oscillospirales	Clostridia	Firmicutes	Bacteria
ASV_1448	0.0197356	0.060985	-0.0412494			Lachnospiraceae	Lachnospirales	Clostridia	Firmicutes	Bacteria
ASV_1275	0.120676	0.161925	-0.0412483		Colidextribacter	Oscillospiraceae	Oscillospirales	Clostridia	Firmicutes	Bacteria
ASV_628	0.135348	0.176286	-0.0409379		Olsenella	Atopobiaceae	Coriobacteriales	Coriobacteriia	Actinobacteriota	Bacteria
ASV_114	1.51906	1.55975	-0.0406817			[Eubacterium] coprostanoligenes group	Oscillospirales	Clostridia	Firmicutes	Bacteria
ASV_519	1.25579	1.29644	-0.0406527			Lachnospiraceae	Lachnospirales	Clostridia	Firmicutes	Bacteria
ASV_1077	0.118212	0.07761	0.0406017		Streptococcus	Streptococcaceae	Lactobacillales	Bacilli	Firmicutes	Bacteria
ASV_188	0.992931	0.952935	0.0399964		Ruminococcus	Ruminococcaceae	Oscillospirales	Clostridia	Firmicutes	Bacteria
ASV_395	0.264148	0.224302	0.0398465		NK4A214 group	Oscillospiraceae	Oscillospirales	Clostridia	Firmicutes	Bacteria
ASV_553	0.550224	0.589908	-0.0396833		Butyricicoccus	Butyricicoccaceae	Oscillospirales	Clostridia	Firmicutes	Bacteria
ASV_1952	-0.00999388	0.0295587	-0.0395526		Allisonella	Veillonellaceae	Veillonellales-Selenomonadales	Negativicutes	Firmicutes	Bacteria
ASV_595	0.791149	0.830654	-0.039505		Erysipelatoclostridium	Erysipelatoclostridiaceae	Erysipelotrichales	Bacilli	Firmicutes	Bacteria
ASV_1180	0.108691	0.147764	-0.0390728		Lachnospiraceae UCG-010	Lachnospiraceae	Lachnospirales	Clostridia	Firmicutes	Bacteria
ASV_769	0.423952	0.385374	0.0385783		Marvinbryantia	Lachnospiraceae	Lachnospirales	Clostridia	Firmicutes	Bacteria
ASV_1910	0.00112109	0.0395256	-0.0384045					Clostridia	Firmicutes	Bacteria
ASV_1281	0.0598108	0.0981843	-0.0383735
ASV_1830	0.0412323	0.0795461	-0.0383138		Flavonifractor	Oscillospiraceae	Oscillospirales	Clostridia	Firmicutes	Bacteria
ASV_1173	0.389536	0.351436	0.0381001		Family XIII UCG-001	Anaerovoracaceae	Peptostreptococcales-Tissierellales	Clostridia	Firmicutes	Bacteria
ASV_403	0.156984	0.194821	-0.0378365		Lachnospiraceae NC2004 group	Lachnospiraceae	Lachnospirales	Clostridia	Firmicutes	Bacteria
ASV_1226	0.848711	0.886487	-0.0377755		Colidextribacter	Oscillospiraceae	Oscillospirales	Clostridia	Firmicutes	Bacteria
ASV_1181	0.349989	0.312258	0.0377316		Bifidobacterium	Bifidobacteriaceae	Bifidobacteriales	Actinobacteria	Actinobacteriota	Bacteria
ASV_402	0.182863	0.220082	-0.0372188		Barnesiella	Barnesiellaceae	Bacteroidales	Bacteroidia	Bacteroidota	Bacteria
ASV_222	0.195117	0.158056	0.0370611		Holdemanella	Erysipelotrichaceae	Erysipelotrichales	Bacilli	Firmicutes	Bacteria
ASV_1047	0.261002	0.224	0.0370019				Oscillospirales	Clostridia	Firmicutes	Bacteria
ASV_796	0.264698	0.227956	0.0367422			Lachnospiraceae	Lachnospirales	Clostridia	Firmicutes	Bacteria
ASV_441	1.19585	1.23258	-0.0367306			Eggerthellaceae	Coriobacteriales	Coriobacteriia	Actinobacteriota	Bacteria
ASV_2882	0.0269071	-0.00969375	0.0366009							Bacteria
ASV_2247	0.199608	0.16408	0.0355276		Streptococcus	Streptococcaceae	Lactobacillales	Bacilli	Firmicutes	Bacteria
ASV_3339	-0.0234625	-0.0587168	0.0352543			Ruminococcaceae	Oscillospirales	Clostridia	Firmicutes	Bacteria
ASV_528	0.196901	0.232097	-0.0351956	Bacteroides uniformis	Bacteroides	Bacteroidaceae	Bacteroidales	Bacteroidia	Bacteroidota	Bacteria
ASV_143	1.20873	1.17372	0.0350122		Erysipelotrichaceae UCG-003	Erysipelatoclostridiaceae	Erysipelotrichales	Bacilli	Firmicutes	Bacteria
ASV_482	0.0916889	0.0567344	0.0349545	Collinsella tanakaei	Collinsella	Coriobacteriaceae	Coriobacteriales	Coriobacteriia	Actinobacteriota	Bacteria
ASV_356	0.798663	0.763833	0.0348296		Christensenellaceae R-7 group	Christensenellaceae	Christensenellales	Clostridia	Firmicutes	Bacteria
ASV_16	4.21601	4.25071	-0.0346991	Bacteroides vulgatus	Bacteroides	Bacteroidaceae	Bacteroidales	Bacteroidia	Bacteroidota	Bacteria
ASV_890	0.585806	0.551152	0.0346537		Alistipes	Rikenellaceae	Bacteroidales	Bacteroidia	Bacteroidota	Bacteria
ASV_1858	0.190997	0.225542	-0.0345451				DTU014	Incertae Sedis_2	Firmicutes	Bacteria
ASV_471	0.204201	0.169781	0.0344203		Bacteroides	Bacteroidaceae	Bacteroidales	Bacteroidia	Bacteroidota	Bacteria
ASV_1351	0.0222501	-0.0120301	0.0342802		Bacteroides	Bacteroidaceae	Bacteroidales	Bacteroidia	Bacteroidota	Bacteria
ASV_1511	0.220133	0.254384	-0.0342512
ASV_1664	0.0869525	0.0528318	0.0341208		Allisonella	Veillonellaceae	Veillonellales-Selenomonadales	Negativicutes	Firmicutes	Bacteria
ASV_1080	0.456756	0.42265	0.0341057			Ruminococcaceae	Oscillospirales	Clostridia	Firmicutes	Bacteria
ASV_1663	0.0715168	0.0374127	0.0341041			Ruminococcaceae	Oscillospirales	Clostridia	Firmicutes	Bacteria
ASV_69	2.37714	2.34311	0.0340247		Lachnospiraceae NC2004 group	Lachnospiraceae	Lachnospirales	Clostridia	Firmicutes	Bacteria
ASV_249	0.157207	0.123306	0.0339005			Erysipelotrichaceae	Erysipelotrichales	Bacilli	Firmicutes	Bacteria
ASV_1283	0.132504	0.165321	-0.0328163				Clostridia UCG-014	Clostridia	Firmicutes	Bacteria
ASV_1065	0.79494	0.762129	0.0328111					Clostridia	Firmicutes	Bacteria
ASV_2527	0.0106397	0.0433547	-0.032715				Oscillospirales	Clostridia	Firmicutes	Bacteria
ASV_194	0.810896	0.778607	0.0322891	Bacteroides caccae	Bacteroides	Bacteroidaceae	Bacteroidales	Bacteroidia	Bacteroidota	Bacteria
ASV_2009	0.0731909	0.0411261	0.0320648	Veillonella atypica	Veillonella	Veillonellaceae	Veillonellales-Selenomonadales	Negativicutes	Firmicutes	Bacteria
ASV_2065	0.0434656	0.0754233	-0.0319577		Oscillibacter	Oscillospiraceae	Oscillospirales	Clostridia	Firmicutes	Bacteria
ASV_1155	0.37157	0.339679	0.0318902			Eggerthellaceae	Coriobacteriales	Coriobacteriia	Actinobacteriota	Bacteria
ASV_1700	0.264114	0.232449	0.0316651					Clostridia	Firmicutes	Bacteria
ASV_208	1.38008	1.34848	0.0316006	Parabacteroides distasonis	Parabacteroides	Tannerellaceae	Bacteroidales	Bacteroidia	Bacteroidota	Bacteria
ASV_3150	-0.0634091	-0.0322483	-0.0311608		Peptococcus	Peptococcaceae	Peptococcales	Clostridia	Firmicutes	Bacteria
ASV_239	0.396663	0.427789	-0.0311268	Bacteroides vulgatus	Bacteroides	Bacteroidaceae	Bacteroidales	Bacteroidia	Bacteroidota	Bacteria
ASV_605	0.129605	0.0987081	0.0308966			Enterobacteriaceae	Enterobacterales	Gammaproteobacteria	Proteobacteria	Bacteria
ASV_197	0.622664	0.653139	-0.0304753				Clostridia UCG-014	Clostridia	Firmicutes	Bacteria
ASV_2393	-0.0146287	0.0158326	-0.0304614					Clostridia	Firmicutes	Bacteria
ASV_1822	0.201293	0.231495	-0.0302024		Defluviitaleaceae UCG-011	Defluviitaleaceae	Lachnospirales	Clostridia	Firmicutes	Bacteria
ASV_3237	-0.0728633	-0.0428399	-0.0300234				Oscillospirales	Clostridia	Firmicutes	Bacteria
ASV_78	0.231355	0.261279	-0.0299239		Asteroleplasma	Erysipelatoclostridiaceae	Erysipelotrichales	Bacilli	Firmicutes	Bacteria
ASV_599	0.208025	0.237699	-0.0296735		NK4A214 group	Oscillospiraceae	Oscillospirales	Clostridia	Firmicutes	Bacteria
ASV_687	0.285287	0.255667	0.0296205		Frisingicoccus	Lachnospiraceae	Lachnospirales	Clostridia	Firmicutes	Bacteria
ASV_1127	0.444352	0.414764	0.0295877					Clostridia	Firmicutes	Bacteria
ASV_1441	0.0582101	0.0869372	-0.0287271		Moryella	Lachnospiraceae	Lachnospirales	Clostridia	Firmicutes	Bacteria
ASV_1558	0.0116172	0.0403064	-0.0286893				Clostridia UCG-014	Clostridia	Firmicutes	Bacteria
ASV_1808	0.0760151	0.0474581	0.028557			Lachnospiraceae	Lachnospirales	Clostridia	Firmicutes	Bacteria
ASV_1312	0.149526	0.121096	0.0284296		Butyricicoccus	Butyricicoccaceae	Oscillospirales	Clostridia	Firmicutes	Bacteria
ASV_157	2.31408	2.34247	-0.0283867			Lachnospiraceae	Lachnospirales	Clostridia	Firmicutes	Bacteria
ASV_1229	0.144072	0.116335	0.0277379				Clostridia UCG-014	Clostridia	Firmicutes	Bacteria
ASV_3170	-0.0173725	-0.0450371	0.0276646					Clostridia	Firmicutes	Bacteria
ASV_3134	-0.0386827	-0.0663112	0.0276285		Family XIII AD3011 group	Anaerovoracaceae	Peptostreptococcales-Tissierellales	Clostridia	Firmicutes	Bacteria
ASV_739	1.26934	1.24184	0.027498	Holdemania filiformis	Holdemania	Erysipelotrichaceae	Erysipelotrichales	Bacilli	Firmicutes	Bacteria
ASV_457	0.528506	0.55585	-0.027344		Sutterella	Sutterellaceae	Burkholderiales	Gammaproteobacteria	Proteobacteria	Bacteria
ASV_322	0.389115	0.361916	0.0271986					Clostridia	Firmicutes	Bacteria
ASV_787	0.367124	0.394204	-0.0270798			Lachnospiraceae	Lachnospirales	Clostridia	Firmicutes	Bacteria
ASV_219	0.581256	0.554305	0.0269513		Barnesiella	Barnesiellaceae	Bacteroidales	Bacteroidia	Bacteroidota	Bacteria
ASV_218	0.352339	0.379254	-0.0269145		Lachnospiraceae NC2004 group	Lachnospiraceae	Lachnospirales	Clostridia	Firmicutes	Bacteria
ASV_192	1.89357	1.86669	0.0268787		Blautia	Lachnospiraceae	Lachnospirales	Clostridia	Firmicutes	Bacteria
ASV_198	2.13362	2.10702	0.0265999		Christensenellaceae R-7 group	Christensenellaceae	Christensenellales	Clostridia	Firmicutes	Bacteria
ASV_82	3.00435	2.97784	0.0265099		Bacteroides	Bacteroidaceae	Bacteroidales	Bacteroidia	Bacteroidota	Bacteria
ASV_554	0.114965	0.0886441	0.0263212		Marvinbryantia	Lachnospiraceae	Lachnospirales	Clostridia	Firmicutes	Bacteria
ASV_934	0.578448	0.604423	-0.0259749		Hydrogenoanaerobacterium		Oscillospirales	Clostridia	Firmicutes	Bacteria
ASV_4601	-0.403632	-0.42942	0.0257881		Dialister	Veillonellaceae	Veillonellales-Selenomonadales	Negativicutes	Firmicutes	Bacteria
ASV_906	0.977877	1.00366	-0.0257814	Intestinimonas butyriciproducens	Intestinimonas	Oscillospiraceae	Oscillospirales	Clostridia	Firmicutes	Bacteria
ASV_1889	0.25147	0.225702	0.0257682					Clostridia	Firmicutes	Bacteria
ASV_1755	0.0515768	0.0258186	0.0257583			UCG-011	Oscillospirales	Clostridia	Firmicutes	Bacteria
ASV_30	5.2087	5.23416	-0.0254639		Lachnospiraceae ND3007 group	Lachnospiraceae	Lachnospirales	Clostridia	Firmicutes	Bacteria
ASV_231	0.740791	0.715347	0.0254444		Faecalibacterium	Ruminococcaceae	Oscillospirales	Clostridia	Firmicutes	Bacteria
ASV_449	0.215875	0.190848	0.0250266				Clostridia UCG-014	Clostridia	Firmicutes	Bacteria
ASV_319	1.0257	1.05066	-0.0249648	Erysipelatoclostridium ramosum	Erysipelatoclostridium	Erysipelatoclostridiaceae	Erysipelotrichales	Bacilli	Firmicutes	Bacteria
ASV_920	0.0847476	0.0599879	0.0247597				Oscillospirales	Clostridia	Firmicutes	Bacteria
ASV_848	0.614721	0.589998	0.0247229		Colidextribacter	Oscillospiraceae	Oscillospirales	Clostridia	Firmicutes	Bacteria
ASV_115	2.06312	2.03845	0.0246698	Bacteroides caccae	Bacteroides	Bacteroidaceae	Bacteroidales	Bacteroidia	Bacteroidota	Bacteria
ASV_566	0.178119	0.153713	0.0244066		Desulfovibrio	Desulfovibrionaceae	Desulfovibrionales	Desulfovibrionia	Desulfobacterota	Bacteria
ASV_26	5.29042	5.26616	0.024261			Ruminococcaceae	Oscillospirales	Clostridia	Firmicutes	Bacteria
ASV_507	0.220654	0.244795	-0.0241412			Lachnospiraceae	Lachnospirales	Clostridia	Firmicutes	Bacteria
ASV_1399	0.22293	0.247052	-0.0241214	Holdemania massiliensis	Holdemania	Erysipelotrichaceae	Erysipelotrichales	Bacilli	Firmicutes	Bacteria
ASV_393	1.38877	1.36482	0.0239543			Lachnospiraceae	Lachnospirales	Clostridia	Firmicutes	Bacteria
ASV_1429	0.500361	0.476488	0.0238734		Lachnospiraceae NC2004 group	Lachnospiraceae	Lachnospirales	Clostridia	Firmicutes	Bacteria
ASV_715	0.120062	0.143728	-0.0236669	Alistipes shahii	Alistipes	Rikenellaceae	Bacteroidales	Bacteroidia	Bacteroidota	Bacteria
ASV_1535	0.137082	0.11382	0.0232617		Erysipelatoclostridium	Erysipelatoclostridiaceae	Erysipelotrichales	Bacilli	Firmicutes	Bacteria
ASV_203	0.538708	0.561893	-0.0231853			Lachnospiraceae	Lachnospirales	Clostridia	Firmicutes	Bacteria
ASV_2171	0.0197063	0.0428654	-0.0231591		Oscillibacter	Oscillospiraceae	Oscillospirales	Clostridia	Firmicutes	Bacteria
ASV_169	0.318854	0.295752	0.0231019				Clostridia UCG-014	Clostridia	Firmicutes	Bacteria
ASV_364	0.810149	0.833147	-0.0229978		[Eubacterium] hallii group	Lachnospiraceae	Lachnospirales	Clostridia	Firmicutes	Bacteria
ASV_1348	0.664324	0.641936	0.0223876				Lactobacillales	Bacilli	Firmicutes	Bacteria
ASV_2460	-0.0323069	-0.0102762	-0.0220307			Lachnospiraceae	Lachnospirales	Clostridia	Firmicutes	Bacteria
ASV_1582	0.462591	0.440717	0.0218742						Firmicutes	Bacteria
ASV_2873	-0.0258968	-0.0476995	0.0218028		Oscillibacter	Oscillospiraceae	Oscillospirales	Clostridia	Firmicutes	Bacteria
ASV_831	0.708242	0.730017	-0.0217755			Oscillospiraceae	Oscillospirales	Clostridia	Firmicutes	Bacteria
ASV_1055	0.122345	0.100631	0.0217136		Peptococcus	Peptococcaceae	Peptococcales	Clostridia	Firmicutes	Bacteria
ASV_1419	0.450618	0.428995	0.0216235			Lachnospiraceae	Lachnospirales	Clostridia	Firmicutes	Bacteria
ASV_761	0.0796151	0.101153	-0.0215381		Faecalitalea	Erysipelotrichaceae	Erysipelotrichales	Bacilli	Firmicutes	Bacteria
ASV_2288	0.00782009	0.0293294	-0.0215093		Dielma	Erysipelotrichaceae	Erysipelotrichales	Bacilli	Firmicutes	Bacteria
ASV_126	2.0775	2.05613	0.0213676		Tyzzerella	Lachnospiraceae	Lachnospirales	Clostridia	Firmicutes	Bacteria
ASV_797	0.00719818	0.0285647	-0.0213665		Parabacteroides	Tannerellaceae	Bacteroidales	Bacteroidia	Bacteroidota	Bacteria
ASV_2262	-0.0974881	-0.0762416	-0.0212465		Bacteroides	Bacteroidaceae	Bacteroidales	Bacteroidia	Bacteroidota	Bacteria
ASV_1398	0.0883449	0.109333	-0.0209883	Coprobacillus cateniformis	Coprobacillus	Erysipelatoclostridiaceae	Erysipelotrichales	Bacilli	Firmicutes	Bacteria
ASV_767	0.200975	0.180144	0.0208316				Clostridia UCG-014	Clostridia	Firmicutes	Bacteria
ASV_355	0.304769	0.32553	-0.0207609		Bacteroides	Bacteroidaceae	Bacteroidales	Bacteroidia	Bacteroidota	Bacteria
ASV_2493	-0.00745194	-0.0282059	0.020754		Lachnospiraceae NC2004 group	Lachnospiraceae	Lachnospirales	Clostridia	Firmicutes	Bacteria
ASV_1758	0.115917	0.136623	-0.0207068		Monoglobus	Monoglobaceae	Monoglobales	Clostridia	Firmicutes	Bacteria
ASV_1963	0.0884891	0.109139	-0.0206504		Faecalitalea	Erysipelotrichaceae	Erysipelotrichales	Bacilli	Firmicutes	Bacteria
ASV_821	0.24524	0.224729	0.0205109	Parabacteroides distasonis	Parabacteroides	Tannerellaceae	Bacteroidales	Bacteroidia	Bacteroidota	Bacteria
ASV_1079	0.462947	0.442659	0.0202874			Ruminococcaceae	Oscillospirales	Clostridia	Firmicutes	Bacteria
ASV_2230	0.139277	0.119239	0.0200384			Lachnospiraceae	Lachnospirales	Clostridia	Firmicutes	Bacteria
ASV_323	0.24754	0.227837	0.0197027	Lactobacillus ruminis	Lactobacillus	Lactobacillaceae	Lactobacillales	Bacilli	Firmicutes	Bacteria
ASV_378	0.782371	0.802056	-0.019685		Butyricicoccus	Butyricicoccaceae	Oscillospirales	Clostridia	Firmicutes	Bacteria
ASV_952	0.225942	0.206568	0.0193745		CHKCI002	Eggerthellaceae	Coriobacteriales	Coriobacteriia	Actinobacteriota	Bacteria
ASV_673	0.202304	0.183171	0.0191322			Lachnospiraceae	Lachnospirales	Clostridia	Firmicutes	Bacteria
ASV_1010	0.108725	0.0897797	0.0189448		Christensenellaceae R-7 group	Christensenellaceae	Christensenellales	Clostridia	Firmicutes	Bacteria
ASV_2327	0.0143455	0.0329888	-0.0186433		Lachnospiraceae UCG-010	Lachnospiraceae	Lachnospirales	Clostridia	Firmicutes	Bacteria
ASV_1440	0.0229314	0.0414674	-0.018536				Clostridia vadinBB60 group	Clostridia	Firmicutes	Bacteria
ASV_67	0.942316	0.960751	-0.018435	Barnesiella intestinihominis	Barnesiella	Barnesiellaceae	Bacteroidales	Bacteroidia	Bacteroidota	Bacteria
ASV_33	2.14713	2.12878	0.0183544	Bacteroides fragilis	Bacteroides	Bacteroidaceae	Bacteroidales	Bacteroidia	Bacteroidota	Bacteria
ASV_4553	-0.604169	-0.585916	-0.0182531		Parabacteroides	Tannerellaceae	Bacteroidales	Bacteroidia	Bacteroidota	Bacteria
ASV_748	0.375607	0.357597	0.0180099		Intestinimonas	Oscillospiraceae	Oscillospirales	Clostridia	Firmicutes	Bacteria
ASV_623	0.511394	0.52904	-0.0176452	Faecalitalea cylindroides	Faecalitalea	Erysipelotrichaceae	Erysipelotrichales	Bacilli	Firmicutes	Bacteria
ASV_28	6.41638	6.39896	0.0174263	Anaerostipes hadrus	Anaerostipes	Lachnospiraceae	Lachnospirales	Clostridia	Firmicutes	Bacteria
ASV_618	0.421461	0.438867	-0.0174055	Coprobacter secundus	Coprobacter	Barnesiellaceae	Bacteroidales	Bacteroidia	Bacteroidota	Bacteria
ASV_386	0.763516	0.780919	-0.0174027	Parabacteroides distasonis	Parabacteroides	Tannerellaceae	Bacteroidales	Bacteroidia	Bacteroidota	Bacteria
ASV_263	0.765705	0.748335	0.0173698
ASV_483	0.551582	0.568924	-0.0173425		Parabacteroides	Tannerellaceae	Bacteroidales	Bacteroidia	Bacteroidota	Bacteria
ASV_420	0.140307	0.123021	0.0172862		Dialister	Veillonellaceae	Veillonellales-Selenomonadales	Negativicutes	Firmicutes	Bacteria
ASV_215	0.193406	0.176228	0.0171782		Bacteroides	Bacteroidaceae	Bacteroidales	Bacteroidia	Bacteroidota	Bacteria
ASV_1878	0.0464487	0.029582	0.0168667		Mogibacterium	Anaerovoracaceae	Peptostreptococcales-Tissierellales	Clostridia	Firmicutes	Bacteria
ASV_835	0.340554	0.323782	0.0167723		Paraprevotella	Prevotellaceae	Bacteroidales	Bacteroidia	Bacteroidota	Bacteria
ASV_65	1.45006	1.43344	0.0166127	Bacteroides stercoris	Bacteroides	Bacteroidaceae	Bacteroidales	Bacteroidia	Bacteroidota	Bacteria
ASV_698	0.180778	0.197249	-0.0164713				Clostridia vadinBB60 group	Clostridia	Firmicutes	Bacteria
ASV_562	0.78005	0.796512	-0.0164618		Lachnoclostridium	Lachnospiraceae	Lachnospirales	Clostridia	Firmicutes	Bacteria
ASV_152	0.883416	0.867029	0.0163877				Clostridia UCG-014	Clostridia	Firmicutes	Bacteria
ASV_19	5.44818	5.43184	0.0163353	Bacteroides uniformis	Bacteroides	Bacteroidaceae	Bacteroidales	Bacteroidia	Bacteroidota	Bacteria
ASV_2913	-0.0434903	-0.0271669	-0.0163234			Lachnospiraceae	Lachnospirales	Clostridia	Firmicutes	Bacteria
ASV_280	0.967789	0.9841	-0.0163115		Parasutterella	Sutterellaceae	Burkholderiales	Gammaproteobacteria	Proteobacteria	Bacteria
ASV_1218	0.0825076	0.0986139	-0.0161064				Clostridia UCG-014	Clostridia	Firmicutes	Bacteria
ASV_333	0.979122	0.963083	0.0160387	Bacteroides ovatus	Bacteroides	Bacteroidaceae	Bacteroidales	Bacteroidia	Bacteroidota	Bacteria
ASV_3048	-0.0348476	-0.0501211	0.0152735		Christensenellaceae R-7 group	Christensenellaceae	Christensenellales	Clostridia	Firmicutes	Bacteria
ASV_91	0.214472	0.22974	-0.0152674			Ruminococcaceae	Oscillospirales	Clostridia	Firmicutes	Bacteria
ASV_538	0.783435	0.768311	0.0151245		Coprobacter	Barnesiellaceae	Bacteroidales	Bacteroidia	Bacteroidota	Bacteria
ASV_430	1.64343	1.62834	0.0150922	Alistipes indistinctus	Alistipes	Rikenellaceae	Bacteroidales	Bacteroidia	Bacteroidota	Bacteria
ASV_2421	0.103364	0.118411	-0.0150478	Christensenella massiliensis	Christensenella	Christensenellaceae	Christensenellales	Clostridia	Firmicutes	Bacteria
ASV_3200	-0.0356305	-0.0506578	0.0150273		Paludicola	Ruminococcaceae	Oscillospirales	Clostridia	Firmicutes	Bacteria
ASV_488	0.783671	0.768791	0.0148797			Oscillospiraceae	Oscillospirales	Clostridia	Firmicutes	Bacteria
ASV_248	0.324871	0.310075	0.0147962		Subdoligranulum	Ruminococcaceae	Oscillospirales	Clostridia	Firmicutes	Bacteria
ASV_1278	0.534271	0.519481	0.0147903							Bacteria
ASV_900	0.204464	0.189699	0.0147651		Collinsella	Coriobacteriaceae	Coriobacteriales	Coriobacteriia	Actinobacteriota	Bacteria
ASV_3345	-0.559305	-0.574027	0.0147221		Parabacteroides	Tannerellaceae	Bacteroidales	Bacteroidia	Bacteroidota	Bacteria
ASV_112	0.987288	1.00197	-0.0146854		Bacteroides	Bacteroidaceae	Bacteroidales	Bacteroidia	Bacteroidota	Bacteria
ASV_612	0.13056	0.145068	-0.0145078
ASV_594	0.142309	0.128127	0.0141817		[Eubacterium] hallii group	Lachnospiraceae	Lachnospirales	Clostridia	Firmicutes	Bacteria
ASV_1426	0.109459	0.0954249	0.0140339		Paludicola	Ruminococcaceae	Oscillospirales	Clostridia	Firmicutes	Bacteria
ASV_1272	0.11143	0.0974513	0.0139784			UCG-011	Oscillospirales	Clostridia	Firmicutes	Bacteria
ASV_1593	0.172963	0.186716	-0.0137527		Family XIII AD3011 group	Anaerovoracaceae	Peptostreptococcales-Tissierellales	Clostridia	Firmicutes	Bacteria
ASV_1860	0.0555612	0.069202	-0.0136408			Oscillospiraceae	Oscillospirales	Clostridia	Firmicutes	Bacteria
ASV_1165	0.0906866	0.104275	-0.013588		Butyricicoccus	Butyricicoccaceae	Oscillospirales	Clostridia	Firmicutes	Bacteria
ASV_1598	0.120134	0.133709	-0.0135759		NK4A214 group	Oscillospiraceae	Oscillospirales	Clostridia	Firmicutes	Bacteria
ASV_1385	0.121303	0.134836	-0.0135334		Odoribacter	Marinifilaceae	Bacteroidales	Bacteroidia	Bacteroidota	Bacteria
ASV_187	0.31978	0.306303	0.0134778	Ruminococcus champanellensis	Ruminococcus	Ruminococcaceae	Oscillospirales	Clostridia	Firmicutes	Bacteria
ASV_633	1.05699	1.07046	-0.0134715			Lachnospiraceae	Lachnospirales	Clostridia	Firmicutes	Bacteria
ASV_621	0.954701	0.968053	-0.0133514		Family XIII AD3011 group	Anaerovoracaceae	Peptostreptococcales-Tissierellales	Clostridia	Firmicutes	Bacteria
ASV_1568	0.161477	0.148503	0.0129742				Oscillospirales	Clostridia	Firmicutes	Bacteria
ASV_2889	-0.0319557	-0.0447615	0.0128058		Christensenellaceae R-7 group	Christensenellaceae	Christensenellales	Clostridia	Firmicutes	Bacteria
ASV_426	0.122076	0.134699	-0.0126222	Blautia stercoris	Blautia	Lachnospiraceae	Lachnospirales	Clostridia	Firmicutes	Bacteria
ASV_1254	0.148702	0.160345	-0.0116424				Coriobacteriales	Coriobacteriia	Actinobacteriota	Bacteria
ASV_1160	0.06367	0.0520839	0.0115861		Butyricicoccus	Butyricicoccaceae	Oscillospirales	Clostridia	Firmicutes	Bacteria
ASV_1451	0.128825	0.140309	-0.0114837		Ruminiclostridium	Hungateiclostridiaceae		Clostridia	Firmicutes	Bacteria
ASV_99	0.467245	0.455832	0.0114132	Bacteroides coprocola	Bacteroides	Bacteroidaceae	Bacteroidales	Bacteroidia	Bacteroidota	Bacteria
ASV_932	0.0997884	0.0885128	0.0112756					Clostridia	Firmicutes	Bacteria
ASV_903	0.100709	0.0896206	0.0110887		Intestinibacter	Peptostreptococcaceae	Peptostreptococcales-Tissierellales	Clostridia	Firmicutes	Bacteria
ASV_523	0.841173	0.852106	-0.0109322					Clostridia	Firmicutes	Bacteria
ASV_120	1.46888	1.47959	-0.0107074		Bacteroides	Bacteroidaceae	Bacteroidales	Bacteroidia	Bacteroidota	Bacteria
ASV_650	0.229216	0.218581	0.0106343			[Eubacterium] coprostanoligenes group	Oscillospirales	Clostridia	Firmicutes	Bacteria
ASV_388	0.199643	0.189051	0.010592	Coprococcus eutactus	Coprococcus	Lachnospiraceae	Lachnospirales	Clostridia	Firmicutes	Bacteria
ASV_590	0.0568613	0.0674197	-0.0105584	Bacteroides vulgatus	Bacteroides	Bacteroidaceae	Bacteroidales	Bacteroidia	Bacteroidota	Bacteria
ASV_176	2.15544	2.16597	-0.010529			Ruminococcaceae	Oscillospirales	Clostridia	Firmicutes	Bacteria
ASV_2903	0.0777623	0.0672335	0.0105287						Firmicutes	Bacteria
ASV_159	0.408193	0.397722	0.0104706		Catenibacterium	Erysipelatoclostridiaceae	Erysipelotrichales	Bacilli	Firmicutes	Bacteria
ASV_2077	0.0937056	0.103792	-0.0100859				Oscillospirales	Clostridia	Firmicutes	Bacteria
ASV_128	0.659256	0.649287	0.00996949	Akkermansia muciniphila	Akkermansia	Akkermansiaceae	Verrucomicrobiales	Verrucomicrobiae	Verrucomicrobiota	Bacteria
ASV_664	0.178294	0.188228	-0.00993404					Clostridia	Firmicutes	Bacteria
ASV_3082	-0.0517985	-0.0419553	-0.00984324				RF39	Bacilli	Firmicutes	Bacteria
ASV_504	0.166268	0.176067	-0.00979918		Bacteroides	Bacteroidaceae	Bacteroidales	Bacteroidia	Bacteroidota	Bacteria
ASV_1330	0.190316	0.20011	-0.00979368		Family XIII UCG-001	Anaerovoracaceae	Peptostreptococcales-Tissierellales	Clostridia	Firmicutes	Bacteria
ASV_56	2.63707	2.64676	-0.00969165	Parabacteroides distasonis	Parabacteroides	Tannerellaceae	Bacteroidales	Bacteroidia	Bacteroidota	Bacteria
ASV_711	0.30486	0.29518	0.00967975			Lachnospiraceae	Lachnospirales	Clostridia	Firmicutes	Bacteria
ASV_731	0.456415	0.465562	-0.0091467			Oscillospiraceae	Oscillospirales	Clostridia	Firmicutes	Bacteria
ASV_1591	0.347117	0.338236	0.00888094				DTU014	Incertae Sedis_2	Firmicutes	Bacteria
ASV_1288	0.0529822	0.0442185	0.00876367
ASV_752	0.320179	0.328904	-0.0087254		Butyricicoccus	Butyricicoccaceae	Oscillospirales	Clostridia	Firmicutes	Bacteria
ASV_923	0.102586	0.094141	0.00844447	Bilophila wadsworthia	Bilophila	Desulfovibrionaceae	Desulfovibrionales	Desulfovibrionia	Desulfobacterota	Bacteria
ASV_561	0.489198	0.480893	0.00830422		Enterorhabdus	Eggerthellaceae	Coriobacteriales	Coriobacteriia	Actinobacteriota	Bacteria
ASV_1736	0.181425	0.189623	-0.00819824		CHKCI001	Lachnospiraceae	Lachnospirales	Clostridia	Firmicutes	Bacteria
ASV_316	0.224043	0.232227	-0.00818359	Dialister succinatiphilus	Dialister	Veillonellaceae	Veillonellales-Selenomonadales	Negativicutes	Firmicutes	Bacteria
ASV_272	0.338091	0.330175	0.00791688		Escherichia-Shigella	Enterobacteriaceae	Enterobacterales	Gammaproteobacteria	Proteobacteria	Bacteria
ASV_925	0.103589	0.111502	-0.00791339	Parabacteroides johnsonii	Parabacteroides	Tannerellaceae	Bacteroidales	Bacteroidia	Bacteroidota	Bacteria
ASV_2538	0.0125548	0.00471905	0.00783577		Candidatus Soleaferrea	Ruminococcaceae	Oscillospirales	Clostridia	Firmicutes	Bacteria
ASV_184	0.822539	0.830081	-0.007542	Bacteroides finegoldii	Bacteroides	Bacteroidaceae	Bacteroidales	Bacteroidia	Bacteroidota	Bacteria
ASV_683	0.113508	0.106203	0.00730439				Clostridia UCG-014	Clostridia	Firmicutes	Bacteria
ASV_1378	0.626644	0.63354	-0.00689614			Lachnospiraceae	Lachnospirales	Clostridia	Firmicutes	Bacteria
ASV_282	1.47077	1.47764	-0.00687093		Christensenellaceae R-7 group	Christensenellaceae	Christensenellales	Clostridia	Firmicutes	Bacteria
ASV_502	1.36329	1.35658	0.00671169			Lachnospiraceae	Lachnospirales	Clostridia	Firmicutes	Bacteria
ASV_806	0.300193	0.306803	-0.00661038		Alistipes	Rikenellaceae	Bacteroidales	Bacteroidia	Bacteroidota	Bacteria
ASV_1845	0.21524	0.208846	0.00639379		Actinomyces	Actinomycetaceae	Actinomycetales	Actinobacteria	Actinobacteriota	Bacteria
ASV_273	1.94445	1.93816	0.00629075			Lachnospiraceae	Lachnospirales	Clostridia	Firmicutes	Bacteria
ASV_310	0.462322	0.456047	0.0062747			Lachnospiraceae	Lachnospirales	Clostridia	Firmicutes	Bacteria
ASV_3693	-0.0311483	-0.0372396	0.00609128		Dialister	Veillonellaceae	Veillonellales-Selenomonadales	Negativicutes	Firmicutes	Bacteria
ASV_816	0.115441	0.121324	-0.00588239				Clostridia UCG-014	Clostridia	Firmicutes	Bacteria
ASV_251	0.430134	0.435958	-0.00582412	Ruminococcus callidus	Ruminococcus	Ruminococcaceae	Oscillospirales	Clostridia	Firmicutes	Bacteria
ASV_1589	0.0638873	0.0696965	-0.00580921		Bacteroides	Bacteroidaceae	Bacteroidales	Bacteroidia	Bacteroidota	Bacteria
ASV_721	0.68945	0.695074	-0.00562309		Erysipelatoclostridium	Erysipelatoclostridiaceae	Erysipelotrichales	Bacilli	Firmicutes	Bacteria
ASV_183	0.290212	0.295596	-0.00538404		Prevotella	Prevotellaceae	Bacteroidales	Bacteroidia	Bacteroidota	Bacteria
ASV_1595	0.104743	0.110126	-0.00538315	Bacteroides nordii	Bacteroides	Bacteroidaceae	Bacteroidales	Bacteroidia	Bacteroidota	Bacteria
ASV_463	0.115942	0.121272	-0.00533019			Lachnospiraceae	Lachnospirales	Clostridia	Firmicutes	Bacteria
ASV_1474	0.0359277	0.0411713	-0.00524359			Lachnospiraceae	Lachnospirales	Clostridia	Firmicutes	Bacteria
ASV_291	3.96263	3.95775	0.00487762			Oscillospiraceae	Oscillospirales	Clostridia	Firmicutes	Bacteria
ASV_354	0.238212	0.243011	-0.00479822		Parabacteroides	Tannerellaceae	Bacteroidales	Bacteroidia	Bacteroidota	Bacteria
ASV_241	1.01042	1.00606	0.00435516
ASV_165	0.650445	0.654137	-0.00369187	Bacteroides massiliensis	Bacteroides	Bacteroidaceae	Bacteroidales	Bacteroidia	Bacteroidota	Bacteria
ASV_537	0.173293	0.176907	-0.00361469				Clostridia UCG-014	Clostridia	Firmicutes	Bacteria
ASV_31	2.45976	2.45618	0.00358393	Akkermansia muciniphila	Akkermansia	Akkermansiaceae	Verrucomicrobiales	Verrucomicrobiae	Verrucomicrobiota	Bacteria
ASV_606	0.273846	0.277409	-0.00356347		CAG-56	Lachnospiraceae	Lachnospirales	Clostridia	Firmicutes	Bacteria
ASV_2883	0.0169712	0.013569	0.00340215		Bacteroides	Bacteroidaceae	Bacteroidales	Bacteroidia	Bacteroidota	Bacteria
ASV_532	0.192612	0.189365	0.00324756		Frisingicoccus	Lachnospiraceae	Lachnospirales	Clostridia	Firmicutes	Bacteria
ASV_1522	0.145918	0.149069	-0.00315161		NK4A214 group	Oscillospiraceae	Oscillospirales	Clostridia	Firmicutes	Bacteria
ASV_439	0.131026	0.134056	-0.00303022			[Eubacterium] coprostanoligenes group	Oscillospirales	Clostridia	Firmicutes	Bacteria
ASV_1064	0.311972	0.309019	0.00295366				Oscillospirales	Clostridia	Firmicutes	Bacteria
ASV_202	1.09313	1.09024	0.0028869	Bacteroides ovatus	Bacteroides	Bacteroidaceae	Bacteroidales	Bacteroidia	Bacteroidota	Bacteria
ASV_862	0.421144	0.418437	0.00270666	Alistipes ihumii	Alistipes	Rikenellaceae	Bacteroidales	Bacteroidia	Bacteroidota	Bacteria
ASV_385	0.127569	0.130125	-0.00255585		Barnesiella	Barnesiellaceae	Bacteroidales	Bacteroidia	Bacteroidota	Bacteria
ASV_2216	0.0898788	0.0873416	0.00253726			Lachnospiraceae	Lachnospirales	Clostridia	Firmicutes	Bacteria
ASV_974	0.408262	0.405769	0.00249309		Butyricimonas	Marinifilaceae	Bacteroidales	Bacteroidia	Bacteroidota	Bacteria
ASV_170	0.253779	0.251407	0.0023718	Bacteroides stercoris	Bacteroides	Bacteroidaceae	Bacteroidales	Bacteroidia	Bacteroidota	Bacteria
ASV_210	0.218313	0.220231	-0.00191837			Lachnospiraceae	Lachnospirales	Clostridia	Firmicutes	Bacteria
ASV_579	0.144189	0.142331	0.00185839	Holdemanella biformis	Holdemanella	Erysipelotrichaceae	Erysipelotrichales	Bacilli	Firmicutes	Bacteria
ASV_3536	-0.0432401	-0.0449359	0.0016958		Christensenellaceae R-7 group	Christensenellaceae	Christensenellales	Clostridia	Firmicutes	Bacteria
ASV_520	0.513872	0.515166	-0.00129387		Faecalitalea	Erysipelotrichaceae	Erysipelotrichales	Bacilli	Firmicutes	Bacteria
ASV_549	0.401109	0.402373	-0.00126397				Clostridia UCG-014	Clostridia	Firmicutes	Bacteria
ASV_2915	-0.0851483	-0.086326	0.00117772			Lachnospiraceae	Lachnospirales	Clostridia	Firmicutes	Bacteria
ASV_334	0.203262	0.204417	-0.00115433		Parabacteroides	Tannerellaceae	Bacteroidales	Bacteroidia	Bacteroidota	Bacteria
ASV_94	0.474203	0.473421	0.000781581		Dialister	Veillonellaceae	Veillonellales-Selenomonadales	Negativicutes	Firmicutes	Bacteria
ASV_536	0.168515	0.169285	-0.000769241	Bacteroides fragilis	Bacteroides	Bacteroidaceae	Bacteroidales	Bacteroidia	Bacteroidota	Bacteria
ASV_1382	0.159334	0.15981	-0.000475417				Oscillospirales	Clostridia	Firmicutes	Bacteria
ASV_124	0.106412	0.106051	0.000361024		Parabacteroides	Tannerellaceae	Bacteroidales	Bacteroidia	Bacteroidota	Bacteria
ASV_2165	-0.00495441	-0.00473258	-0.000221835		Oxalobacter	Oxalobacteraceae	Burkholderiales	Gammaproteobacteria	Proteobacteria	Bacteria

## Sheet: Species
Species	FIT	Norgen	Difference	Genus	Family	Order	Class	Phylum	Domain
Lachnospiraceae FCS020 group bacterium	0.798998	0.199656	0.599341	Lachnospiraceae FCS020 group	Lachnospiraceae	Lachnospirales	Clostridia	Firmicutes	Bacteria
Lachnospira pectinoschiza	3.36108	3.91666	-0.555578	Lachnospira	Lachnospiraceae	Lachnospirales	Clostridia	Firmicutes	Bacteria
Ruminococcus bromii	4.14805	3.61288	0.535166	Ruminococcus	Ruminococcaceae	Oscillospirales	Clostridia	Firmicutes	Bacteria
Eggerthella lenta	3.13106	2.6267	0.504366	Eggerthella	Eggerthellaceae	Coriobacteriales	Coriobacteriia	Actinobacteriota	Bacteria
Alistipes obesi	2.10434	2.59421	-0.489868	Alistipes	Rikenellaceae	Bacteroidales	Bacteroidia	Bacteroidota	Bacteria
Turicibacter sanguinis	2.81638	2.34381	0.472575	Turicibacter	Erysipelotrichaceae	Erysipelotrichales	Bacilli	Firmicutes	Bacteria
Alistipes putredinis	4.347	4.80312	-0.456126	Alistipes	Rikenellaceae	Bacteroidales	Bacteroidia	Bacteroidota	Bacteria
Phocea massiliensis	-0.276701	0.14333	-0.420031	Phocea	Ruminococcaceae	Oscillospirales	Clostridia	Firmicutes	Bacteria
Propionibacterium freudenreichii	-0.0789279	-0.482448	0.40352	Propionibacterium	Propionibacteriaceae	Propionibacteriales	Actinobacteria	Actinobacteriota	Bacteria
Alistipes finegoldii	1.67019	2.06607	-0.395878	Alistipes	Rikenellaceae	Bacteroidales	Bacteroidia	Bacteroidota	Bacteria
Bilophila wadsworthia	3.75511	3.365	0.390115	Bilophila	Desulfovibrionaceae	Desulfovibrionales	Desulfovibrionia	Desulfobacterota	Bacteria
Parasutterella excrementihominis	1.677	2.06595	-0.388958	Parasutterella	Sutterellaceae	Burkholderiales	Gammaproteobacteria	Proteobacteria	Bacteria
Bifidobacterium longum	5.49602	5.1309	0.365116	Bifidobacterium	Bifidobacteriaceae	Bifidobacteriales	Actinobacteria	Actinobacteriota	Bacteria
Alistipes senegalensis	-0.229219	0.127412	-0.356631	Alistipes	Rikenellaceae	Bacteroidales	Bacteroidia	Bacteroidota	Bacteria
Lachnospiraceae UCG-001 bacterium	0.0232746	0.369915	-0.34664	Lachnospiraceae UCG-001	Lachnospiraceae	Lachnospirales	Clostridia	Firmicutes	Bacteria
Gemella sanguinis	-0.236956	-0.561079	0.324123	Gemella	Gemellaceae	Staphylococcales	Bacilli	Firmicutes	Bacteria
Sutterella wadsworthensis	1.58785	1.89157	-0.303712	Sutterella	Sutterellaceae	Burkholderiales	Gammaproteobacteria	Proteobacteria	Bacteria
Alistipes shahii	1.17233	1.46795	-0.295623	Alistipes	Rikenellaceae	Bacteroidales	Bacteroidia	Bacteroidota	Bacteria
Lactobacillus delbrueckii	-0.277835	-0.559562	0.281727	Lactobacillus	Lactobacillaceae	Lactobacillales	Bacilli	Firmicutes	Bacteria
Bacteroides thetaiotaomicron	4.02395	4.29686	-0.272917	Bacteroides	Bacteroidaceae	Bacteroidales	Bacteroidia	Bacteroidota	Bacteria
Romboutsia sedimentorum	0.267492	0.00179466	0.265698	Romboutsia	Peptostreptococcaceae	Peptostreptococcales-Tissierellales	Clostridia	Firmicutes	Bacteria
Coprococcus eutactus	1.03899	1.29973	-0.260742	Coprococcus	Lachnospiraceae	Lachnospirales	Clostridia	Firmicutes	Bacteria
Streptococcus cristatus	0.0600835	-0.197996	0.258079	Streptococcus	Streptococcaceae	Lactobacillales	Bacilli	Firmicutes	Bacteria
Victivallis vadensis	-0.317873	-0.0666104	-0.251263	Victivallis	Victivallaceae	Victivallales	Lentisphaeria	Verrucomicrobiota	Bacteria
Anaerostipes caccae	-0.259554	-0.0346587	-0.224895	Anaerostipes	Lachnospiraceae	Lachnospirales	Clostridia	Firmicutes	Bacteria
Eisenbergiella tayi	-0.0355918	-0.256346	0.220754	Eisenbergiella	Lachnospiraceae	Lachnospirales	Clostridia	Firmicutes	Bacteria
Enterococcus avium	-0.549179	-0.769446	0.220266	Enterococcus	Enterococcaceae	Lactobacillales	Bacilli	Firmicutes	Bacteria
Dialister invisus	2.06904	2.28506	-0.216028	Dialister	Veillonellaceae	Veillonellales-Selenomonadales	Negativicutes	Firmicutes	Bacteria
Bacteroides massiliensis	0.744662	0.957578	-0.212916	Bacteroides	Bacteroidaceae	Bacteroidales	Bacteroidia	Bacteroidota	Bacteria
Rothia mucilaginosa	0.0201652	-0.186363	0.206529	Rothia	Micrococcaceae	Micrococcales	Actinobacteria	Actinobacteriota	Bacteria
Lactobacillus rhamnosus	-0.676851	-0.876095	0.199244	Lactobacillus	Lactobacillaceae	Lactobacillales	Bacilli	Firmicutes	Bacteria
Bifidobacterium bifidum	1.4847	1.28873	0.195963	Bifidobacterium	Bifidobacteriaceae	Bifidobacteriales	Actinobacteria	Actinobacteriota	Bacteria
Negativibacillus massiliensis	-0.263014	-0.458145	0.195131	Negativibacillus	Ruminococcaceae	Oscillospirales	Clostridia	Firmicutes	Bacteria
Odoribacter splanchnicus	3.62435	3.81772	-0.193376	Odoribacter	Marinifilaceae	Bacteroidales	Bacteroidia	Bacteroidota	Bacteria
Butyricimonas virosa	-0.253628	-0.0657125	-0.187916	Butyricimonas	Marinifilaceae	Bacteroidales	Bacteroidia	Bacteroidota	Bacteria
Collinsella aerofaciens	6.15951	5.97399	0.185517	Collinsella	Coriobacteriaceae	Coriobacteriales	Coriobacteriia	Actinobacteriota	Bacteria
Anaerotruncus rubiinfantis	-0.691724	-0.508318	-0.183406	Anaerotruncus	Ruminococcaceae	Oscillospirales	Clostridia	Firmicutes	Bacteria
Parabacteroides distasonis	5.41322	5.59282	-0.179604	Parabacteroides	Tannerellaceae	Bacteroidales	Bacteroidia	Bacteroidota	Bacteria
Actinomyces naeslundii	-0.623565	-0.799008	0.175443	Actinomyces	Actinomycetaceae	Actinomycetales	Actinobacteria	Actinobacteriota	Bacteria
Parabacteroides merdae	4.34919	4.18598	0.163215	Parabacteroides	Tannerellaceae	Bacteroidales	Bacteroidia	Bacteroidota	Bacteria
Erysipelotrichaceae UCG-003 bacterium	4.78845	4.62899	0.159462	Erysipelotrichaceae UCG-003	Erysipelatoclostridiaceae	Erysipelotrichales	Bacilli	Firmicutes	Bacteria
Hungatella hathewayi	-0.0280896	-0.187513	0.159424	Hungatella	Lachnospiraceae	Lachnospirales	Clostridia	Firmicutes	Bacteria
Haemophilus parainfluenzae	-0.359089	-0.200262	-0.158828	Haemophilus	Pasteurellaceae	Pasteurellales	Gammaproteobacteria	Proteobacteria	Bacteria
Bacteroides uniformis	6.87696	7.03289	-0.155929	Bacteroides	Bacteroidaceae	Bacteroidales	Bacteroidia	Bacteroidota	Bacteria
Streptococcus salivarius	-0.429335	-0.584435	0.155099	Streptococcus	Streptococcaceae	Lactobacillales	Bacilli	Firmicutes	Bacteria
Dielma fastidiosa	-0.494648	-0.644999	0.150351	Dielma	Erysipelotrichaceae	Erysipelotrichales	Bacilli	Firmicutes	Bacteria
Phascolarctobacterium faecium	1.21587	1.36305	-0.147178	Phascolarctobacterium	Acidaminococcaceae	Acidaminococcales	Negativicutes	Firmicutes	Bacteria
Faecalicoccus pleomorphus	-0.521491	-0.665487	0.143997	Faecalicoccus	Erysipelotrichaceae	Erysipelotrichales	Bacilli	Firmicutes	Bacteria
Bifidobacterium dentium	-0.381143	-0.524886	0.143743	Bifidobacterium	Bifidobacteriaceae	Bifidobacteriales	Actinobacteria	Actinobacteriota	Bacteria
Bacteroides vulgatus	6.43417	6.57749	-0.143318	Bacteroides	Bacteroidaceae	Bacteroidales	Bacteroidia	Bacteroidota	Bacteria
Streptococcus anginosus	-0.463994	-0.603064	0.13907	Streptococcus	Streptococcaceae	Lactobacillales	Bacilli	Firmicutes	Bacteria
Intestinibacter bartlettii	3.59457	3.45626	0.138302	Intestinibacter	Peptostreptococcaceae	Peptostreptococcales-Tissierellales	Clostridia	Firmicutes	Bacteria
Alistipes massiliensis	0.0290452	0.161123	-0.132077	Alistipes	Rikenellaceae	Bacteroidales	Bacteroidia	Bacteroidota	Bacteria
Bacteroides coprocola	0.478398	0.351863	0.126536	Bacteroides	Bacteroidaceae	Bacteroidales	Bacteroidia	Bacteroidota	Bacteria
Bacteroides eggerthii	1.55994	1.68502	-0.125084	Bacteroides	Bacteroidaceae	Bacteroidales	Bacteroidia	Bacteroidota	Bacteria
Barnesiella intestinihominis	0.529411	0.650622	-0.121211	Barnesiella	Barnesiellaceae	Bacteroidales	Bacteroidia	Bacteroidota	Bacteria
Catenibacillus scindens	-0.755763	-0.876095	0.120332	Catenibacillus	Lachnospiraceae	Lachnospirales	Clostridia	Firmicutes	Bacteria
Rothia dentocariosa	-0.580186	-0.698097	0.11791	Rothia	Micrococcaceae	Micrococcales	Actinobacteria	Actinobacteriota	Bacteria
Corynebacterium durum	-0.701079	-0.817751	0.116673	Corynebacterium	Corynebacteriaceae	Corynebacteriales	Actinobacteria	Actinobacteriota	Bacteria
Prevotella copri	-0.258494	-0.142406	-0.116089	Prevotella	Prevotellaceae	Bacteroidales	Bacteroidia	Bacteroidota	Bacteria
Alistipes inops	1.64869	1.76439	-0.115694	Alistipes	Rikenellaceae	Bacteroidales	Bacteroidia	Bacteroidota	Bacteria
Coprococcus catus	3.03397	3.14889	-0.114925	Coprococcus	Lachnospiraceae	Lachnospirales	Clostridia	Firmicutes	Bacteria
Parabacteroides goldsteinii	-0.0621209	-0.176436	0.114315	Parabacteroides	Tannerellaceae	Bacteroidales	Bacteroidia	Bacteroidota	Bacteria
Gordonibacter urolithinfaciens	-0.256495	-0.142265	-0.11423	Gordonibacter	Eggerthellaceae	Coriobacteriales	Coriobacteriia	Actinobacteriota	Bacteria
Intestinimonas massiliensis	-0.569459	-0.455771	-0.113688	Intestinimonas	Oscillospiraceae	Oscillospirales	Clostridia	Firmicutes	Bacteria
Gordonibacter pamelaeae	0.902176	1.01248	-0.110307	Gordonibacter	Eggerthellaceae	Coriobacteriales	Coriobacteriia	Actinobacteriota	Bacteria
Pediococcus acidilactici	-0.767282	-0.876095	0.108813	Pediococcus	Lactobacillaceae	Lactobacillales	Bacilli	Firmicutes	Bacteria
Christensenella minuta	-0.594924	-0.700139	0.105215	Christensenella	Christensenellaceae	Christensenellales	Clostridia	Firmicutes	Bacteria
Bacteroides clarus	-0.134277	-0.0326809	-0.101596	Bacteroides	Bacteroidaceae	Bacteroidales	Bacteroidia	Bacteroidota	Bacteria
Bifidobacterium animalis	-0.541276	-0.642455	0.101179	Bifidobacterium	Bifidobacteriaceae	Bifidobacteriales	Actinobacteria	Actinobacteriota	Bacteria
Catabacter hongkongensis	-0.666266	-0.766123	0.0998568	Catabacter	Christensenellaceae	Christensenellales	Clostridia	Firmicutes	Bacteria
Streptococcus sobrinus	-0.735756	-0.830632	0.094876	Streptococcus	Streptococcaceae	Lactobacillales	Bacilli	Firmicutes	Bacteria
Fusobacterium periodonticum	-0.883478	-0.792922	-0.0905563	Fusobacterium	Fusobacteriaceae	Fusobacteriales	Fusobacteriia	Fusobacteriota	Bacteria
Acidaminococcus intestini	-0.00814733	0.0816106	-0.0897579	Acidaminococcus	Acidaminococcaceae	Acidaminococcales	Negativicutes	Firmicutes	Bacteria
Veillonella parvula	-0.64862	-0.731446	0.0828264	Veillonella	Veillonellaceae	Veillonellales-Selenomonadales	Negativicutes	Firmicutes	Bacteria
Megamonas funiformis	-0.638596	-0.721116	0.0825203	Megamonas	Selenomonadaceae	Veillonellales-Selenomonadales	Negativicutes	Firmicutes	Bacteria
Sellimonas intestinalis	-0.116974	-0.196809	0.0798348	Sellimonas	Lachnospiraceae	Lachnospirales	Clostridia	Firmicutes	Bacteria
Flavonifractor plautii	1.86202	1.94167	-0.0796506	Flavonifractor	Oscillospiraceae	Oscillospirales	Clostridia	Firmicutes	Bacteria
Desulfovibrio desulfuricans	-0.629305	-0.707869	0.0785638	Desulfovibrio	Desulfovibrionaceae	Desulfovibrionales	Desulfovibrionia	Desulfobacterota	Bacteria
Colidextribacter massiliensis	-0.143917	-0.222286	0.0783687	Colidextribacter	Oscillospiraceae	Oscillospirales	Clostridia	Firmicutes	Bacteria
Leuconostoc carnosum	-0.551793	-0.629075	0.0772825	Leuconostoc	Leuconostocaceae	Lactobacillales	Bacilli	Firmicutes	Bacteria
Haemophilus pittmaniae	-0.883478	-0.8065	-0.0769783	Haemophilus	Pasteurellaceae	Pasteurellales	Gammaproteobacteria	Proteobacteria	Bacteria
Lactobacillus plantarum	-0.799736	-0.876095	0.0763589	Lactobacillus	Lactobacillaceae	Lactobacillales	Bacilli	Firmicutes	Bacteria
Bacteroides intestinalis	0.0377949	-0.0384501	0.0762449	Bacteroides	Bacteroidaceae	Bacteroidales	Bacteroidia	Bacteroidota	Bacteria
Porphyromonas somerae	-0.883478	-0.810858	-0.0726208	Porphyromonas	Porphyromonadaceae	Bacteroidales	Bacteroidia	Bacteroidota	Bacteria
Anaerofustis stercorihominis	-0.730358	-0.658036	-0.072322	Anaerofustis	Anaerofustaceae	Eubacteriales	Clostridia	Firmicutes	Bacteria
Bacteroides caccae	3.61703	3.54705	0.0699752	Bacteroides	Bacteroidaceae	Bacteroidales	Bacteroidia	Bacteroidota	Bacteria
Vagococcus fluvialis	-0.80628	-0.876095	0.0698147	Vagococcus	Vagococcaceae	Lactobacillales	Bacilli	Firmicutes	Bacteria
Eisenbergiella massiliensis	-0.281756	-0.348822	0.0670653	Eisenbergiella	Lachnospiraceae	Lachnospirales	Clostridia	Firmicutes	Bacteria
Desulfovibrio piger	-0.883478	-0.816432	-0.0670468	Desulfovibrio	Desulfovibrionaceae	Desulfovibrionales	Desulfovibrionia	Desulfobacterota	Bacteria
Lactobacillus antri	-0.809754	-0.876095	0.0663411	Lactobacillus	Lactobacillaceae	Lactobacillales	Bacilli	Firmicutes	Bacteria
Actinomyces odontolyticus	-0.883478	-0.818029	-0.0654491	Actinomyces	Actinomycetaceae	Actinomycetales	Actinobacteria	Actinobacteriota	Bacteria
Clostridium sensu stricto 1 perfringens	-0.740016	-0.805394	0.0653786	Clostridium sensu stricto 1	Clostridiaceae	Clostridiales	Clostridia	Firmicutes	Bacteria
Lactonifactor longoviformis	-0.459356	-0.52421	0.0648541	Lactonifactor	Lachnospiraceae	Lachnospirales	Clostridia	Firmicutes	Bacteria
Eubacterium limosum	-0.778409	-0.842396	0.0639875	Eubacterium	Eubacteriaceae	Eubacteriales	Clostridia	Firmicutes	Bacteria
Sutterella seckii	-0.883478	-0.819852	-0.0636266	Sutterella	Sutterellaceae	Burkholderiales	Gammaproteobacteria	Proteobacteria	Bacteria
Raoultibacter timonensis	-0.85609	-0.792936	-0.0631539	Raoultibacter	Coriobacteriales Incertae Sedis	Coriobacteriales	Coriobacteriia	Actinobacteriota	Bacteria
Harryflintia acetispora	-0.782312	-0.719205	-0.0631064	Harryflintia	Ruminococcaceae	Oscillospirales	Clostridia	Firmicutes	Bacteria
Monoglobus pectinilyticus	0.0505456	-0.0105509	0.0610965	Monoglobus	Monoglobaceae	Monoglobales	Clostridia	Firmicutes	Bacteria
Fusobacterium mortiferum	-0.699261	-0.638415	-0.0608463	Fusobacterium	Fusobacteriaceae	Fusobacteriales	Fusobacteriia	Fusobacteriota	Bacteria
Prevotella intermedia	-0.883478	-0.823568	-0.0599101	Prevotella	Prevotellaceae	Bacteroidales	Bacteroidia	Bacteroidota	Bacteria
Faecalibacterium prausnitzii	6.58065	6.6383	-0.0576538	Faecalibacterium	Ruminococcaceae	Oscillospirales	Clostridia	Firmicutes	Bacteria
Bacteroides stercorirosoris	-0.883478	-0.826567	-0.0569114	Bacteroides	Bacteroidaceae	Bacteroidales	Bacteroidia	Bacteroidota	Bacteria
Veillonella dispar	-0.327227	-0.270496	-0.0567309	Veillonella	Veillonellaceae	Veillonellales-Selenomonadales	Negativicutes	Firmicutes	Bacteria
Megasphaera stantonii	-0.663523	-0.607104	-0.056419	Megasphaera	Veillonellaceae	Veillonellales-Selenomonadales	Negativicutes	Firmicutes	Bacteria
Olsenella provencensis	-0.841254	-0.78709	-0.0541642	Olsenella	Atopobiaceae	Coriobacteriales	Coriobacteriia	Actinobacteriota	Bacteria
Merdibacter massiliensis	-0.665425	-0.611273	-0.0541518	Merdibacter	Erysipelotrichaceae	Erysipelotrichales	Bacilli	Firmicutes	Bacteria
Parasutterella secunda	-0.696113	-0.642175	-0.0539384	Parasutterella	Sutterellaceae	Burkholderiales	Gammaproteobacteria	Proteobacteria	Bacteria
Peptostreptococcus anaerobius	-0.800047	-0.853708	0.0536612	Peptostreptococcus	Peptostreptococcaceae	Peptostreptococcales-Tissierellales	Clostridia	Firmicutes	Bacteria
Bacteroides faecis	-0.330308	-0.383713	0.0534042	Bacteroides	Bacteroidaceae	Bacteroidales	Bacteroidia	Bacteroidota	Bacteria
Enterococcus casseliflavus	-0.822753	-0.876095	0.0533422	Enterococcus	Enterococcaceae	Lactobacillales	Bacilli	Firmicutes	Bacteria
Veillonella tobetsuensis	-0.830909	-0.777683	-0.0532252	Veillonella	Veillonellaceae	Veillonellales-Selenomonadales	Negativicutes	Firmicutes	Bacteria
Enorma phocaeensis	-0.883478	-0.830629	-0.0528496	Enorma	Coriobacteriaceae	Coriobacteriales	Coriobacteriia	Actinobacteriota	Bacteria
Sanguibacteroides justesenii	-0.845675	-0.792877	-0.052798	Sanguibacteroides	Marinifilaceae	Bacteroidales	Bacteroidia	Bacteroidota	Bacteria
Bacteroides fragilis	1.93468	1.88486	0.0498168	Bacteroides	Bacteroidaceae	Bacteroidales	Bacteroidia	Bacteroidota	Bacteria
Atopobium deltae	-0.883478	-0.833834	-0.0496445	Atopobium	Atopobiaceae	Coriobacteriales	Coriobacteriia	Actinobacteriota	Bacteria
Actinomyces gerencseriae	-0.800274	-0.848707	0.0484334	Actinomyces	Actinomycetaceae	Actinomycetales	Actinobacteria	Actinobacteriota	Bacteria
Actinomyces turicensis	-0.883478	-0.836591	-0.0468873	Actinomyces	Actinomycetaceae	Actinomycetales	Actinobacteria	Actinobacteriota	Bacteria
Aggregatibacter aphrophilus	-0.847561	-0.801682	-0.0458785	Aggregatibacter	Pasteurellaceae	Pasteurellales	Gammaproteobacteria	Proteobacteria	Bacteria
Bacteroides ovatus	1.78797	1.83324	-0.045269	Bacteroides	Bacteroidaceae	Bacteroidales	Bacteroidia	Bacteroidota	Bacteria
Romboutsia hominis	-0.783887	-0.8281	0.0442128	Romboutsia	Peptostreptococcaceae	Peptostreptococcales-Tissierellales	Clostridia	Firmicutes	Bacteria
Enorma massiliensis	-0.516275	-0.560182	0.0439072	Enorma	Coriobacteriaceae	Coriobacteriales	Coriobacteriia	Actinobacteriota	Bacteria
Oribacterium sinus	-0.883478	-0.840134	-0.0433441	Oribacterium	Lachnospiraceae	Lachnospirales	Clostridia	Firmicutes	Bacteria
Haemophilus sputorum	-0.799142	-0.842398	0.043256	Haemophilus	Pasteurellaceae	Pasteurellales	Gammaproteobacteria	Proteobacteria	Bacteria
Lachnoclostridium pacaense	-0.750996	-0.793735	0.0427393	Lachnoclostridium	Lachnospiraceae	Lachnospirales	Clostridia	Firmicutes	Bacteria
Solobacterium moorei	-0.806282	-0.848715	0.042433	Solobacterium	Erysipelotrichaceae	Erysipelotrichales	Bacilli	Firmicutes	Bacteria
Butyricicoccus pullicaecorum	-0.834642	-0.876095	0.0414533	Butyricicoccus	Butyricicoccaceae	Oscillospirales	Clostridia	Firmicutes	Bacteria
Gardnerella vaginalis	-0.834651	-0.876095	0.0414437	Gardnerella	Bifidobacteriaceae	Bifidobacteriales	Actinobacteria	Actinobacteriota	Bacteria
Pediococcus argentinicus	-0.835389	-0.876095	0.040706	Pediococcus	Lactobacillaceae	Lactobacillales	Bacilli	Firmicutes	Bacteria
Acinetobacter johnsonii	-0.835423	-0.876095	0.0406716	Acinetobacter	Moraxellaceae	Pseudomonadales	Gammaproteobacteria	Proteobacteria	Bacteria
Angelakisella massiliensis	-0.883478	-0.845168	-0.0383106	Angelakisella	Ruminococcaceae	Oscillospirales	Clostridia	Firmicutes	Bacteria
Corynebacterium aurimucosum	-0.837987	-0.876095	0.0381082	Corynebacterium	Corynebacteriaceae	Corynebacteriales	Actinobacteria	Actinobacteriota	Bacteria
Slackia isoflavoniconvertens	0.357881	0.31978	0.0381003	Slackia	Eggerthellaceae	Coriobacteriales	Coriobacteriia	Actinobacteriota	Bacteria
Actinomyces radicidentis	-0.838019	-0.876095	0.0380758	Actinomyces	Actinomycetaceae	Actinomycetales	Actinobacteria	Actinobacteriota	Bacteria
Stenotrophomonas maltophilia	-0.839015	-0.876095	0.0370796	Stenotrophomonas	Xanthomonadaceae	Xanthomonadales	Gammaproteobacteria	Proteobacteria	Bacteria
Catenibacterium mitsuokai	-0.682808	-0.718601	0.0357931	Catenibacterium	Erysipelatoclostridiaceae	Erysipelotrichales	Bacilli	Firmicutes	Bacteria
Erysipelatoclostridium ramosum	0.372521	0.407349	-0.0348275	Erysipelatoclostridium	Erysipelatoclostridiaceae	Erysipelotrichales	Bacilli	Firmicutes	Bacteria
Campylobacter gracilis	-0.883478	-0.848684	-0.0347948	Campylobacter	Campylobacteraceae	Campylobacterales	Campylobacteria	Campilobacterota	Bacteria
Desulfovibrio intestinalis	-0.883478	-0.848717	-0.0347616	Desulfovibrio	Desulfovibrionaceae	Desulfovibrionales	Desulfovibrionia	Desulfobacterota	Bacteria
Intestinimonas butyriciproducens	0.326658	0.361362	-0.0347039	Intestinimonas	Oscillospiraceae	Oscillospirales	Clostridia	Firmicutes	Bacteria
Eggerthella sinensis	-0.883478	-0.848842	-0.0346363	Eggerthella	Eggerthellaceae	Coriobacteriales	Coriobacteriia	Actinobacteriota	Bacteria
Holdemania massiliensis	-0.434328	-0.400288	-0.0340398	Holdemania	Erysipelotrichaceae	Erysipelotrichales	Bacilli	Firmicutes	Bacteria
Gemella morbillorum	-0.780197	-0.746822	-0.0333746	Gemella	Gemellaceae	Staphylococcales	Bacilli	Firmicutes	Bacteria
Veillonella atypica	-0.454732	-0.48791	0.033178	Veillonella	Veillonellaceae	Veillonellales-Selenomonadales	Negativicutes	Firmicutes	Bacteria
Megasphaera massiliensis	-0.657537	-0.624885	-0.0326518	Megasphaera	Veillonellaceae	Veillonellales-Selenomonadales	Negativicutes	Firmicutes	Bacteria
Brevibacterium paucivorans	-0.843981	-0.876095	0.0321143	Brevibacterium	Brevibacteriaceae	Micrococcales	Actinobacteria	Actinobacteriota	Bacteria
Bacteroides salyersiae	-0.523895	-0.493006	-0.0308885	Bacteroides	Bacteroidaceae	Bacteroidales	Bacteroidia	Bacteroidota	Bacteria
Coprobacillus cateniformis	-0.56948	-0.538947	-0.0305328	Coprobacillus	Erysipelatoclostridiaceae	Erysipelotrichales	Bacilli	Firmicutes	Bacteria
Coprobacter fastidiosus	-0.670754	-0.640689	-0.0300651	Coprobacter	Barnesiellaceae	Bacteroidales	Bacteroidia	Bacteroidota	Bacteria
Campylobacter concisus	-0.883478	-0.853698	-0.029781	Campylobacter	Campylobacteraceae	Campylobacterales	Campylobacteria	Campilobacterota	Bacteria
Raoultibacter massiliensis	-0.773302	-0.744412	-0.0288895	Raoultibacter	Coriobacteriales Incertae Sedis	Coriobacteriales	Coriobacteriia	Actinobacteriota	Bacteria
Fusobacterium varium	-0.722172	-0.693796	-0.0283761	Fusobacterium	Fusobacteriaceae	Fusobacteriales	Fusobacteriia	Fusobacteriota	Bacteria
Allisonella histaminiformans	-0.662348	-0.690612	0.0282639	Allisonella	Veillonellaceae	Veillonellales-Selenomonadales	Negativicutes	Firmicutes	Bacteria
Faecalitalea cylindroides	-0.145058	-0.117279	-0.0277786	Faecalitalea	Erysipelotrichaceae	Erysipelotrichales	Bacilli	Firmicutes	Bacteria
Pseudoramibacter alactolyticus	-0.849763	-0.876095	0.0263315	Pseudoramibacter	Eubacteriaceae	Eubacteriales	Clostridia	Firmicutes	Bacteria
Oscillibacter ruminantium	-0.849766	-0.876095	0.0263286	Oscillibacter	Oscillospiraceae	Oscillospirales	Clostridia	Firmicutes	Bacteria
Coprobacter secundus	-0.235113	-0.209088	-0.0260246	Coprobacter	Barnesiellaceae	Bacteroidales	Bacteroidia	Bacteroidota	Bacteria
Christensenella massiliensis	-0.554586	-0.528842	-0.0257445	Christensenella	Christensenellaceae	Christensenellales	Clostridia	Firmicutes	Bacteria
Collinsella tanakaei	-0.551254	-0.576873	0.0256191	Collinsella	Coriobacteriaceae	Coriobacteriales	Coriobacteriia	Actinobacteriota	Bacteria
Collinsella bouchesdurhonensis	-0.649628	-0.625591	-0.0240372	Collinsella	Coriobacteriaceae	Coriobacteriales	Coriobacteriia	Actinobacteriota	Bacteria
Blautia stercoris	-0.536983	-0.5145	-0.0224831	Blautia	Lachnospiraceae	Lachnospirales	Clostridia	Firmicutes	Bacteria
Actinomyces graevenitzii	-0.85607	-0.876095	0.0200245	Actinomyces	Actinomycetaceae	Actinomycetales	Actinobacteria	Actinobacteriota	Bacteria
Dialister propionicifaciens	-0.856085	-0.876095	0.0200098	Dialister	Veillonellaceae	Veillonellales-Selenomonadales	Negativicutes	Firmicutes	Bacteria
Corynebacterium jeikeium	-0.85609	-0.876095	0.0200049	Corynebacterium	Corynebacteriaceae	Corynebacteriales	Actinobacteria	Actinobacteriota	Bacteria
Scardovia wiggsiae	-0.856112	-0.876095	0.0199826	Scardovia	Bifidobacteriaceae	Bifidobacteriales	Actinobacteria	Actinobacteriota	Bacteria
Oxalobacter formigenes	-0.766182	-0.746215	-0.0199671	Oxalobacter	Oxalobacteraceae	Burkholderiales	Gammaproteobacteria	Proteobacteria	Bacteria
Lactobacillus coleohominis	-0.782305	-0.801964	0.0196588	Lactobacillus	Lactobacillaceae	Lactobacillales	Bacilli	Firmicutes	Bacteria
Sutterella stercoricanis	-0.659434	-0.678709	0.0192753	Sutterella	Sutterellaceae	Burkholderiales	Gammaproteobacteria	Proteobacteria	Bacteria
Holdemania filiformis	0.620847	0.602534	0.0183133	Holdemania	Erysipelotrichaceae	Erysipelotrichales	Bacilli	Firmicutes	Bacteria
Olsenella scatoligenes	-0.714796	-0.733099	0.0183031	Olsenella	Atopobiaceae	Coriobacteriales	Coriobacteriia	Actinobacteriota	Bacteria
Helicobacter pullorum	-0.8211	-0.802933	-0.0181669	Helicobacter	Helicobacteraceae	Campylobacterales	Campylobacteria	Campilobacterota	Bacteria
Dialister succinatiphilus	-0.434625	-0.416464	-0.0181604	Dialister	Veillonellaceae	Veillonellales-Selenomonadales	Negativicutes	Firmicutes	Bacteria
Anaeroglobus geminatus	-0.824412	-0.806432	-0.0179804	Anaeroglobus	Veillonellaceae	Veillonellales-Selenomonadales	Negativicutes	Firmicutes	Bacteria
Bacteroides finegoldii	0.166735	0.184581	-0.0178468	Bacteroides	Bacteroidaceae	Bacteroidales	Bacteroidia	Bacteroidota	Bacteria
Parabacteroides johnsonii	-0.555434	-0.537657	-0.0177777	Parabacteroides	Tannerellaceae	Bacteroidales	Bacteroidia	Bacteroidota	Bacteria
Rikenella microfusus	-0.816069	-0.799097	-0.0169713	Rikenella	Rikenellaceae	Bacteroidales	Bacteroidia	Bacteroidota	Bacteria
Mitsuokella multacida	-0.755011	-0.738199	-0.0168117	Mitsuokella	Selenomonadaceae	Veillonellales-Selenomonadales	Negativicutes	Firmicutes	Bacteria
Lactobacillus oris	-0.755944	-0.739742	-0.0162019	Lactobacillus	Lactobacillaceae	Lactobacillales	Bacilli	Firmicutes	Bacteria
Alloscardovia omnicolens	-0.737134	-0.721005	-0.0161294	Alloscardovia	Bifidobacteriaceae	Bifidobacteriales	Actinobacteria	Actinobacteriota	Bacteria
Weissella soli	-0.856123	-0.840126	-0.015997	Weissella	Leuconostocaceae	Lactobacillales	Bacilli	Firmicutes	Bacteria
Fusobacterium ulcerans	-0.826842	-0.810911	-0.0159308	Fusobacterium	Fusobacteriaceae	Fusobacteriales	Fusobacteriia	Fusobacteriota	Bacteria
Clostridium sensu stricto 1 butyricum	-0.822927	-0.807553	-0.0153736	Clostridium sensu stricto 1	Clostridiaceae	Clostridiales	Clostridia	Firmicutes	Bacteria
Campylobacter hominis	-0.861096	-0.876095	0.0149991	Campylobacter	Campylobacteraceae	Campylobacterales	Campylobacteria	Campilobacterota	Bacteria
Bacteroides nordii	-0.55359	-0.538649	-0.0149414	Bacteroides	Bacteroidaceae	Bacteroidales	Bacteroidia	Bacteroidota	Bacteria
Ruminococcus callidus	-0.22665	-0.211924	-0.0147259	Ruminococcus	Ruminococcaceae	Oscillospirales	Clostridia	Firmicutes	Bacteria
Acidaminococcus fermentans	-0.76158	-0.747259	-0.0143204	Acidaminococcus	Acidaminococcaceae	Acidaminococcales	Negativicutes	Firmicutes	Bacteria
Adlercreutzia equolifaciens	-0.636934	-0.622801	-0.0141335	Adlercreutzia	Eggerthellaceae	Coriobacteriales	Coriobacteriia	Actinobacteriota	Bacteria
Intestinimonas timonensis	-0.77953	-0.765513	-0.0140165	Intestinimonas	Oscillospiraceae	Oscillospirales	Clostridia	Firmicutes	Bacteria
Aggregatibacter segnis	-0.829902	-0.816103	-0.0137997	Aggregatibacter	Pasteurellaceae	Pasteurellales	Gammaproteobacteria	Proteobacteria	Bacteria
Bifidobacterium pseudolongum	-0.713618	-0.726626	0.0130081	Bifidobacterium	Bifidobacteriaceae	Bifidobacteriales	Actinobacteria	Actinobacteriota	Bacteria
Lactobacillus timonensis	-0.819719	-0.80697	-0.0127489	Lactobacillus	Lactobacillaceae	Lactobacillales	Bacilli	Firmicutes	Bacteria
Succinatimonas hippei	-0.7501	-0.737723	-0.0123765	Succinatimonas	Succinivibrionaceae	Aeromonadales	Gammaproteobacteria	Proteobacteria	Bacteria
Odoribacter laneus	-0.81756	-0.805287	-0.0122739	Odoribacter	Marinifilaceae	Bacteroidales	Bacteroidia	Bacteroidota	Bacteria
Mailhella massiliensis	-0.809003	-0.797356	-0.0116471	Mailhella	Desulfovibrionaceae	Desulfovibrionales	Desulfovibrionia	Desulfobacterota	Bacteria
Anaerostipes hadrus	6.10375	6.11509	-0.0113409	Anaerostipes	Lachnospiraceae	Lachnospirales	Clostridia	Firmicutes	Bacteria
Mitsuokella jalaludinii	-0.721913	-0.711062	-0.0108511	Mitsuokella	Selenomonadaceae	Veillonellales-Selenomonadales	Negativicutes	Firmicutes	Bacteria
Collinsella massiliensis	-0.691672	-0.70243	0.0107578	Collinsella	Coriobacteriaceae	Coriobacteriales	Coriobacteriia	Actinobacteriota	Bacteria
Lactobacillus salivarius	-0.632347	-0.621652	-0.0106956	Lactobacillus	Lactobacillaceae	Lactobacillales	Bacilli	Firmicutes	Bacteria
Lactobacillus ruminis	-0.407007	-0.417412	0.0104053	Lactobacillus	Lactobacillaceae	Lactobacillales	Bacilli	Firmicutes	Bacteria
Lactobacillus vaginalis	-0.691167	-0.68084	-0.0103269	Lactobacillus	Lactobacillaceae	Lactobacillales	Bacilli	Firmicutes	Bacteria
Frisingicoccus caecimuris	-0.833282	-0.823009	-0.0102725	Frisingicoccus	Lachnospiraceae	Lachnospirales	Clostridia	Firmicutes	Bacteria
Bacteroides fluxus	-0.813311	-0.803719	-0.00959213	Bacteroides	Bacteroidaceae	Bacteroidales	Bacteroidia	Bacteroidota	Bacteria
Bacteroides ndongoniae	-0.778912	-0.769406	-0.0095057	Bacteroides	Bacteroidaceae	Bacteroidales	Bacteroidia	Bacteroidota	Bacteria
Bacteroides stercoris	1.02462	1.01547	0.00915142	Bacteroides	Bacteroidaceae	Bacteroidales	Bacteroidia	Bacteroidota	Bacteria
Streptococcus parasanguinis	-0.630709	-0.62175	-0.00895852	Streptococcus	Streptococcaceae	Lactobacillales	Bacilli	Firmicutes	Bacteria
Enorma timonensis	-0.843979	-0.835153	-0.00882691	Enorma	Coriobacteriaceae	Coriobacteriales	Coriobacteriia	Actinobacteriota	Bacteria
Parabacteroides gordonii	-0.821601	-0.813241	-0.00835995	Parabacteroides	Tannerellaceae	Bacteroidales	Bacteroidia	Bacteroidota	Bacteria
Holdemanella biformis	-0.514774	-0.50692	-0.00785377	Holdemanella	Erysipelotrichaceae	Erysipelotrichales	Bacilli	Firmicutes	Bacteria
Campylobacter ureolyticus	-0.861095	-0.853704	-0.00739175	Campylobacter	Campylobacteraceae	Campylobacterales	Campylobacteria	Campilobacterota	Bacteria
Atopobium vaginae	-0.883478	-0.876095	-0.00738361	Atopobium	Atopobiaceae	Coriobacteriales	Coriobacteriia	Actinobacteriota	Bacteria
Corynebacterium argentoratense	-0.883478	-0.876095	-0.00738361	Corynebacterium	Corynebacteriaceae	Corynebacteriales	Actinobacteria	Actinobacteriota	Bacteria
Enterococcus cecorum	-0.883478	-0.876095	-0.00738361	Enterococcus	Enterococcaceae	Lactobacillales	Bacilli	Firmicutes	Bacteria
Enteroscipio rubneri	-0.883478	-0.876095	-0.00738361	Enteroscipio	Eggerthellaceae	Coriobacteriales	Coriobacteriia	Actinobacteriota	Bacteria
Lactobacillus helveticus	-0.883478	-0.876095	-0.00738361	Lactobacillus	Lactobacillaceae	Lactobacillales	Bacilli	Firmicutes	Bacteria
Lactococcus piscium	-0.883478	-0.876095	-0.00738361	Lactococcus	Streptococcaceae	Lactobacillales	Bacilli	Firmicutes	Bacteria
Neisseria subflava	-0.883478	-0.876095	-0.00738361	Neisseria	Neisseriaceae	Burkholderiales	Gammaproteobacteria	Proteobacteria	Bacteria
Prevotella denticola	-0.883478	-0.876095	-0.00738361	Prevotella	Prevotellaceae	Bacteroidales	Bacteroidia	Bacteroidota	Bacteria
Streptococcus lactarius	-0.883478	-0.876095	-0.00738361	Streptococcus	Streptococcaceae	Lactobacillales	Bacilli	Firmicutes	Bacteria
Terrisporobacter mayombei	-0.744448	-0.751718	0.00726959	Terrisporobacter	Peptostreptococcaceae	Peptostreptococcales-Tissierellales	Clostridia	Firmicutes	Bacteria
Desulfovibrio fairfieldensis	-0.790309	-0.783532	-0.00677683	Desulfovibrio	Desulfovibrionaceae	Desulfovibrionales	Desulfovibrionia	Desulfobacterota	Bacteria
Veillonella rogosae	-0.742033	-0.735657	-0.00637661	Veillonella	Veillonellaceae	Veillonellales-Selenomonadales	Negativicutes	Firmicutes	Bacteria
Alistipes ihumii	-0.23509	-0.228847	-0.00624296	Alistipes	Rikenellaceae	Bacteroidales	Bacteroidia	Bacteroidota	Bacteria
Lactobacillus mucosae	-0.804593	-0.809985	0.00539256	Lactobacillus	Lactobacillaceae	Lactobacillales	Bacilli	Firmicutes	Bacteria
Phoenicibacter massiliensis	-0.73196	-0.726607	-0.00535282	Phoenicibacter	Coriobacteriales Incertae Sedis	Coriobacteriales	Coriobacteriia	Actinobacteriota	Bacteria
Robinsoniella peoriensis	-0.837994	-0.832666	-0.00532804	Robinsoniella	Lachnospiraceae	Lachnospirales	Clostridia	Firmicutes	Bacteria
Alistipes indistinctus	0.994135	0.988836	0.0052989	Alistipes	Rikenellaceae	Bacteroidales	Bacteroidia	Bacteroidota	Bacteria
Peptostreptococcus stomatis	-0.822337	-0.817748	-0.00458912	Peptostreptococcus	Peptostreptococcaceae	Peptostreptococcales-Tissierellales	Clostridia	Firmicutes	Bacteria
Phascolarctobacterium succinatutens	-0.48894	-0.49339	0.00445092	Phascolarctobacterium	Acidaminococcaceae	Acidaminococcales	Negativicutes	Firmicutes	Bacteria
Alistipes timonensis	-0.684668	-0.688203	0.00353496	Alistipes	Rikenellaceae	Bacteroidales	Bacteroidia	Bacteroidota	Bacteria
Ruminococcus champanellensis	-0.338712	-0.341901	0.00318839	Ruminococcus	Ruminococcaceae	Oscillospirales	Clostridia	Firmicutes	Bacteria
Fournierella massiliensis	-0.737919	-0.741085	0.00316608	Fournierella	Ruminococcaceae	Oscillospirales	Clostridia	Firmicutes	Bacteria
Murimonas intestini	-0.745343	-0.742381	-0.00296235	Murimonas	Lachnospiraceae	Lachnospirales	Clostridia	Firmicutes	Bacteria
Cloacibacillus evryensis	-0.81759	-0.815301	-0.00228921	Cloacibacillus	Synergistaceae	Synergistales	Synergistia	Synergistota	Bacteria
Lactococcus lactis	-0.820614	-0.818716	-0.00189809	Lactococcus	Streptococcaceae	Lactobacillales	Bacilli	Firmicutes	Bacteria
Senegalimassilia anaerobia	-0.7332	-0.734893	0.00169242	Senegalimassilia	Eggerthellaceae	Coriobacteriales	Coriobacteriia	Actinobacteriota	Bacteria
Bifidobacterium breve	-0.64897	-0.6474	-0.00156969	Bifidobacterium	Bifidobacteriaceae	Bifidobacteriales	Actinobacteria	Actinobacteriota	Bacteria
Atopobium parvulum	-0.774405	-0.775712	0.0013076	Atopobium	Atopobiaceae	Coriobacteriales	Coriobacteriia	Actinobacteriota	Bacteria
Dialister pneumosintes	-0.856315	-0.85714	0.000825452	Dialister	Veillonellaceae	Veillonellales-Selenomonadales	Negativicutes	Firmicutes	Bacteria
Bacteroides cutis	-0.791957	-0.79132	-0.000636463	Bacteroides	Bacteroidaceae	Bacteroidales	Bacteroidia	Bacteroidota	Bacteria
Allobaculum stercoricanis	-0.815703	-0.816134	0.000430383	Allobaculum	Erysipelotrichaceae	Erysipelotrichales	Bacilli	Firmicutes	Bacteria
Akkermansia muciniphila	2.6967	2.69657	0.000124052	Akkermansia	Akkermansiaceae	Verrucomicrobiales	Verrucomicrobiae	Verrucomicrobiota	Bacteria

## Sheet: Genus
Genus	FIT	Norgen	Difference	Family	Order	Class	Phylum	Domain
Enterococcus	1.5264	-0.706413	2.23281	Enterococcaceae	Lactobacillales	Bacilli	Firmicutes	Bacteria
Escherichia-Shigella	3.10212	1.73503	1.3671	Enterobacteriaceae	Enterobacterales	Gammaproteobacteria	Proteobacteria	Bacteria
Lactococcus	0.769767	-0.495696	1.26546	Streptococcaceae	Lactobacillales	Bacilli	Firmicutes	Bacteria
Lactobacillus	2.41639	1.20367	1.21272	Lactobacillaceae	Lactobacillales	Bacilli	Firmicutes	Bacteria
Leuconostoc	0.0591151	-0.896666	0.955781	Leuconostocaceae	Lactobacillales	Bacilli	Firmicutes	Bacteria
Streptococcus	5.18328	4.37052	0.812758	Streptococcaceae	Lactobacillales	Bacilli	Firmicutes	Bacteria
Oscillibacter	0.995586	1.79747	-0.801884	Oscillospiraceae	Oscillospirales	Clostridia	Firmicutes	Bacteria
Roseburia	0.251186	1.0411	-0.789916	Lachnospiraceae	Lachnospirales	Clostridia	Firmicutes	Bacteria
Lachnospiraceae UCG-001	0.967685	1.73504	-0.767353	Lachnospiraceae	Lachnospirales	Clostridia	Firmicutes	Bacteria
Actinomyces	1.81552	1.07852	0.737002	Actinomycetaceae	Actinomycetales	Actinobacteria	Actinobacteriota	Bacteria
Catenibacillus	-0.287202	-1.0201	0.732898	Lachnospiraceae	Lachnospirales	Clostridia	Firmicutes	Bacteria
Lachnospiraceae FCS020 group	2.31815	1.68109	0.63706	Lachnospiraceae	Lachnospirales	Clostridia	Firmicutes	Bacteria
[Eubacterium] eligens group	2.24887	2.88232	-0.633455	Lachnospiraceae	Lachnospirales	Clostridia	Firmicutes	Bacteria
Lachnospiraceae UCG-004	0.834802	1.44619	-0.611392	Lachnospiraceae	Lachnospirales	Clostridia	Firmicutes	Bacteria
UCG-005	1.65161	2.24996	-0.598354	Oscillospiraceae	Oscillospirales	Clostridia	Firmicutes	Bacteria
Lachnospira	2.8346	3.40837	-0.573772	Lachnospiraceae	Lachnospirales	Clostridia	Firmicutes	Bacteria
Sutterella	3.10327	3.65872	-0.555449	Sutterellaceae	Burkholderiales	Gammaproteobacteria	Proteobacteria	Bacteria
UCG-003	-0.551936	-0.00342553	-0.54851	Oscillospiraceae	Oscillospirales	Clostridia	Firmicutes	Bacteria
Eggerthella	2.31469	1.79708	0.517611	Eggerthellaceae	Coriobacteriales	Coriobacteriia	Actinobacteriota	Bacteria
[Eubacterium] xylanophilum group	0.588598	1.10022	-0.511626	Lachnospiraceae	Lachnospirales	Clostridia	Firmicutes	Bacteria
Turicibacter	1.99257	1.49087	0.501701	Erysipelotrichaceae	Erysipelotrichales	Bacilli	Firmicutes	Bacteria
Gemella	-0.802424	-1.29684	0.494419	Gemellaceae	Staphylococcales	Bacilli	Firmicutes	Bacteria
Bifidobacterium	6.59847	6.10946	0.489008	Bifidobacteriaceae	Bifidobacteriales	Actinobacteria	Actinobacteriota	Bacteria
Phocea	-1.06979	-0.608553	-0.461237	Ruminococcaceae	Oscillospirales	Clostridia	Firmicutes	Bacteria
[Eubacterium] siraeum group	2.14304	2.59335	-0.450314	Ruminococcaceae	Oscillospirales	Clostridia	Firmicutes	Bacteria
Propionibacterium	-0.860077	-1.2979	0.437826	Propionibacteriaceae	Propionibacteriales	Actinobacteria	Actinobacteriota	Bacteria
Oscillospira	0.811879	1.23853	-0.426646	Oscillospiraceae	Oscillospirales	Clostridia	Firmicutes	Bacteria
Clostridium sensu stricto 1	2.81901	2.39434	0.424676	Clostridiaceae	Clostridiales	Clostridia	Firmicutes	Bacteria
Alistipes	5.58821	6.01039	-0.422189	Rikenellaceae	Bacteroidales	Bacteroidia	Bacteroidota	Bacteria
Prevotella	1.4524	1.85471	-0.402308	Prevotellaceae	Bacteroidales	Bacteroidia	Bacteroidota	Bacteria
Parasutterella	3.03839	3.42897	-0.39058	Sutterellaceae	Burkholderiales	Gammaproteobacteria	Proteobacteria	Bacteria
TM7x	-1.5028	-1.1165	-0.386297	Saccharimonadaceae	Saccharimonadales	Saccharimonadia	Patescibacteria	Bacteria
Terrisporobacter	1.31506	0.933732	0.38133	Peptostreptococcaceae	Peptostreptococcales-Tissierellales	Clostridia	Firmicutes	Bacteria
Haemophilus	0.04742	0.402128	-0.354708	Pasteurellaceae	Pasteurellales	Gammaproteobacteria	Proteobacteria	Bacteria
GCA-900066575	0.415219	0.767319	-0.3521	Lachnospiraceae	Lachnospirales	Clostridia	Firmicutes	Bacteria
DTU089	0.423889	0.0822698	0.341619	Ruminococcaceae	Oscillospirales	Clostridia	Firmicutes	Bacteria
Holdemania	0.923835	1.26249	-0.338659	Erysipelotrichaceae	Erysipelotrichales	Bacilli	Firmicutes	Bacteria
Anaerofilum	-1.235	-0.902756	-0.332245	Ruminococcaceae	Oscillospirales	Clostridia	Firmicutes	Bacteria
Moryella	-0.344476	-0.0129907	-0.331485	Lachnospiraceae	Lachnospirales	Clostridia	Firmicutes	Bacteria
Eisenbergiella	-0.16122	-0.492107	0.330887	Lachnospiraceae	Lachnospirales	Clostridia	Firmicutes	Bacteria
Romboutsia	-0.468932	-0.799617	0.330685	Peptostreptococcaceae	Peptostreptococcales-Tissierellales	Clostridia	Firmicutes	Bacteria
[Eubacterium] hallii group	6.07141	5.75383	0.317583	Lachnospiraceae	Lachnospirales	Clostridia	Firmicutes	Bacteria
Methanobrevibacter	0.62825	0.310957	0.317293	Methanobacteriaceae	Methanobacteriales	Methanobacteria	Euryarchaeota	Archaea
UBA1819	1.26826	1.57473	-0.306478	Ruminococcaceae	Oscillospirales	Clostridia	Firmicutes	Bacteria
Merdibacter	-0.275491	0.0293603	-0.304852	Erysipelotrichaceae	Erysipelotrichales	Bacilli	Firmicutes	Bacteria
Intestinimonas	0.817486	1.11375	-0.296266	Oscillospiraceae	Oscillospirales	Clostridia	Firmicutes	Bacteria
Bilophila	3.34063	3.04627	0.294354	Desulfovibrionaceae	Desulfovibrionales	Desulfovibrionia	Desulfobacterota	Bacteria
Rothia	-0.635132	-0.92187	0.286738	Micrococcaceae	Micrococcales	Actinobacteria	Actinobacteriota	Bacteria
Lachnospiraceae NC2004 group	3.20133	3.48343	-0.282101	Lachnospiraceae	Lachnospirales	Clostridia	Firmicutes	Bacteria
Coprococcus	3.3621	3.64371	-0.281606	Lachnospiraceae	Lachnospirales	Clostridia	Firmicutes	Bacteria
CAG-56	1.55879	1.83086	-0.272073	Lachnospiraceae	Lachnospirales	Clostridia	Firmicutes	Bacteria
Pediococcus	-1.27086	-1.52961	0.25875	Lactobacillaceae	Lactobacillales	Bacilli	Firmicutes	Bacteria
[Eubacterium] ruminantium group	-1.03825	-0.785613	-0.252637	Lachnospiraceae	Lachnospirales	Clostridia	Firmicutes	Bacteria
UCG-002	2.75306	3.00164	-0.248581	Oscillospiraceae	Oscillospirales	Clostridia	Firmicutes	Bacteria
Erysipelotrichaceae UCG-003	4.60695	4.36062	0.246338	Erysipelatoclostridiaceae	Erysipelotrichales	Bacilli	Firmicutes	Bacteria
Papillibacter	-1.05223	-1.27832	0.226083	Oscillospiraceae	Oscillospirales	Clostridia	Firmicutes	Bacteria
Anaerotruncus	-1.02567	-0.800032	-0.225634	Ruminococcaceae	Oscillospirales	Clostridia	Firmicutes	Bacteria
Eubacterium	-0.962178	-1.18501	0.222832	Eubacteriaceae	Eubacteriales	Clostridia	Firmicutes	Bacteria
Fusobacterium	-1.33403	-1.11294	-0.221087	Fusobacteriaceae	Fusobacteriales	Fusobacteriia	Fusobacteriota	Bacteria
Victivallis	0.551083	0.768887	-0.217804	Victivallaceae	Victivallales	Lentisphaeria	Verrucomicrobiota	Bacteria
Collinsella	5.62408	5.41107	0.213009	Coriobacteriaceae	Coriobacteriales	Coriobacteriia	Actinobacteriota	Bacteria
Barnesiella	3.87578	4.0846	-0.208824	Barnesiellaceae	Bacteroidales	Bacteroidia	Bacteroidota	Bacteria
[Eubacterium] oxidoreducens group	-0.526491	-0.332284	-0.194208	Lachnospiraceae	Lachnospirales	Clostridia	Firmicutes	Bacteria
Sellimonas	0.203681	0.0121655	0.191515	Lachnospiraceae	Lachnospirales	Clostridia	Firmicutes	Bacteria
Fusicatenibacter	-0.544226	-0.735396	0.19117	Lachnospiraceae	Lachnospirales	Clostridia	Firmicutes	Bacteria
Phascolarctobacterium	1.68607	1.86871	-0.182642	Acidaminococcaceae	Acidaminococcales	Negativicutes	Firmicutes	Bacteria
Staphylococcus	-1.3437	-1.52364	0.179941	Staphylococcaceae	Staphylococcales	Bacilli	Firmicutes	Bacteria
Odoribacter	2.9015	3.08107	-0.179574	Marinifilaceae	Bacteroidales	Bacteroidia	Bacteroidota	Bacteria
Erysipelatoclostridium	2.71502	2.53646	0.178555	Erysipelatoclostridiaceae	Erysipelotrichales	Bacilli	Firmicutes	Bacteria
Lachnoclostridium	4.09391	4.27063	-0.176724	Lachnospiraceae	Lachnospirales	Clostridia	Firmicutes	Bacteria
CAG-352	-0.191319	-0.0167864	-0.174533	Ruminococcaceae	Oscillospirales	Clostridia	Firmicutes	Bacteria
Peptococcus	-0.94287	-0.774664	-0.168206	Peptococcaceae	Peptococcales	Clostridia	Firmicutes	Bacteria
Monoglobus	3.89502	4.05997	-0.164955	Monoglobaceae	Monoglobales	Clostridia	Firmicutes	Bacteria
Megasphaera	-0.811032	-0.64975	-0.161282	Veillonellaceae	Veillonellales-Selenomonadales	Negativicutes	Firmicutes	Bacteria
[Clostridium] innocuum group	0.897673	0.738641	0.159031	Erysipelotrichaceae	Erysipelotrichales	Bacilli	Firmicutes	Bacteria
Slackia	0.0310344	-0.120538	0.151572	Eggerthellaceae	Coriobacteriales	Coriobacteriia	Actinobacteriota	Bacteria
Alloprevotella	-1.48768	-1.33711	-0.150569	Prevotellaceae	Bacteroidales	Bacteroidia	Bacteroidota	Bacteria
Ruminococcus	5.84289	5.69274	0.150145	Ruminococcaceae	Oscillospirales	Clostridia	Firmicutes	Bacteria
Anaerostignum	-1.75882	-1.61007	-0.148754	Lachnospiraceae	Lachnospirales	Clostridia	Firmicutes	Bacteria
Butyricimonas	1.1867	1.33496	-0.148257	Marinifilaceae	Bacteroidales	Bacteroidia	Bacteroidota	Bacteria
NK4A214 group	2.11333	2.25522	-0.141894	Oscillospiraceae	Oscillospirales	Clostridia	Firmicutes	Bacteria
Gordonibacter	1.18343	1.31928	-0.135851	Eggerthellaceae	Coriobacteriales	Coriobacteriia	Actinobacteriota	Bacteria
Lachnospiraceae NK4A136 group	0.360441	0.494195	-0.133755	Lachnospiraceae	Lachnospirales	Clostridia	Firmicutes	Bacteria
Faecalicoccus	-1.39598	-1.52696	0.130981	Erysipelotrichaceae	Erysipelotrichales	Bacilli	Firmicutes	Bacteria
Colidextribacter	3.33669	3.46216	-0.12547	Oscillospiraceae	Oscillospirales	Clostridia	Firmicutes	Bacteria
Intestinibacter	2.73051	2.60888	0.121626	Peptostreptococcaceae	Peptostreptococcales-Tissierellales	Clostridia	Firmicutes	Bacteria
Finegoldia	-1.40126	-1.52274	0.121479		Peptostreptococcales-Tissierellales	Clostridia	Firmicutes	Bacteria
Christensenellaceae R-7 group	3.1037	2.98276	0.120932	Christensenellaceae	Christensenellales	Clostridia	Firmicutes	Bacteria
UCG-009	-0.458284	-0.33841	-0.119875	Butyricicoccaceae	Oscillospirales	Clostridia	Firmicutes	Bacteria
Sanguibacteroides	-1.57518	-1.45848	-0.1167	Marinifilaceae	Bacteroidales	Bacteroidia	Bacteroidota	Bacteria
Acetanaerobacterium	-1.5252	-1.40897	-0.116229	Ethanoligenenaceae	Oscillospirales	Clostridia	Firmicutes	Bacteria
Senegalimassilia	-0.267592	-0.382676	0.115084	Eggerthellaceae	Coriobacteriales	Coriobacteriia	Actinobacteriota	Bacteria
Corynebacterium	-1.43505	-1.54986	0.114811	Corynebacteriaceae	Corynebacteriales	Actinobacteria	Actinobacteriota	Bacteria
Frisingicoccus	-0.384838	-0.497599	0.112761	Lachnospiraceae	Lachnospirales	Clostridia	Firmicutes	Bacteria
Veillonella	0.345293	0.456623	-0.11133	Veillonellaceae	Veillonellales-Selenomonadales	Negativicutes	Firmicutes	Bacteria
F0332	-1.58505	-1.69598	0.110928	Actinomycetaceae	Actinomycetales	Actinobacteria	Actinobacteriota	Bacteria
Paludicola	-0.717536	-0.607145	-0.110392	Ruminococcaceae	Oscillospirales	Clostridia	Firmicutes	Bacteria
Peptoniphilus	-1.53355	-1.42416	-0.109388		Peptostreptococcales-Tissierellales	Clostridia	Firmicutes	Bacteria
Shuttleworthia	-1.09516	-1.20143	0.106267	Lachnospiraceae	Lachnospirales	Clostridia	Firmicutes	Bacteria
Acidaminococcus	-0.610482	-0.504802	-0.10568	Acidaminococcaceae	Acidaminococcales	Negativicutes	Firmicutes	Bacteria
Akkermansia	3.34955	3.24444	0.105109	Akkermansiaceae	Verrucomicrobiales	Verrucomicrobiae	Verrucomicrobiota	Bacteria
Howardella	-0.682542	-0.786185	0.103643	Lachnospiraceae	Lachnospirales	Clostridia	Firmicutes	Bacteria
Lachnospiraceae NK4B4 group	-1.17907	-1.07584	-0.103232	Lachnospiraceae	Lachnospirales	Clostridia	Firmicutes	Bacteria
Pseudoflavonifractor	-1.45282	-1.34965	-0.103161	Oscillospiraceae	Oscillospirales	Clostridia	Firmicutes	Bacteria
Caldicoprobacter	-1.55271	-1.4498	-0.102913	Caldicoprobacteraceae	Caldicoprobacterales	Clostridia	Firmicutes	Bacteria
Agathobacter	0.0812427	-0.0208105	0.102053	Lachnospiraceae	Lachnospirales	Clostridia	Firmicutes	Bacteria
Hungatella	-0.902825	-1.00188	0.0990572	Lachnospiraceae	Lachnospirales	Clostridia	Firmicutes	Bacteria
Lachnospiraceae UCG-008	-0.440608	-0.341769	-0.0988393	Lachnospiraceae	Lachnospirales	Clostridia	Firmicutes	Bacteria
Raoultibacter	-1.62115	-1.52325	-0.0979072	Coriobacteriales Incertae Sedis	Coriobacteriales	Coriobacteriia	Actinobacteriota	Bacteria
[Eubacterium] ventriosum group	3.5994	3.69462	-0.0952281	Lachnospiraceae	Lachnospirales	Clostridia	Firmicutes	Bacteria
Paraprevotella	-0.790874	-0.695662	-0.0952116	Prevotellaceae	Bacteroidales	Bacteroidia	Bacteroidota	Bacteria
Christensenella	-1.09031	-1.18353	0.0932205	Christensenellaceae	Christensenellales	Clostridia	Firmicutes	Bacteria
[Eubacterium] fissicatena group	-0.849292	-0.756874	-0.092418	Lachnospiraceae	Lachnospirales	Clostridia	Firmicutes	Bacteria
Coprobacter	1.36312	1.45081	-0.0876888	Barnesiellaceae	Bacteroidales	Bacteroidia	Bacteroidota	Bacteria
Atopobium	-1.64427	-1.55674	-0.0875306	Atopobiaceae	Coriobacteriales	Coriobacteriia	Actinobacteriota	Bacteria
Weissella	-1.24955	-1.33699	0.0874478	Leuconostocaceae	Lactobacillales	Bacilli	Firmicutes	Bacteria
Catabacter	-1.54135	-1.62821	0.0868565	Christensenellaceae	Christensenellales	Clostridia	Firmicutes	Bacteria
[Ruminococcus] torques group	2.91526	2.83005	0.0852162	Lachnospiraceae	Lachnospirales	Clostridia	Firmicutes	Bacteria
Harryflintia	-1.65761	-1.57371	-0.0839047	Ruminococcaceae	Oscillospirales	Clostridia	Firmicutes	Bacteria
Dialister	3.20047	3.28285	-0.0823708	Veillonellaceae	Veillonellales-Selenomonadales	Negativicutes	Firmicutes	Bacteria
Elusimicrobium	-1.68164	-1.60511	-0.076528	Elusimicrobiaceae	Elusimicrobiales	Elusimicrobia	Elusimicrobiota	Bacteria
Family XIII UCG-001	1.6675	1.59174	0.0757551	Anaerovoracaceae	Peptostreptococcales-Tissierellales	Clostridia	Firmicutes	Bacteria
Megamonas	-1.141	-1.21647	0.0754735	Selenomonadaceae	Veillonellales-Selenomonadales	Negativicutes	Firmicutes	Bacteria
Candidatus Soleaferrea	-0.604219	-0.678933	0.0747136	Ruminococcaceae	Oscillospirales	Clostridia	Firmicutes	Bacteria
Parabacteroides	6.19845	6.27213	-0.0736736	Tannerellaceae	Bacteroidales	Bacteroidia	Bacteroidota	Bacteria
Anaerococcus	-1.46228	-1.53572	0.0734396		Peptostreptococcales-Tissierellales	Clostridia	Firmicutes	Bacteria
Mailhella	-1.43741	-1.36434	-0.0730615	Desulfovibrionaceae	Desulfovibrionales	Desulfovibrionia	Desulfobacterota	Bacteria
Pseudomonas	-1.64347	-1.71585	0.0723815	Pseudomonadaceae	Pseudomonadales	Gammaproteobacteria	Proteobacteria	Bacteria
Porphyromonas	-1.61175	-1.5419	-0.0698462	Porphyromonadaceae	Bacteroidales	Bacteroidia	Bacteroidota	Bacteria
Synergistes	-1.55472	-1.48586	-0.0688613	Synergistaceae	Synergistales	Synergistia	Synergistota	Bacteria
Flavonifractor	1.436	1.50393	-0.0679347	Oscillospiraceae	Oscillospirales	Clostridia	Firmicutes	Bacteria
Ruminiclostridium	-1.31245	-1.2454	-0.0670429	Hungateiclostridiaceae		Clostridia	Firmicutes	Bacteria
CHKCI002	-1.07129	-1.13817	0.0668848	Eggerthellaceae	Coriobacteriales	Coriobacteriia	Actinobacteriota	Bacteria
[Ruminococcus] gauvreauii group	-0.375655	-0.441516	0.0658612	Lachnospiraceae	Lachnospirales	Clostridia	Firmicutes	Bacteria
Tuzzerella	-1.45229	-1.38739	-0.0648931	Lachnospiraceae	Lachnospirales	Clostridia	Firmicutes	Bacteria
Anaerofustis	-0.586008	-0.650134	0.0641262	Anaerofustaceae	Eubacteriales	Clostridia	Firmicutes	Bacteria
Desulfovibrio	-0.458918	-0.520717	0.0617984	Desulfovibrionaceae	Desulfovibrionales	Desulfovibrionia	Desulfobacterota	Bacteria
Fournierella	-1.31408	-1.25288	-0.0611932	Ruminococcaceae	Oscillospirales	Clostridia	Firmicutes	Bacteria
Lachnospiraceae UCG-010	1.22948	1.29047	-0.0609884	Lachnospiraceae	Lachnospirales	Clostridia	Firmicutes	Bacteria
Vagococcus	-1.68157	-1.73826	0.0566932	Vagococcaceae	Lactobacillales	Bacilli	Firmicutes	Bacteria
Pyramidobacter	-1.75882	-1.70228	-0.0565427	Synergistaceae	Synergistales	Synergistia	Synergistota	Bacteria
Macrococcus	-1.75882	-1.70228	-0.0565415	Staphylococcaceae	Staphylococcales	Bacilli	Firmicutes	Bacteria
CAG-873	-1.6199	-1.5648	-0.0550947	Muribaculaceae	Bacteroidales	Bacteroidia	Bacteroidota	Bacteria
Acinetobacter	-1.65272	-1.70729	0.054572	Moraxellaceae	Pseudomonadales	Gammaproteobacteria	Proteobacteria	Bacteria
Leptotrichia	-1.75882	-1.70452	-0.0542974	Leptotrichiaceae	Fusobacteriales	Fusobacteriia	Fusobacteriota	Bacteria
Holdemanella	0.560958	0.506857	0.0541009	Erysipelotrichaceae	Erysipelotrichales	Bacilli	Firmicutes	Bacteria
Lachnospiraceae ND3007 group	3.84911	3.90314	-0.0540302	Lachnospiraceae	Lachnospirales	Clostridia	Firmicutes	Bacteria
Rikenellaceae RC9 gut group	-1.54681	-1.49294	-0.0538625	Rikenellaceae	Bacteroidales	Bacteroidia	Bacteroidota	Bacteria
[Eubacterium] nodatum group	-0.452765	-0.399787	-0.052978	Anaerovoracaceae	Peptostreptococcales-Tissierellales	Clostridia	Firmicutes	Bacteria
Angelakisella	-1.75882	-1.70729	-0.0515302	Ruminococcaceae	Oscillospirales	Clostridia	Firmicutes	Bacteria
GCA-900066755	-1.5955	-1.54431	-0.0511906	Lachnospiraceae	Lachnospirales	Clostridia	Firmicutes	Bacteria
Mitsuokella	-1.3524	-1.30145	-0.0509453	Selenomonadaceae	Veillonellales-Selenomonadales	Negativicutes	Firmicutes	Bacteria
Proteus	-1.63108	-1.67984	0.0487659	Morganellaceae	Enterobacterales	Gammaproteobacteria	Proteobacteria	Bacteria
Campylobacter	-1.71398	-1.666	-0.047986	Campylobacteraceae	Campylobacterales	Campylobacteria	Campilobacterota	Bacteria
Bacteroides	8.4871	8.53405	-0.0469457	Bacteroidaceae	Bacteroidales	Bacteroidia	Bacteroidota	Bacteria
Aggregatibacter	-1.64183	-1.59548	-0.04635	Pasteurellaceae	Pasteurellales	Gammaproteobacteria	Proteobacteria	Bacteria
UCG-004	-1.57344	-1.52713	-0.0463166	Erysipelatoclostridiaceae	Erysipelotrichales	Bacilli	Firmicutes	Bacteria
Olsenella	-0.793711	-0.840003	0.0462919	Atopobiaceae	Coriobacteriales	Coriobacteriia	Actinobacteriota	Bacteria
Defluviitaleaceae UCG-011	0.457856	0.503369	-0.0455127	Defluviitaleaceae	Lachnospirales	Clostridia	Firmicutes	Bacteria
Prevotellaceae UCG-001	-1.38649	-1.34139	-0.045098	Prevotellaceae	Bacteroidales	Bacteroidia	Bacteroidota	Bacteria
Faecalitalea	0.431176	0.475441	-0.0442642	Erysipelotrichaceae	Erysipelotrichales	Bacilli	Firmicutes	Bacteria
Coprobacillus	-1.44448	-1.40091	-0.0435686	Erysipelatoclostridiaceae	Erysipelotrichales	Bacilli	Firmicutes	Bacteria
[Eubacterium] brachy group	0.600586	0.644124	-0.043538	Anaerovoracaceae	Peptostreptococcales-Tissierellales	Clostridia	Firmicutes	Bacteria
Peptostreptococcus	-1.61412	-1.65745	0.0433225	Peptostreptococcaceae	Peptostreptococcales-Tissierellales	Clostridia	Firmicutes	Bacteria
Cardiobacterium	-1.75882	-1.71584	-0.0429852	Cardiobacteriaceae	Cardiobacteriales	Gammaproteobacteria	Proteobacteria	Bacteria
Candidatus Saccharimonas	-1.75882	-1.71585	-0.0429715	Saccharimonadaceae	Saccharimonadales	Saccharimonadia	Patescibacteria	Bacteria
Negativicoccus	-1.75882	-1.71585	-0.0429665	Veillonellaceae	Veillonellales-Selenomonadales	Negativicutes	Firmicutes	Bacteria
Subdoligranulum	5.17426	5.13281	0.0414503	Ruminococcaceae	Oscillospirales	Clostridia	Firmicutes	Bacteria
Family XIII AD3011 group	2.14102	2.18234	-0.0413151	Anaerovoracaceae	Peptostreptococcales-Tissierellales	Clostridia	Firmicutes	Bacteria
UCG-008	-1.571	-1.61194	0.0409443	Butyricicoccaceae	Oscillospirales	Clostridia	Firmicutes	Bacteria
Succiniclasticum	-1.53375	-1.49353	-0.0402167	Acidaminococcaceae	Acidaminococcales	Negativicutes	Firmicutes	Bacteria
Fenollaria	-1.60503	-1.56707	-0.03796		Peptostreptococcales-Tissierellales	Clostridia	Firmicutes	Bacteria
Libanicoccus	-1.60208	-1.56612	-0.0359591	Atopobiaceae	Coriobacteriales	Coriobacteriia	Actinobacteriota	Bacteria
Prevotellaceae NK3B31 group	-1.60201	-1.56645	-0.0355616	Prevotellaceae	Bacteroidales	Bacteroidia	Bacteroidota	Bacteria
Lachnospiraceae UCG-003	-1.59807	-1.56344	-0.0346308	Lachnospiraceae	Lachnospirales	Clostridia	Firmicutes	Bacteria
Coriobacteriaceae UCG-003	-1.64492	-1.61056	-0.0343684	Atopobiaceae	Coriobacteriales	Coriobacteriia	Actinobacteriota	Bacteria
Anaerosporobacter	-1.65815	-1.69097	0.0328224	Lachnospiraceae	Lachnospirales	Clostridia	Firmicutes	Bacteria
Allisonella	-0.813289	-0.780621	-0.0326681	Veillonellaceae	Veillonellales-Selenomonadales	Negativicutes	Firmicutes	Bacteria
Asteroleplasma	-1.1089	-1.07697	-0.0319388	Erysipelatoclostridiaceae	Erysipelotrichales	Bacilli	Firmicutes	Bacteria
Helicobacter	-1.69642	-1.66509	-0.0313312	Helicobacteraceae	Campylobacterales	Campylobacteria	Campilobacterota	Bacteria
Clostridium sensu stricto 3	-1.70736	-1.73826	0.0309014	Clostridiaceae	Clostridiales	Clostridia	Firmicutes	Bacteria
Rikenella	-1.69134	-1.66122	-0.0301241	Rikenellaceae	Bacteroidales	Bacteroidia	Bacteroidota	Bacteria
Alloscardovia	-1.61232	-1.58308	-0.0292415	Bifidobacteriaceae	Bifidobacteriales	Actinobacteria	Actinobacteriota	Bacteria
Anaeroglobus	-1.63945	-1.61085	-0.0286057	Veillonellaceae	Veillonellales-Selenomonadales	Negativicutes	Firmicutes	Bacteria
Cellulosilyticum	-1.64546	-1.67386	0.0283954	Lachnospiraceae	Lachnospirales	Clostridia	Firmicutes	Bacteria
Gardnerella	-1.70998	-1.73826	0.0282851	Bifidobacteriaceae	Bifidobacteriales	Actinobacteria	Actinobacteriota	Bacteria
Epulopiscium	-1.42523	-1.45307	0.0278427	Lachnospiraceae	Lachnospirales	Clostridia	Firmicutes	Bacteria
Anaerovorax	-1.7314	-1.70453	-0.0268652	Anaerovoracaceae	Peptostreptococcales-Tissierellales	Clostridia	Firmicutes	Bacteria
Succinatimonas	-1.6254	-1.59982	-0.0255735	Succinivibrionaceae	Aeromonadales	Gammaproteobacteria	Proteobacteria	Bacteria
S5-A14a	-1.73139	-1.7073	-0.0240961	Anaerovoracaceae	Peptostreptococcales-Tissierellales	Clostridia	Firmicutes	Bacteria
Mobiluncus	-1.71428	-1.73826	0.0239818	Actinomycetaceae	Actinomycetales	Actinobacteria	Actinobacteriota	Bacteria
Stenotrophomonas	-1.7143	-1.73826	0.0239649	Xanthomonadaceae	Xanthomonadales	Gammaproteobacteria	Proteobacteria	Bacteria
Adlercreutzia	0.269319	0.246123	0.0231961	Eggerthellaceae	Coriobacteriales	Coriobacteriia	Actinobacteriota	Bacteria
Catenibacterium	-0.886257	-0.909168	0.0229115	Erysipelatoclostridiaceae	Erysipelotrichales	Bacilli	Firmicutes	Bacteria
Hydrogenoanaerobacterium	-0.855231	-0.832583	-0.0226478		Oscillospirales	Clostridia	Firmicutes	Bacteria
Negativibacillus	2.63526	2.61264	0.0226253	Ruminococcaceae	Oscillospirales	Clostridia	Firmicutes	Bacteria
DNF00809	-1.71653	-1.6948	-0.0217296	Eggerthellaceae	Coriobacteriales	Coriobacteriia	Actinobacteriota	Bacteria
Methanosphaera	-1.3348	-1.35586	0.0210576	Methanobacteriaceae	Methanobacteriales	Methanobacteria	Euryarchaeota	Archaea
Muribaculum	-1.7034	-1.68242	-0.0209751	Muribaculaceae	Bacteroidales	Bacteroidia	Bacteroidota	Bacteria
Enteroscipio	-1.75882	-1.73826	-0.0205575	Eggerthellaceae	Coriobacteriales	Coriobacteriia	Actinobacteriota	Bacteria
Neisseria	-1.75882	-1.73826	-0.0205575	Neisseriaceae	Burkholderiales	Gammaproteobacteria	Proteobacteria	Bacteria
Succinivibrio	-1.50637	-1.48588	-0.0204918	Succinivibrionaceae	Aeromonadales	Gammaproteobacteria	Proteobacteria	Bacteria
Enorma	-1.1016	-1.12198	0.0203749	Coriobacteriaceae	Coriobacteriales	Coriobacteriia	Actinobacteriota	Bacteria
Faecalibacterium	6.93987	6.92017	0.0197055	Ruminococcaceae	Oscillospirales	Clostridia	Firmicutes	Bacteria
Parvimonas	-1.48539	-1.50493	0.0195413		Peptostreptococcales-Tissierellales	Clostridia	Firmicutes	Bacteria
Dielma	-1.02721	-1.00776	-0.0194534	Erysipelotrichaceae	Erysipelotrichales	Bacilli	Firmicutes	Bacteria
Brevibacterium	-1.71929	-1.73826	0.018976	Brevibacteriaceae	Micrococcales	Actinobacteria	Actinobacteriota	Bacteria
Anaeroplasma	-1.67471	-1.65609	-0.0186169	Acholeplasmataceae	Acholeplasmatales	Bacilli	Firmicutes	Bacteria
Robinsoniella	-1.7133	-1.6948	-0.0184967	Lachnospiraceae	Lachnospirales	Clostridia	Firmicutes	Bacteria
Anaerostipes	5.8716	5.85312	0.0184776	Lachnospiraceae	Lachnospirales	Clostridia	Firmicutes	Bacteria
Oxalobacter	-1.169	-1.15075	-0.0182536	Oxalobacteraceae	Burkholderiales	Gammaproteobacteria	Proteobacteria	Bacteria
Carnobacterium	-1.70037	-1.6824	-0.0179704	Carnobacteriaceae	Lactobacillales	Bacilli	Firmicutes	Bacteria
Blautia	0.651823	0.668773	-0.0169501	Lachnospiraceae	Lachnospirales	Clostridia	Firmicutes	Bacteria
Ezakiella	-1.68556	-1.70228	0.0167203		Peptostreptococcales-Tissierellales	Clostridia	Firmicutes	Bacteria
CHKCI001	-1.30369	-1.32033	0.0166332	Lachnospiraceae	Lachnospirales	Clostridia	Firmicutes	Bacteria
Murimonas	-1.62055	-1.60443	-0.016128	Lachnospiraceae	Lachnospirales	Clostridia	Firmicutes	Bacteria
Lactonifactor	-1.28131	-1.29658	0.0152655	Lachnospiraceae	Lachnospirales	Clostridia	Firmicutes	Bacteria
Prevotellaceae UCG-003	-1.67108	-1.65629	-0.014796	Prevotellaceae	Bacteroidales	Bacteroidia	Bacteroidota	Bacteria
Cloacibacillus	-1.58825	-1.57405	-0.014196	Synergistaceae	Synergistales	Synergistia	Synergistota	Bacteria
Comamonas	-1.70928	-1.69598	-0.0132962	Comamonadaceae	Burkholderiales	Gammaproteobacteria	Proteobacteria	Bacteria
Pseudoramibacter	-1.72509	-1.73826	0.013177	Eubacteriaceae	Eubacteriales	Clostridia	Firmicutes	Bacteria
Allobaculum	-1.69101	-1.67826	-0.0127501	Erysipelotrichaceae	Erysipelotrichales	Bacilli	Firmicutes	Bacteria
Butyricicoccus	4.52514	4.5378	-0.0126614	Butyricicoccaceae	Oscillospirales	Clostridia	Firmicutes	Bacteria
Hafnia-Obesumbacterium	-1.60119	-1.58873	-0.0124523	Hafniaceae	Enterobacterales	Gammaproteobacteria	Proteobacteria	Bacteria
Pseudopropionibacterium	-1.72784	-1.71585	-0.0119909	Propionibacteriaceae	Propionibacteriales	Actinobacteria	Actinobacteriota	Bacteria
Phoenicibacter	-1.59938	-1.58862	-0.0107594	Coriobacteriales Incertae Sedis	Coriobacteriales	Coriobacteriia	Actinobacteriota	Bacteria
V9D2013 group	-1.70927	-1.69872	-0.0105451	Oscillospiraceae	Oscillospirales	Clostridia	Firmicutes	Bacteria
TM7a	-1.72784	-1.73826	0.0104202	Saccharimonadaceae	Saccharimonadales	Saccharimonadia	Patescibacteria	Bacteria
Varibaculum	-1.72786	-1.73826	0.0104007	Actinomycetaceae	Actinomycetales	Actinobacteria	Actinobacteriota	Bacteria
Solobacterium	-1.59885	-1.60844	0.00959202	Erysipelotrichaceae	Erysipelotrichales	Bacilli	Firmicutes	Bacteria
Tyzzerella	1.10746	1.09813	0.00932467	Lachnospiraceae	Lachnospirales	Clostridia	Firmicutes	Bacteria
Murdochiella	-1.69687	-1.70453	0.00766534		Peptostreptococcales-Tissierellales	Clostridia	Firmicutes	Bacteria
Pygmaiobacter	-1.7314	-1.73826	0.00686378	Ruminococcaceae	Oscillospirales	Clostridia	Firmicutes	Bacteria
Scardovia	-1.7314	-1.73826	0.00686066	Bifidobacteriaceae	Bifidobacteriales	Actinobacteria	Actinobacteriota	Bacteria
Lachnospiraceae FE2018 group	-1.64762	-1.64128	-0.00633442	Lachnospiraceae	Lachnospirales	Clostridia	Firmicutes	Bacteria
Mogibacterium	-1.48785	-1.48173	-0.0061203	Anaerovoracaceae	Peptostreptococcales-Tissierellales	Clostridia	Firmicutes	Bacteria
Marvinbryantia	-0.678477	-0.683142	0.00466544	Lachnospiraceae	Lachnospirales	Clostridia	Firmicutes	Bacteria
Candidatus Stoquefichus	-1.66028	-1.6557	-0.00458141	Erysipelatoclostridiaceae	Erysipelotrichales	Bacilli	Firmicutes	Bacteria
Oribacterium	-1.6457	-1.64114	-0.00455672	Lachnospiraceae	Lachnospirales	Clostridia	Firmicutes	Bacteria
Enterorhabdus	-0.996163	-0.996165	1.90012e-06	Eggerthellaceae	Coriobacteriales	Coriobacteriia	Actinobacteriota	Bacteria

## Sheet: Family
Family	FIT	Norgen	Difference	Order	Class	Phylum	Domain
Enterococcaceae	0.419791	-1.72428	2.14407	Lactobacillales	Bacilli	Firmicutes	Bacteria
Enterobacteriaceae	2.75913	1.47635	1.28278	Enterobacterales	Gammaproteobacteria	Proteobacteria	Bacteria
Lactobacillaceae	1.41938	0.224749	1.19463	Lactobacillales	Bacilli	Firmicutes	Bacteria
Leuconostocaceae	-0.799219	-1.65919	0.859967	Lactobacillales	Bacilli	Firmicutes	Bacteria
Streptococcaceae	4.19846	3.43046	0.768008	Lactobacillales	Bacilli	Firmicutes	Bacteria
Sutterellaceae	3.90624	4.62298	-0.716744	Burkholderiales	Gammaproteobacteria	Proteobacteria	Bacteria
Actinomycetaceae	0.736264	0.103452	0.632812	Actinomycetales	Actinobacteria	Actinobacteriota	Bacteria
Prevotellaceae	1.15511	1.74648	-0.591367	Bacteroidales	Bacteroidia	Bacteroidota	Bacteria
Saccharimonadaceae	-2.48879	-1.94281	-0.545983	Saccharimonadales	Saccharimonadia	Patescibacteria	Bacteria
Rikenellaceae	4.49709	5.00361	-0.506521	Bacteroidales	Bacteroidia	Bacteroidota	Bacteria
Oscillospiraceae	4.64716	5.11869	-0.471526	Oscillospirales	Clostridia	Firmicutes	Bacteria
UCG-010	-1.41269	-0.957442	-0.455244	Oscillospirales	Clostridia	Firmicutes	Bacteria
Pasteurellaceae	-1.05181	-0.607867	-0.443939	Pasteurellales	Gammaproteobacteria	Proteobacteria	Bacteria
Bifidobacteriaceae	5.50267	5.0953	0.40737	Bifidobacteriales	Actinobacteria	Actinobacteriota	Bacteria
Gemellaceae	-1.90936	-2.31486	0.405495	Staphylococcales	Bacilli	Firmicutes	Bacteria
Peptostreptococcaceae	4.36224	3.98607	0.376169	Peptostreptococcales-Tissierellales	Clostridia	Firmicutes	Bacteria
Propionibacteriaceae	-1.93605	-2.29348	0.357428	Propionibacteriales	Actinobacteria	Actinobacteriota	Bacteria
Clostridiaceae	1.77998	1.44166	0.338321	Clostridiales	Clostridia	Firmicutes	Bacteria
vadinBE97	-2.20894	-1.88973	-0.319207	Victivallales	Lentisphaeria	Verrucomicrobiota	Bacteria
Fusobacteriaceae	-2.44119	-2.13092	-0.310266	Fusobacteriales	Fusobacteriia	Fusobacteriota	Bacteria
Victivallaceae	-0.555655	-0.248723	-0.306931	Victivallales	Lentisphaeria	Verrucomicrobiota	Bacteria
Acidaminococcaceae	1.53391	1.84075	-0.306835	Acidaminococcales	Negativicutes	Firmicutes	Bacteria
Barnesiellaceae	3.18481	3.48628	-0.301468	Bacteroidales	Bacteroidia	Bacteroidota	Bacteria
Marinifilaceae	2.32052	2.61432	-0.293805	Bacteroidales	Bacteroidia	Bacteroidota	Bacteria
Peptococcaceae	-2.0499	-1.79257	-0.257331	Peptococcales	Clostridia	Firmicutes	Bacteria
Monoglobaceae	2.78874	3.04284	-0.254102	Monoglobales	Clostridia	Firmicutes	Bacteria
Desulfovibrionaceae	2.78612	2.54673	0.239389	Desulfovibrionales	Desulfovibrionia	Desulfobacterota	Bacteria
UCG-011	0.0116984	-0.220245	0.231943	Oscillospirales	Clostridia	Firmicutes	Bacteria
Veillonellaceae	3.25567	3.4769	-0.221232	Veillonellales-Selenomonadales	Negativicutes	Firmicutes	Bacteria
Methanobacteriaceae	-0.431143	-0.651324	0.220181	Methanobacteriales	Methanobacteria	Euryarchaeota	Archaea
Ethanoligenenaceae	-2.63238	-2.427	-0.205376	Oscillospirales	Clostridia	Firmicutes	Bacteria
Micrococcaceae	-1.74205	-1.93974	0.197688	Micrococcales	Actinobacteria	Actinobacteriota	Bacteria
Caldicoprobacteraceae	-2.6599	-2.46788	-0.192024	Caldicoprobacterales	Clostridia	Firmicutes	Bacteria
Synergistaceae	-2.49134	-2.30373	-0.187613	Synergistales	Synergistia	Synergistota	Bacteria
Coriobacteriales Incertae Sedis	-2.56887	-2.39164	-0.177231	Coriobacteriales	Coriobacteriia	Actinobacteriota	Bacteria
Elusimicrobiaceae	-2.78886	-2.62323	-0.165621	Elusimicrobiales	Elusimicrobia	Elusimicrobiota	Bacteria
Tannerellaceae	5.09238	5.25514	-0.16276	Bacteroidales	Bacteroidia	Bacteroidota	Bacteria
Porphyromonadaceae	-2.71894	-2.55996	-0.15898	Bacteroidales	Bacteroidia	Bacteroidota	Bacteria
Muribaculaceae	-2.67856	-2.52012	-0.158444	Bacteroidales	Bacteroidia	Bacteroidota	Bacteria
Hungateiclostridiaceae	-2.41954	-2.26343	-0.156111		Clostridia	Firmicutes	Bacteria
Atopobiaceae	-1.68693	-1.53083	-0.156099	Coriobacteriales	Coriobacteriia	Actinobacteriota	Bacteria
Yersiniaceae	-2.86607	-2.71087	-0.155202	Enterobacterales	Gammaproteobacteria	Proteobacteria	Bacteria
Oxalobacteraceae	-2.22229	-2.07183	-0.150465	Burkholderiales	Gammaproteobacteria	Proteobacteria	Bacteria
Leptotrichiaceae	-2.86607	-2.72267	-0.143405	Fusobacteriales	Fusobacteriia	Fusobacteriota	Bacteria
Syntrophomonadaceae	-2.86607	-2.72542	-0.140648	Syntrophomonadales	Syntrophomonadia	Firmicutes	Bacteria
Coriobacteriaceae	4.71113	4.57163	0.139498	Coriobacteriales	Coriobacteriia	Actinobacteriota	Bacteria
Campylobacteraceae	-2.82121	-2.68411	-0.137098	Campylobacterales	Campylobacteria	Campilobacterota	Bacteria
Bacteroidaceae	7.38093	7.51699	-0.136062	Bacteroidales	Bacteroidia	Bacteroidota	Bacteria
Eubacteriaceae	-2.06755	-2.203	0.135452	Eubacteriales	Clostridia	Firmicutes	Bacteria
Defluviitaleaceae	-0.648862	-0.514172	-0.134689	Lachnospirales	Clostridia	Firmicutes	Bacteria
Cardiobacteriaceae	-2.86607	-2.73398	-0.132093	Cardiobacteriales	Gammaproteobacteria	Proteobacteria	Bacteria
Helicobacteraceae	-2.80366	-2.68323	-0.12043	Campylobacterales	Campylobacteria	Campilobacterota	Bacteria
[Clostridium] methylpentosum group	-1.10031	-1.21943	0.119125	Oscillospirales	Clostridia	Firmicutes	Bacteria
Butyricicoccaceae	3.55535	3.674	-0.11865	Oscillospirales	Clostridia	Firmicutes	Bacteria
Succinivibrionaceae	-2.48013	-2.36549	-0.114637	Aeromonadales	Gammaproteobacteria	Proteobacteria	Bacteria
Erysipelatoclostridiaceae	4.82543	4.71328	0.112153	Erysipelotrichales	Bacilli	Firmicutes	Bacteria
Methanomethylophilaceae	-2.7565	-2.64599	-0.110512	Methanomassiliicoccales	Thermoplasmata	Thermoplasmatota	Archaea
Neisseriaceae	-2.86607	-2.75641	-0.109661	Burkholderiales	Gammaproteobacteria	Proteobacteria	Bacteria
Acholeplasmataceae	-2.78195	-2.67423	-0.107723	Acholeplasmatales	Bacilli	Firmicutes	Bacteria
Eggerthellaceae	3.72799	3.62467	0.103316	Coriobacteriales	Coriobacteriia	Actinobacteriota	Bacteria
Comamonadaceae	-2.81652	-2.71411	-0.102403	Burkholderiales	Gammaproteobacteria	Proteobacteria	Bacteria
Hafniaceae	-2.70842	-2.60685	-0.10157	Enterobacterales	Gammaproteobacteria	Proteobacteria	Bacteria
Anaerovoracaceae	2.14532	2.2249	-0.0795825	Peptostreptococcales-Tissierellales	Clostridia	Firmicutes	Bacteria
Selenomonadaceae	-1.8726	-1.79765	-0.0749464	Veillonellales-Selenomonadales	Negativicutes	Firmicutes	Bacteria
Carnobacteriaceae	-2.77162	-2.70055	-0.0710765	Lactobacillales	Bacilli	Firmicutes	Bacteria
Brevibacteriaceae	-2.82653	-2.75641	-0.0701156	Micrococcales	Actinobacteria	Actinobacteriota	Bacteria
Christensenellaceae	2.1822	2.11233	0.0698683	Christensenellales	Clostridia	Firmicutes	Bacteria
Xanthomonadaceae	-2.82152	-2.75641	-0.0651132	Xanthomonadales	Gammaproteobacteria	Proteobacteria	Bacteria
Erysipelotrichaceae	3.84019	3.78211	0.0580846	Erysipelotrichales	Bacilli	Firmicutes	Bacteria
[Eubacterium] coprostanoligenes group	3.11587	3.05837	0.0575075	Oscillospirales	Clostridia	Firmicutes	Bacteria
Staphylococcaceae	-2.45082	-2.50572	0.0548974	Staphylococcales	Bacilli	Firmicutes	Bacteria
Morganellaceae	-2.73829	-2.69796	-0.040331	Enterobacterales	Gammaproteobacteria	Proteobacteria	Bacteria
Moraxellaceae	-2.75994	-2.72542	-0.0345183	Pseudomonadales	Gammaproteobacteria	Proteobacteria	Bacteria
Vagococcaceae	-2.7888	-2.75641	-0.0323859	Lactobacillales	Bacilli	Firmicutes	Bacteria
Corynebacteriaceae	-2.5422	-2.56793	0.025729	Corynebacteriales	Actinobacteria	Actinobacteriota	Bacteria
Anaerofustaceae	-1.69292	-1.66795	-0.0249725	Eubacteriales	Clostridia	Firmicutes	Bacteria
Lachnospiraceae	7.9896	8.0104	-0.0208072	Lachnospirales	Clostridia	Firmicutes	Bacteria
Ruminococcaceae	7.15133	7.13064	0.0206922	Oscillospirales	Clostridia	Firmicutes	Bacteria
Pseudomonadaceae	-2.75068	-2.73398	-0.0166949	Pseudomonadales	Gammaproteobacteria	Proteobacteria	Bacteria
Akkermansiaceae	2.2431	2.22713	0.0159758	Verrucomicrobiales	Verrucomicrobiae	Verrucomicrobiota	Bacteria

## Sheet: Order
Order	FIT	Norgen	Difference	Class	Phylum	Domain
Enterobacterales	2.39058	1.07776	1.31282	Gammaproteobacteria	Proteobacteria	Bacteria
Lactobacillales	4.42524	3.51618	0.909059	Bacilli	Firmicutes	Bacteria
Burkholderiales	3.54011	4.22726	-0.687159	Gammaproteobacteria	Proteobacteria	Bacteria
Actinomycetales	0.334137	-0.313817	0.647954	Actinobacteria	Actinobacteriota	Bacteria
Saccharimonadales	-2.89101	-2.36013	-0.530878	Saccharimonadia	Patescibacteria	Bacteria
Staphylococcales	-1.95521	-2.48151	0.526304	Bacilli	Firmicutes	Bacteria
Gastranaerophilales	-0.721423	-0.215287	-0.506136	Vampirivibrionia	Cyanobacteria	Bacteria
Pasteurellales	-1.45399	-1.02517	-0.428817	Gammaproteobacteria	Proteobacteria	Bacteria
Bifidobacteriales	5.10056	4.67806	0.422502	Actinobacteria	Actinobacteriota	Bacteria
Clostridia vadinBB60 group	-0.410345	-0.0142277	-0.396117	Clostridia	Firmicutes	Bacteria
Propionibacteriales	-2.33825	-2.71083	0.372578	Actinobacteria	Actinobacteriota	Bacteria
Clostridiales	1.37784	1.02439	0.353453	Clostridia	Firmicutes	Bacteria
Fusobacteriales	-2.84341	-2.51453	-0.328884	Fusobacteriia	Fusobacteriota	Bacteria
Victivallales	-0.853708	-0.528298	-0.325409	Lentisphaeria	Verrucomicrobiota	Bacteria
Acidaminococcales	1.13176	1.42347	-0.291711	Negativicutes	Firmicutes	Bacteria
Peptostreptococcales-Tissierellales	4.39671	4.11144	0.285262	Clostridia	Firmicutes	Bacteria
Micrococcales	-2.1047	-2.35707	0.252376	Actinobacteria	Actinobacteriota	Bacteria
Desulfovibrionales	2.384	2.1416	0.242405	Desulfovibrionia	Desulfobacterota	Bacteria
Peptococcales	-2.45211	-2.20991	-0.242198	Clostridia	Firmicutes	Bacteria
Monoglobales	2.38661	2.62559	-0.23898	Clostridia	Firmicutes	Bacteria
Methanobacteriales	-0.833325	-1.06864	0.235315	Methanobacteria	Euryarchaeota	Archaea
Bacteroidales	7.46195	7.68262	-0.220673	Bacteroidia	Bacteroidota	Bacteria
Eubacteriales	-1.52646	-1.72717	0.200704	Clostridia	Firmicutes	Bacteria
RF39	-2.15052	-1.95218	-0.198338	Bacilli	Firmicutes	Bacteria
Clostridia UCG-014	1.93481	2.13019	-0.195386	Clostridia	Firmicutes	Bacteria
Veillonellales-Selenomonadales	2.97698	3.15429	-0.177312	Negativicutes	Firmicutes	Bacteria
Caldicoprobacterales	-3.06213	-2.88524	-0.17689	Clostridia	Firmicutes	Bacteria
Synergistales	-2.89356	-2.72108	-0.17248	Synergistia	Synergistota	Bacteria
Elusimicrobiales	-3.19108	-3.0406	-0.150484	Elusimicrobia	Elusimicrobiota	Bacteria
Campylobacterales	-3.16102	-3.02829	-0.13273	Campylobacteria	Campilobacterota	Bacteria
Erysipelotrichales	5.057	4.92949	0.127518	Bacilli	Firmicutes	Bacteria
Syntrophomonadales	-3.2683	-3.14279	-0.125513	Syntrophomonadia	Firmicutes	Bacteria
Cardiobacteriales	-3.2683	-3.15135	-0.116957	Gammaproteobacteria	Proteobacteria	Bacteria
Aeromonadales	-2.88235	-2.78284	-0.0995043	Gammaproteobacteria	Proteobacteria	Bacteria
Methanomassiliicoccales	-3.15873	-3.06335	-0.0953761	Thermoplasmata	Thermoplasmatota	Archaea
Acholeplasmatales	-3.18418	-3.09159	-0.0925864	Bacilli	Firmicutes	Bacteria
Christensenellales	1.78006	1.69507	0.0849949	Clostridia	Firmicutes	Bacteria
Pseudomonadales	-3.04677	-3.12036	0.0735877	Gammaproteobacteria	Proteobacteria	Bacteria
Xanthomonadales	-3.22375	-3.17378	-0.0499739	Gammaproteobacteria	Proteobacteria	Bacteria
DTU014	-2.09104	-2.04366	-0.0473735	Incertae Sedis_2	Firmicutes	Bacteria
Coriobacteriales	5.2049	5.15775	0.047149	Coriobacteriia	Actinobacteriota	Bacteria
Chloroplast	-3.19245	-3.14634	-0.0461091	Cyanobacteriia	Cyanobacteria	Bacteria
Bacillales	-3.21875	-3.17378	-0.0449681	Bacilli	Firmicutes	Bacteria
Oscillospirales	7.00831	7.04971	-0.0414007	Clostridia	Firmicutes	Bacteria
Corynebacteriales	-2.94442	-2.98529	0.0408681	Actinobacteria	Actinobacteriota	Bacteria
Verrucomicrobiales	1.84097	1.80986	0.0311027	Verrucomicrobiae	Verrucomicrobiota	Bacteria
Lachnospirales	7.58876	7.59437	-0.00561276	Clostridia	Firmicutes	Bacteria

## Sheet: Class
Class	FIT	Norgen	Difference	Phylum	Domain
Actinobacteria	4.56816	4.021	0.547151	Actinobacteriota	Bacteria
Saccharimonadia	-3.66687	-3.22462	-0.442255	Patescibacteria	Bacteria
Vampirivibrionia	-1.50346	-1.08586	-0.417595	Cyanobacteria	Bacteria
Bacilli	5.01527	4.59878	0.416488	Firmicutes	Bacteria
Desulfovibrionia	1.6082	1.27716	0.331042	Desulfobacterota	Bacteria
Methanobacteria	-1.60917	-1.93312	0.323957	Euryarchaeota	Archaea
Fusobacteriia	-3.61928	-3.37903	-0.240247	Fusobacteriota	Bacteria
Lentisphaeria	-1.62954	-1.39277	-0.23677	Verrucomicrobiota	Bacteria
Gammaproteobacteria	3.8041	4.00053	-0.19643	Proteobacteria	Bacteria
Negativicutes	3.73603	3.89134	-0.155311	Firmicutes	Bacteria
Coriobacteriia	4.42979	4.29376	0.136033	Actinobacteriota	Bacteria
Bacteroidia	6.69522	6.82743	-0.132212	Bacteroidota	Bacteria
Verrucomicrobiae	1.06516	0.945417	0.11974	Verrucomicrobiota	Bacteria
Clostridia	7.49362	7.39766	0.095967	Firmicutes	Bacteria
Synergistia	-3.66943	-3.58559	-0.0838393	Synergistota	Bacteria
Elusimicrobia	-3.96695	-3.90511	-0.0618398	Elusimicrobiota	Bacteria
Campylobacteria	-3.93689	-3.89281	-0.0440876	Campilobacterota	Bacteria
Cyanobacteriia	-3.96832	-4.01085	0.0425358	Cyanobacteria	Bacteria
Incertae Sedis_2	-2.86688	-2.90815	0.0412767	Firmicutes	Bacteria
Syntrophomonadia	-4.04417	-4.0073	-0.036871	Firmicutes	Bacteria
Thermoplasmata	-3.9346	-3.92786	-0.00673285	Thermoplasmatota	Archaea

## Sheet: Phylum
Phylum	FIT	Norgen	Difference	Domain
Patescibacteria	-3.73156	-3.32188	-0.409688	Bacteria
Desulfobacterota	1.54423	1.1819	0.362329	Bacteria
Euryarchaeota	-1.67386	-2.03038	0.356528	Archaea
Actinobacteriota	5.35814	5.0075	0.35064	Bacteria
Cyanobacteria	-1.49214	-1.15569	-0.336447	Bacteria
Fusobacteriota	-3.68397	-3.47629	-0.207677	Bacteria
Proteobacteria	3.73942	3.90328	-0.16386	Bacteria
Firmicutes	7.57709	7.43438	0.142711	Bacteria
Bacteroidota	6.63054	6.73018	-0.0996419	Bacteria
Verrucomicrobiota	1.49876	1.42744	0.0713219	Bacteria
Synergistota	-3.73412	-3.68286	-0.0512685	Bacteria
Elusimicrobiota	-4.03165	-4.00238	-0.0292685	Bacteria
Thermoplasmatota	-3.99929	-4.02513	0.0258382	Archaea
Campilobacterota	-4.00159	-3.99007	-0.0115166	Bacteria
