# Supplementary material for: Using fecal immmunochemical cartridges for gut microbiome analysis within a colorectal cancer screening program
Source: Gut Microbes. 2023 Feb 16;15(1):2176119. doi: 10.1080/19490976.2023.2176119 (PMC9980522; doi:10.1080/19490976.2023.2176119)
Supplement: Supplemental Material [file KGMI_A_2176119_SM9600.zip › Table S2.xls]

## Sheet: ASV
ASV	sum_log_abundance	ICC	lower bound	upper bound	Species	Genus	Family	Order	Class	Phylum	Domain
ASV_4553	2.89037	0.364266	0.194296	0.513		Parabacteroides	Tannerellaceae	Bacteroidales	Bacteroidia	Bacteroidota	Bacteria
ASV_4601	3.17805	0.321966	0.147752	0.476802		Dialister	Veillonellaceae	Veillonellales-Selenomonadales	Negativicutes	Firmicutes	Bacteria
ASV_3314	4.47734	0.264915	0.0861748	0.427133			Lachnospiraceae	Lachnospirales	Clostridia	Firmicutes	Bacteria
ASV_4302	6.17379	0.155566	-0.0281505	0.329117		Bacteroides	Bacteroidaceae	Bacteroidales	Bacteroidia	Bacteroidota	Bacteria
ASV_3345	7.21818	0.780037	0.696498	0.842713		Parabacteroides	Tannerellaceae	Bacteroidales	Bacteroidia	Bacteroidota	Bacteria
ASV_3734	9.53416	0.0986282	-0.0858361	0.276555		Erysipelatoclostridium	Erysipelatoclostridiaceae	Erysipelotrichales	Bacilli	Firmicutes	Bacteria
ASV_3481	11.7077	0.0113687	-0.171905	0.193881				Lactobacillales	Bacilli	Firmicutes	Bacteria
ASV_2915	12.5731	0.634702	0.511126	0.732569			Lachnospiraceae	Lachnospirales	Clostridia	Firmicutes	Bacteria
ASV_3693	14.3341	0.432566	0.2711	0.570353		Dialister	Veillonellaceae	Veillonellales-Selenomonadales	Negativicutes	Firmicutes	Bacteria
ASV_3209	14.3423	0.15804	-0.0256161	0.331377		Peptoniphilus		Peptostreptococcales-Tissierellales	Clostridia	Firmicutes	Bacteria
ASV_2267	14.4521	0.826291	0.75793	0.876701		Parabacteroides	Tannerellaceae	Bacteroidales	Bacteroidia	Bacteroidota	Bacteria
ASV_2741	14.9221	0.399428	0.233578	0.542694			Lachnospiraceae	Lachnospirales	Clostridia	Firmicutes	Bacteria
ASV_3567	15.3025	0.606674	0.476652	0.710721	Catabacter hongkongensis	Catabacter	Christensenellaceae	Christensenellales	Clostridia	Firmicutes	Bacteria
ASV_3536	15.9619	0.505022	0.35489	0.629763		Christensenellaceae R-7 group	Christensenellaceae	Christensenellales	Clostridia	Firmicutes	Bacteria
ASV_2262	15.99	0.951207	0.930124	0.96604		Bacteroides	Bacteroidaceae	Bacteroidales	Bacteroidia	Bacteroidota	Bacteria
ASV_2339	16.029	0.656034	0.537633	0.749063				Oscillospirales	Clostridia	Firmicutes	Bacteria
ASV_2913	16.3366	0.726666	0.627103	0.802866			Lachnospiraceae	Lachnospirales	Clostridia	Firmicutes	Bacteria
ASV_3337	16.5034	0.759297	0.669344	0.82731		Bacteroides	Bacteroidaceae	Bacteroidales	Bacteroidia	Bacteroidota	Bacteria
ASV_2927	16.5961	0.0164976	-0.166922	0.198813		Gemella	Gemellaceae	Staphylococcales	Bacilli	Firmicutes	Bacteria
ASV_3237	17.1166	0.87615	0.825536	0.912782				Oscillospirales	Clostridia	Firmicutes	Bacteria
ASV_2942	17.1869	0.798354	0.72068	0.856232				Oscillospirales	Clostridia	Firmicutes	Bacteria
ASV_3296	17.415	0.504709	0.354522	0.629509		UCG-009	Butyricicoccaceae	Oscillospirales	Clostridia	Firmicutes	Bacteria
ASV_3339	17.5668	0.0934179	-0.0910538	0.271691			Ruminococcaceae	Oscillospirales	Clostridia	Firmicutes	Bacteria
ASV_3358	17.6175	0.0567702	-0.127469	0.237223		Anaerotruncus	Ruminococcaceae	Oscillospirales	Clostridia	Firmicutes	Bacteria
ASV_3150	17.6513	0.650773	0.531074	0.745006		Peptococcus	Peptococcaceae	Peptococcales	Clostridia	Firmicutes	Bacteria
ASV_3362	17.7435	0.900015	0.858418	0.929852	Anaerofustis stercorihominis	Anaerofustis	Anaerofustaceae	Eubacteriales	Clostridia	Firmicutes	Bacteria
ASV_3082	17.7492	0.517904	0.370043	0.640174				RF39	Bacilli	Firmicutes	Bacteria
ASV_2639	17.8976	0.739357	0.643463	0.812403		Merdibacter	Erysipelotrichaceae	Erysipelotrichales	Bacilli	Firmicutes	Bacteria
ASV_3134	17.9235	0.587318	0.453076	0.695515		Family XIII AD3011 group	Anaerovoracaceae	Peptostreptococcales-Tissierellales	Clostridia	Firmicutes	Bacteria
ASV_2835	18.0799	0.582144	0.446805	0.691433				Oscillospirales	Clostridia	Firmicutes	Bacteria
ASV_2047	18.0821	0.670421	0.555644	0.760122		CHKCI002	Eggerthellaceae	Coriobacteriales	Coriobacteriia	Actinobacteriota	Bacteria
ASV_3335	18.0901	0.36268	0.192537	0.511653							Bacteria
ASV_3200	18.3414	0.459258	0.301686	0.592409		Paludicola	Ruminococcaceae	Oscillospirales	Clostridia	Firmicutes	Bacteria
ASV_2969	18.3853	0.807225	0.73246	0.862752					Clostridia	Firmicutes	Bacteria
ASV_2978	18.4564	0.319861	0.145455	0.474986		Leuconostoc	Leuconostocaceae	Lactobacillales	Bacilli	Firmicutes	Bacteria
ASV_3048	18.5023	0.575758	0.439084	0.686386		Christensenellaceae R-7 group	Christensenellaceae	Christensenellales	Clostridia	Firmicutes	Bacteria
ASV_2986	19.0069	0.465531	0.308921	0.597563		Fournierella	Ruminococcaceae	Oscillospirales	Clostridia	Firmicutes	Bacteria
ASV_1688	19.0473	0.936584	0.909476	0.955762		Parabacteroides	Tannerellaceae	Bacteroidales	Bacteroidia	Bacteroidota	Bacteria
ASV_3170	19.1342	0.413565	0.249526	0.554532					Clostridia	Firmicutes	Bacteria
ASV_2996	19.5128	0.111434	-0.0729694	0.28847			Ruminococcaceae	Oscillospirales	Clostridia	Firmicutes	Bacteria
ASV_161	19.5405	0.611177	0.482165	0.714245				Bacteroidales	Bacteroidia	Bacteroidota	Bacteria
ASV_2997	19.8094	0.681681	0.569816	0.768743				Oscillospirales	Clostridia	Firmicutes	Bacteria
ASV_2772	19.8255	0.384772	0.217138	0.53036		Turicibacter	Erysipelotrichaceae	Erysipelotrichales	Bacilli	Firmicutes	Bacteria
ASV_2891	19.9244	0.608142	0.478449	0.711871					Clostridia	Firmicutes	Bacteria
ASV_2924	19.9694	0.73198	0.633944	0.806865				Oscillospirales	Clostridia	Firmicutes	Bacteria
ASV_2883	20.2328	0.840661	0.777265	0.887158		Bacteroides	Bacteroidaceae	Bacteroidales	Bacteroidia	Bacteroidota	Bacteria
ASV_2889	20.2402	0.637036	0.514015	0.734379		Christensenellaceae R-7 group	Christensenellaceae	Christensenellales	Clostridia	Firmicutes	Bacteria
ASV_2873	20.4838	0.629024	0.50411	0.728159		Oscillibacter	Oscillospiraceae	Oscillospirales	Clostridia	Firmicutes	Bacteria
ASV_1737	20.6288	0.797168	0.719109	0.85536			Lachnospiraceae	Lachnospirales	Clostridia	Firmicutes	Bacteria
ASV_2812	20.9949	0.799408	0.722078	0.857008
ASV_2842	21.0393	0.361042	0.190722	0.51026		Oscillospira	Oscillospiraceae	Oscillospirales	Clostridia	Firmicutes	Bacteria
ASV_2364	21.0427	0.553867	0.412769	0.669005			Lachnospiraceae	Lachnospirales	Clostridia	Firmicutes	Bacteria
ASV_2516	21.0825	0.870502	0.817804	0.908723			Ruminococcaceae	Oscillospirales	Clostridia	Firmicutes	Bacteria
ASV_2561	21.2776	0.440366	0.280004	0.576819			Oscillospiraceae	Oscillospirales	Clostridia	Firmicutes	Bacteria
ASV_2275	21.3505	0.620332	0.493401	0.721392	Rothia mucilaginosa	Rothia	Micrococcaceae	Micrococcales	Actinobacteria	Actinobacteriota	Bacteria
ASV_1906	21.4082	0.871749	0.81951	0.90962			Lachnospiraceae	Lachnospirales	Clostridia	Firmicutes	Bacteria
ASV_3036	21.6559	0.253213	0.0737118	0.416823		Anaerofilum	Ruminococcaceae	Oscillospirales	Clostridia	Firmicutes	Bacteria
ASV_3086	22.1467	0.416292	0.252611	0.556809
ASV_2493	22.4828	0.73318	0.63549	0.807766		Lachnospiraceae NC2004 group	Lachnospiraceae	Lachnospirales	Clostridia	Firmicutes	Bacteria
ASV_3160	22.7009	0.712758	0.609276	0.792369				Clostridia vadinBB60 group	Clostridia	Firmicutes	Bacteria
ASV_2426	22.8085	0.910868	0.873485	0.937573				RF39	Bacilli	Firmicutes	Bacteria
ASV_2928	22.926	0.750553	0.657969	0.820785			Ruminococcaceae	Oscillospirales	Clostridia	Firmicutes	Bacteria
ASV_3059	22.993	0.614104	0.485752	0.716532		Bacteroides	Bacteroidaceae	Bacteroidales	Bacteroidia	Bacteroidota	Bacteria
ASV_2094	23.015	0.848681	0.788109	0.892974			Ruminococcaceae	Oscillospirales	Clostridia	Firmicutes	Bacteria
ASV_2460	23.0317	0.665932	0.550013	0.756677			Lachnospiraceae	Lachnospirales	Clostridia	Firmicutes	Bacteria
ASV_2721	23.0336	0.386082	0.218604	0.531465		Anaerofilum	Ruminococcaceae	Oscillospirales	Clostridia	Firmicutes	Bacteria
ASV_2622	23.2353	0.510917	0.361815	0.634533		Family XIII AD3011 group	Anaerovoracaceae	Peptostreptococcales-Tissierellales	Clostridia	Firmicutes	Bacteria
ASV_2773	23.2396	0.494408	0.342463	0.62115		[Eubacterium] hallii group	Lachnospiraceae	Lachnospirales	Clostridia	Firmicutes	Bacteria
ASV_2987	23.3633	0.312782	0.137747	0.468873		Intestinimonas	Oscillospiraceae	Oscillospirales	Clostridia	Firmicutes	Bacteria
ASV_2492	23.384	0.656031	0.53763	0.749061					Clostridia	Firmicutes	Bacteria
ASV_2882	23.4736	0.654839	0.536142	0.748142							Bacteria
ASV_2804	23.6409	0.628424	0.50337	0.727693			UCG-010	Oscillospirales	Clostridia	Firmicutes	Bacteria
ASV_2004	23.844	0.752312	0.660254	0.822099					Clostridia	Firmicutes	Bacteria
ASV_2764	24.0534	0.571642	0.434119	0.683129		Family XIII AD3011 group	Anaerovoracaceae	Peptostreptococcales-Tissierellales	Clostridia	Firmicutes	Bacteria
ASV_2823	24.2174	0.669304	0.554242	0.759266
ASV_3133	24.2613	0.357211	0.186479	0.506999		Acetanaerobacterium	Ethanoligenenaceae	Oscillospirales	Clostridia	Firmicutes	Bacteria
ASV_2675	24.3019	0.624256	0.498231	0.724449		Lachnospiraceae UCG-010	Lachnospiraceae	Lachnospirales	Clostridia	Firmicutes	Bacteria
ASV_2422	24.4769	0.458145	0.300404	0.591493		Oscillospira	Oscillospiraceae	Oscillospirales	Clostridia	Firmicutes	Bacteria
ASV_2165	24.5316	0.997578	0.996495	0.998326		Oxalobacter	Oxalobacteraceae	Burkholderiales	Gammaproteobacteria	Proteobacteria	Bacteria
ASV_2538	24.5609	0.790767	0.71064	0.850642		Candidatus Soleaferrea	Ruminococcaceae	Oscillospirales	Clostridia	Firmicutes	Bacteria
ASV_2482	24.5952	0.410983	0.246606	0.552374			Lachnospiraceae	Lachnospirales	Clostridia	Firmicutes	Bacteria
ASV_2951	24.6698	0.673208	0.559145	0.762259
ASV_2623	24.9704	0.749814	0.657009	0.820233	Rothia dentocariosa	Rothia	Micrococcaceae	Micrococcales	Actinobacteria	Actinobacteriota	Bacteria
ASV_2499	25.305	0.646185	0.525366	0.741462	Christensenella minuta	Christensenella	Christensenellaceae	Christensenellales	Clostridia	Firmicutes	Bacteria
ASV_2284	25.4153	0.906696	0.867684	0.934608				Clostridia UCG-014	Clostridia	Firmicutes	Bacteria
ASV_2393	25.4595	0.951464	0.930488	0.966221					Clostridia	Firmicutes	Bacteria
ASV_2366	25.7077	0.681819	0.56999	0.768848		Colidextribacter	Oscillospiraceae	Oscillospirales	Clostridia	Firmicutes	Bacteria
ASV_2461	25.7938	0.693608	0.5849	0.777838					Clostridia	Firmicutes	Bacteria
ASV_1952	25.8088	0.769589	0.682789	0.834966		Allisonella	Veillonellaceae	Veillonellales-Selenomonadales	Negativicutes	Firmicutes	Bacteria
ASV_2008	25.9051	0.756416	0.665591	0.825162		Family XIII AD3011 group	Anaerovoracaceae	Peptostreptococcales-Tissierellales	Clostridia	Firmicutes	Bacteria
ASV_2697	25.9787	0.690222	0.58061	0.775259			Lachnospiraceae	Lachnospirales	Clostridia	Firmicutes	Bacteria
ASV_1566	26.1739	0.827884	0.760068	0.877862		Family XIII AD3011 group	Anaerovoracaceae	Peptostreptococcales-Tissierellales	Clostridia	Firmicutes	Bacteria
ASV_1333	26.2904	0.926157	0.894833	0.948404		Christensenellaceae R-7 group	Christensenellaceae	Christensenellales	Clostridia	Firmicutes	Bacteria
ASV_1959	26.3546	0.903707	0.863535	0.932481			Lachnospiraceae	Lachnospirales	Clostridia	Firmicutes	Bacteria
ASV_2417	26.3799	0.511842	0.362903	0.635281			Oscillospiraceae	Oscillospirales	Clostridia	Firmicutes	Bacteria
ASV_2527	26.3915	0.908734	0.870517	0.936057				Oscillospirales	Clostridia	Firmicutes	Bacteria
ASV_2250	26.4344	0.516546	0.368443	0.639079		Lachnospiraceae UCG-010	Lachnospiraceae	Lachnospirales	Clostridia	Firmicutes	Bacteria
ASV_2580	27.0801	0.17974	-0.00328389	0.351112			Ruminococcaceae	Oscillospirales	Clostridia	Firmicutes	Bacteria
ASV_2373	27.1038	0.946758	0.923828	0.962919			Lachnospiraceae	Lachnospirales	Clostridia	Firmicutes	Bacteria
ASV_2288	27.2083	0.766846	0.6792	0.832928		Dielma	Erysipelotrichaceae	Erysipelotrichales	Bacilli	Firmicutes	Bacteria
ASV_3022	27.2539	0.403743	0.238436	0.546313					Clostridia	Firmicutes	Bacteria
ASV_1523	27.2785	0.879151	0.829653	0.914936			UCG-011	Oscillospirales	Clostridia	Firmicutes	Bacteria
ASV_1351	27.2998	0.827114	0.759034	0.877301		Bacteroides	Bacteroidaceae	Bacteroidales	Bacteroidia	Bacteroidota	Bacteria
ASV_2914	27.4138	0.522096	0.374992	0.643553						Firmicutes	Bacteria
ASV_2814	27.4205	0.476542	0.321665	0.606584	Anaerotruncus rubiinfantis	Anaerotruncus	Ruminococcaceae	Oscillospirales	Clostridia	Firmicutes	Bacteria
ASV_1430	27.51	0.715	0.612143	0.794064	Rothia mucilaginosa	Rothia	Micrococcaceae	Micrococcales	Actinobacteria	Actinobacteriota	Bacteria
ASV_1910	27.5199	0.863718	0.808542	0.903839					Clostridia	Firmicutes	Bacteria
ASV_1919	27.6121	0.918755	0.884481	0.943167			Lachnospiraceae	Lachnospirales	Clostridia	Firmicutes	Bacteria
ASV_2172	28.0731	0.800966	0.724145	0.858154				RF39	Bacilli	Firmicutes	Bacteria
ASV_2327	28.0739	0.764966	0.676743	0.83153		Lachnospiraceae UCG-010	Lachnospiraceae	Lachnospirales	Clostridia	Firmicutes	Bacteria
ASV_2615	28.1418	0.708672	0.604059	0.789276		Lachnospiraceae UCG-010	Lachnospiraceae	Lachnospirales	Clostridia	Firmicutes	Bacteria
ASV_2249	28.2028	0.606192	0.476063	0.710343			Lachnospiraceae	Lachnospirales	Clostridia	Firmicutes	Bacteria
ASV_1440	28.352	0.715993	0.613414	0.794815				Clostridia vadinBB60 group	Clostridia	Firmicutes	Bacteria
ASV_2903	28.3649	0.583664	0.448647	0.692634						Firmicutes	Bacteria
ASV_2539	28.4579	0.171831	-0.011445	0.343936		Finegoldia		Peptostreptococcales-Tissierellales	Clostridia	Firmicutes	Bacteria
ASV_2407	28.5174	0.745183	0.651003	0.816769		Defluviitaleaceae UCG-011	Defluviitaleaceae	Lachnospirales	Clostridia	Firmicutes	Bacteria
ASV_2686	28.6022	0.423485	0.260769	0.562805			Lachnospiraceae	Lachnospirales	Clostridia	Firmicutes	Bacteria
ASV_2170	28.6916	0.93926	0.913245	0.957647				Clostridia vadinBB60 group	Clostridia	Firmicutes	Bacteria
ASV_1240	29.0346	0.943428	0.919123	0.960579	Merdibacter massiliensis	Merdibacter	Erysipelotrichaceae	Erysipelotrichales	Bacilli	Firmicutes	Bacteria
ASV_2171	29.2509	0.901134	0.859968	0.930649		Oscillibacter	Oscillospiraceae	Oscillospirales	Clostridia	Firmicutes	Bacteria
ASV_1779	29.6366	0.323926	0.149892	0.478491			Lachnospiraceae	Lachnospirales	Clostridia	Firmicutes	Bacteria
ASV_1663	29.7786	0.7319	0.63384	0.806804			Ruminococcaceae	Oscillospirales	Clostridia	Firmicutes	Bacteria
ASV_2869	29.8724	0.74504	0.650817	0.816661
ASV_2078	30.5375	0.746779	0.653071	0.817963	Leuconostoc carnosum	Leuconostoc	Leuconostocaceae	Lactobacillales	Bacilli	Firmicutes	Bacteria
ASV_1558	30.6541	0.871128	0.818661	0.909174				Clostridia UCG-014	Clostridia	Firmicutes	Bacteria
ASV_2384	30.7364	0.757679	0.667236	0.826104				Oscillospirales	Clostridia	Firmicutes	Bacteria
ASV_1724	30.9612	0.847533	0.786555	0.892143		Blautia	Lachnospiraceae	Lachnospirales	Clostridia	Firmicutes	Bacteria
ASV_2586	31.3005	0.471333	0.315628	0.60232			Lachnospiraceae	Lachnospirales	Clostridia	Firmicutes	Bacteria
ASV_1666	31.3219	0.83434	0.768746	0.882564	Bifidobacterium dentium	Bifidobacterium	Bifidobacteriaceae	Bifidobacteriales	Actinobacteria	Actinobacteriota	Bacteria
ASV_1258	31.322	0.159971	-0.0236369	0.333138		Lactobacillus	Lactobacillaceae	Lactobacillales	Bacilli	Firmicutes	Bacteria
ASV_2009	31.3314	0.71124	0.607337	0.79122	Veillonella atypica	Veillonella	Veillonellaceae	Veillonellales-Selenomonadales	Negativicutes	Firmicutes	Bacteria
ASV_1878	31.4998	0.989505	0.984842	0.992739		Mogibacterium	Anaerovoracaceae	Peptostreptococcales-Tissierellales	Clostridia	Firmicutes	Bacteria
ASV_1513	31.572	0.840552	0.777119	0.887079		UCG-002	Oscillospiraceae	Oscillospirales	Clostridia	Firmicutes	Bacteria
ASV_1414	31.5999	0.797121	0.719047	0.855325		Haemophilus	Pasteurellaceae	Pasteurellales	Gammaproteobacteria	Proteobacteria	Bacteria
ASV_1626	31.6322	0.770389	0.683837	0.835561		UCG-005	Oscillospiraceae	Oscillospirales	Clostridia	Firmicutes	Bacteria
ASV_1755	31.6354	0.623916	0.497812	0.724185			UCG-011	Oscillospirales	Clostridia	Firmicutes	Bacteria
ASV_1811	32.236	0.664235	0.547887	0.755374				Gastranaerophilales	Vampirivibrionia	Cyanobacteria	Bacteria
ASV_1551	32.504	0.672207	0.557887	0.761492		Oscillibacter	Oscillospiraceae	Oscillospirales	Clostridia	Firmicutes	Bacteria
ASV_2307	32.5304	0.769416	0.682564	0.834838			Lachnospiraceae	Lachnospirales	Clostridia	Firmicutes	Bacteria
ASV_2464	32.5411	0.581523	0.446053	0.690943					Clostridia	Firmicutes	Bacteria
ASV_1474	32.6995	0.954892	0.935348	0.968623			Lachnospiraceae	Lachnospirales	Clostridia	Firmicutes	Bacteria
ASV_1332	32.7231	0.894853	0.851276	0.92617				Clostridia UCG-014	Clostridia	Firmicutes	Bacteria
ASV_1640	32.7445	0.617455	0.489866	0.719148				Oscillospirales	Clostridia	Firmicutes	Bacteria
ASV_2065	32.7729	0.851433	0.791839	0.894966		Oscillibacter	Oscillospiraceae	Oscillospirales	Clostridia	Firmicutes	Bacteria
ASV_1168	32.9754	0.949811	0.928147	0.965061	Eggerthella lenta	Eggerthella	Eggerthellaceae	Coriobacteriales	Coriobacteriia	Actinobacteriota	Bacteria
ASV_1325	33.0644	0.886868	0.840261	0.920464		Parabacteroides	Tannerellaceae	Bacteroidales	Bacteroidia	Bacteroidota	Bacteria
ASV_1448	33.0768	0.902167	0.8614	0.931385			Lachnospiraceae	Lachnospirales	Clostridia	Firmicutes	Bacteria
ASV_1808	33.1162	0.787646	0.706521	0.848339			Lachnospiraceae	Lachnospirales	Clostridia	Firmicutes	Bacteria
ASV_1987	33.1294	0.915655	0.880154	0.94097
ASV_2070	33.1379	0.900024	0.858431	0.929859			Lachnospiraceae	Lachnospirales	Clostridia	Firmicutes	Bacteria
ASV_1866	33.2193	0.578438	0.442322	0.688506	Dielma fastidiosa	Dielma	Erysipelotrichaceae	Erysipelotrichales	Bacilli	Firmicutes	Bacteria
ASV_1860	33.23	0.843187	0.780676	0.888991			Oscillospiraceae	Oscillospirales	Clostridia	Firmicutes	Bacteria
ASV_1288	33.239	0.994898	0.992623	0.996473
ASV_1512	33.2617	0.504556	0.354342	0.629385			Lachnospiraceae	Lachnospirales	Clostridia	Firmicutes	Bacteria
ASV_2319	33.4556	0.834619	0.769121	0.882767			Lachnospiraceae	Lachnospirales	Clostridia	Firmicutes	Bacteria
ASV_1092	33.4756	0.903365	0.863061	0.932238		Merdibacter	Erysipelotrichaceae	Erysipelotrichales	Bacilli	Firmicutes	Bacteria
ASV_2421	33.4934	0.546562	0.40404	0.663176	Christensenella massiliensis	Christensenella	Christensenellaceae	Christensenellales	Clostridia	Firmicutes	Bacteria
ASV_2115	33.7817	0.793905	0.714789	0.852956					Clostridia	Firmicutes	Bacteria
ASV_2060	33.9267	0.640926	0.518836	0.737393	Hungatella hathewayi	Hungatella	Lachnospiraceae	Lachnospirales	Clostridia	Firmicutes	Bacteria
ASV_1589	34.0235	0.982492	0.974752	0.987874		Bacteroides	Bacteroidaceae	Bacteroidales	Bacteroidia	Bacteroidota	Bacteria
ASV_1830	34.0674	0.916981	0.882004	0.94191		Flavonifractor	Oscillospiraceae	Oscillospirales	Clostridia	Firmicutes	Bacteria
ASV_1358	34.0733	0.823691	0.754445	0.874804	Faecalicoccus pleomorphus	Faecalicoccus	Erysipelotrichaceae	Erysipelotrichales	Bacilli	Firmicutes	Bacteria
ASV_1228	34.1311	0.939429	0.913483	0.957766	Butyricimonas virosa	Butyricimonas	Marinifilaceae	Bacteroidales	Bacteroidia	Bacteroidota	Bacteria
ASV_1888	34.502	0.366693	0.196991	0.515062			Lachnospiraceae	Lachnospirales	Clostridia	Firmicutes	Bacteria
ASV_2481	34.5216	0.483645	0.329916	0.612385		TM7x	Saccharimonadaceae	Saccharimonadales	Saccharimonadia	Patescibacteria	Bacteria
ASV_1406	34.5698	0.472475	0.316952	0.603256			UCG-011	Oscillospirales	Clostridia	Firmicutes	Bacteria
ASV_1160	34.7286	0.882933	0.834847	0.917647		Butyricicoccus	Butyricicoccaceae	Oscillospirales	Clostridia	Firmicutes	Bacteria
ASV_1398	34.8242	0.746393	0.652571	0.817674	Coprobacillus cateniformis	Coprobacillus	Erysipelatoclostridiaceae	Erysipelotrichales	Bacilli	Firmicutes	Bacteria
ASV_1669	34.837	0.730332	0.631821	0.805625				Gastranaerophilales	Vampirivibrionia	Cyanobacteria	Bacteria
ASV_1433	35.0892	0.81623	0.744463	0.86935		Shuttleworthia	Lachnospiraceae	Lachnospirales	Clostridia	Firmicutes	Bacteria
ASV_2207	35.2347	0.695775	0.587648	0.779487					Clostridia	Firmicutes	Bacteria
ASV_2150	35.2436	0.508412	0.358869	0.632506		Alistipes	Rikenellaceae	Bacteroidales	Bacteroidia	Bacteroidota	Bacteria
ASV_2392	35.2445	0.76495	0.676722	0.831518							Bacteria
ASV_2216	35.3137	0.610026	0.480755	0.713345			Lachnospiraceae	Lachnospirales	Clostridia	Firmicutes	Bacteria
ASV_2396	35.3209	0.857959	0.800701	0.899684					Clostridia	Firmicutes	Bacteria
ASV_2122	35.4017	0.714234	0.611163	0.793485			Lachnospiraceae	Lachnospirales	Clostridia	Firmicutes	Bacteria
ASV_1721	35.415	0.94113	0.91588	0.958962					Clostridia	Firmicutes	Bacteria
ASV_918	35.4382	0.825416	0.756757	0.876063	Bifidobacterium animalis	Bifidobacterium	Bifidobacteriaceae	Bifidobacteriales	Actinobacteria	Actinobacteriota	Bacteria
ASV_1664	35.5764	0.965625	0.950614	0.976129		Allisonella	Veillonellaceae	Veillonellales-Selenomonadales	Negativicutes	Firmicutes	Bacteria
ASV_617	35.9114	0.612059	0.483245	0.714934			UCG-010	Oscillospirales	Clostridia	Firmicutes	Bacteria
ASV_1963	35.9615	0.86799	0.814372	0.906916		Faecalitalea	Erysipelotrichaceae	Erysipelotrichales	Bacilli	Firmicutes	Bacteria
ASV_920	35.9875	0.982444	0.974684	0.987841				Oscillospirales	Clostridia	Firmicutes	Bacteria
ASV_1931	36.244	0.469609	0.313634	0.600907		Flavonifractor	Oscillospiraceae	Oscillospirales	Clostridia	Firmicutes	Bacteria
ASV_1051	36.3479	0.934136	0.906032	0.954037		Sellimonas	Lachnospiraceae	Lachnospirales	Clostridia	Firmicutes	Bacteria
ASV_2385	36.4161	0.57516	0.438363	0.685914		Streptococcus	Streptococcaceae	Lactobacillales	Bacilli	Firmicutes	Bacteria
ASV_1922	36.5744	0.686731	0.576193	0.772598			UCG-011	Oscillospirales	Clostridia	Firmicutes	Bacteria
ASV_1903	36.6086	0.76183	0.672648	0.829197		Turicibacter	Erysipelotrichaceae	Erysipelotrichales	Bacilli	Firmicutes	Bacteria
ASV_1346	36.7802	0.850495	0.790568	0.894288		Alistipes	Rikenellaceae	Bacteroidales	Bacteroidia	Bacteroidota	Bacteria
ASV_1175	36.8942	0.680847	0.568764	0.768105		Terrisporobacter	Peptostreptococcaceae	Peptostreptococcales-Tissierellales	Clostridia	Firmicutes	Bacteria
ASV_1354	36.9613	0.906533	0.867458	0.934492							Bacteria
ASV_2465	36.9998	0.138847	-0.0452171	0.313793			Anaerovoracaceae	Peptostreptococcales-Tissierellales	Clostridia	Firmicutes	Bacteria
ASV_2077	37.0019	0.758806	0.668705	0.826944				Oscillospirales	Clostridia	Firmicutes	Bacteria
ASV_953	37.1232	0.675777	0.562376	0.764226		Lachnospiraceae UCG-001	Lachnospiraceae	Lachnospirales	Clostridia	Firmicutes	Bacteria
ASV_1441	37.137	0.991403	0.987578	0.994054		Moryella	Lachnospiraceae	Lachnospirales	Clostridia	Firmicutes	Bacteria
ASV_340	37.1739	0.844461	0.782398	0.889915					Clostridia	Firmicutes	Bacteria
ASV_1958	37.2203	0.52187	0.374725	0.643371		Catenibacillus	Lachnospiraceae	Lachnospirales	Clostridia	Firmicutes	Bacteria
ASV_1017	37.3183	0.89656	0.853636	0.927388		Faecalibacterium	Ruminococcaceae	Oscillospirales	Clostridia	Firmicutes	Bacteria
ASV_1542	37.6575	0.723075	0.622491	0.80016		Butyricimonas	Marinifilaceae	Bacteroidales	Bacteroidia	Bacteroidota	Bacteria
ASV_1606	37.8389	0.980127	0.971357	0.986231				Clostridia UCG-014	Clostridia	Firmicutes	Bacteria
ASV_1362	37.9553	0.873599	0.822041	0.910949			UCG-011	Oscillospirales	Clostridia	Firmicutes	Bacteria
ASV_1232	38.0209	0.900565	0.85918	0.930244			Enterobacteriaceae	Enterobacterales	Gammaproteobacteria	Proteobacteria	Bacteria
ASV_1281	38.054	0.987385	0.981788	0.991269
ASV_1778	38.1405	0.871289	0.818881	0.909289				Gastranaerophilales	Vampirivibrionia	Cyanobacteria	Bacteria
ASV_1412	38.1875	0.513148	0.36444	0.636336		Lactobacillus	Lactobacillaceae	Lactobacillales	Bacilli	Firmicutes	Bacteria
ASV_2296	38.2247	0.69946	0.592328	0.782288							Bacteria
ASV_758	38.311	0.948733	0.926621	0.964305		Epulopiscium	Lachnospiraceae	Lachnospirales	Clostridia	Firmicutes	Bacteria
ASV_330	38.408	0.954318	0.934534	0.968221	Prevotella copri	Prevotella	Prevotellaceae	Bacteroidales	Bacteroidia	Bacteroidota	Bacteria
ASV_1090	38.4137	0.908303	0.869919	0.935751				Clostridia UCG-014	Clostridia	Firmicutes	Bacteria
ASV_2048	38.4367	0.858657	0.80165	0.900188			Ruminococcaceae	Oscillospirales	Clostridia	Firmicutes	Bacteria
ASV_482	38.4369	0.977108	0.967028	0.984131	Collinsella tanakaei	Collinsella	Coriobacteriaceae	Coriobacteriales	Coriobacteriia	Actinobacteriota	Bacteria
ASV_1793	38.5427	0.902621	0.86203	0.931708					Clostridia	Firmicutes	Bacteria
ASV_2230	38.6179	0.870185	0.81737	0.908495			Lachnospiraceae	Lachnospirales	Clostridia	Firmicutes	Bacteria
ASV_1177	38.6448	0.709257	0.604805	0.789719			Lachnospiraceae	Lachnospirales	Clostridia	Firmicutes	Bacteria
ASV_761	38.8985	0.959907	0.942472	0.972133		Faecalitalea	Erysipelotrichaceae	Erysipelotrichales	Bacilli	Firmicutes	Bacteria
ASV_1535	39.1012	0.928502	0.89812	0.950061		Erysipelatoclostridium	Erysipelatoclostridiaceae	Erysipelotrichales	Bacilli	Firmicutes	Bacteria
ASV_1318	39.1632	0.796421	0.718119	0.85481		Butyricimonas	Marinifilaceae	Bacteroidales	Bacteroidia	Bacteroidota	Bacteria
ASV_1577	39.5849	0.869888	0.816964	0.908281	Streptococcus anginosus	Streptococcus	Streptococcaceae	Lactobacillales	Bacilli	Firmicutes	Bacteria
ASV_1139	39.6878	0.901121	0.85995	0.93064		Alistipes	Rikenellaceae	Bacteroidales	Bacteroidia	Bacteroidota	Bacteria
ASV_1286	39.7187	0.840715	0.777338	0.887198		Butyricicoccus	Butyricicoccaceae	Oscillospirales	Clostridia	Firmicutes	Bacteria
ASV_1426	39.79	0.994668	0.99229	0.996314		Paludicola	Ruminococcaceae	Oscillospirales	Clostridia	Firmicutes	Bacteria
ASV_1338	39.8455	0.931296	0.902042	0.952034		[Ruminococcus] gauvreauii group	Lachnospiraceae	Lachnospirales	Clostridia	Firmicutes	Bacteria
ASV_1046	39.8629	0.917815	0.883168	0.942501		Bilophila	Desulfovibrionaceae	Desulfovibrionales	Desulfovibrionia	Desulfobacterota	Bacteria
ASV_1218	40.0374	0.995963	0.994161	0.99721				Clostridia UCG-014	Clostridia	Firmicutes	Bacteria
ASV_1272	40.0638	0.56793	0.429648	0.680186			UCG-011	Oscillospirales	Clostridia	Firmicutes	Bacteria
ASV_824	40.104	0.928532	0.898163	0.950083			Lachnospiraceae	Lachnospirales	Clostridia	Firmicutes	Bacteria
ASV_136	40.2218	0.901802	0.860893	0.931125		Bacteroides	Bacteroidaceae	Bacteroidales	Bacteroidia	Bacteroidota	Bacteria
ASV_1464	40.3504	0.759444	0.669537	0.827419			UCG-011	Oscillospirales	Clostridia	Firmicutes	Bacteria
ASV_2124	40.3822	0.372229	0.203145	0.519756		Paludicola	Ruminococcaceae	Oscillospirales	Clostridia	Firmicutes	Bacteria
ASV_247	40.3966	0.953209	0.932961	0.967444		Ruminococcus	Ruminococcaceae	Oscillospirales	Clostridia	Firmicutes	Bacteria
ASV_1758	40.4251	0.934413	0.906421	0.954232		Monoglobus	Monoglobaceae	Monoglobales	Clostridia	Firmicutes	Bacteria
ASV_932	40.5728	0.789923	0.709526	0.85002					Clostridia	Firmicutes	Bacteria
ASV_986	40.5878	0.913195	0.876725	0.939225		[Eubacterium] hallii group	Lachnospiraceae	Lachnospirales	Clostridia	Firmicutes	Bacteria
ASV_2247	40.5906	0.561811	0.422291	0.675327		Streptococcus	Streptococcaceae	Lactobacillales	Bacilli	Firmicutes	Bacteria
ASV_1595	40.6108	0.996894	0.995507	0.997854	Bacteroides nordii	Bacteroides	Bacteroidaceae	Bacteroidales	Bacteroidia	Bacteroidota	Bacteria
ASV_2220	40.6998	0.819356	0.748641	0.871637				Oscillospirales	Clostridia	Firmicutes	Bacteria
ASV_1451	40.7148	0.925501	0.893914	0.947941		Ruminiclostridium	Hungateiclostridiaceae		Clostridia	Firmicutes	Bacteria
ASV_1554	40.7577	0.935705	0.908239	0.955143		[Eubacterium] oxidoreducens group	Lachnospiraceae	Lachnospirales	Clostridia	Firmicutes	Bacteria
ASV_799	40.759	0.723069	0.622484	0.800156		Lachnospiraceae UCG-004	Lachnospiraceae	Lachnospirales	Clostridia	Firmicutes	Bacteria
ASV_877	40.7766	0.969228	0.955756	0.978643	Enorma massiliensis	Enorma	Coriobacteriaceae	Coriobacteriales	Coriobacteriia	Actinobacteriota	Bacteria
ASV_903	40.7836	0.818575	0.747597	0.871066		Intestinibacter	Peptostreptococcaceae	Peptostreptococcales-Tissierellales	Clostridia	Firmicutes	Bacteria
ASV_887	40.9936	0.883008	0.834951	0.917701		Alistipes	Rikenellaceae	Bacteroidales	Bacteroidia	Bacteroidota	Bacteria
ASV_590	41.0943	0.968479	0.954686	0.978121	Bacteroides vulgatus	Bacteroides	Bacteroidaceae	Bacteroidales	Bacteroidia	Bacteroidota	Bacteria
ASV_1077	41.2006	0.830734	0.763896	0.879939		Streptococcus	Streptococcaceae	Lactobacillales	Bacilli	Firmicutes	Bacteria
ASV_1165	41.2676	0.9951	0.992913	0.996613		Butyricicoccus	Butyricicoccaceae	Oscillospirales	Clostridia	Firmicutes	Bacteria
ASV_923	41.2709	0.890278	0.844961	0.922903	Bilophila wadsworthia	Bilophila	Desulfovibrionaceae	Desulfovibrionales	Desulfovibrionia	Desulfobacterota	Bacteria
ASV_797	41.2895	0.86834	0.814849	0.907167		Parabacteroides	Tannerellaceae	Bacteroidales	Bacteroidia	Bacteroidota	Bacteria
ASV_124	41.4599	0.946604	0.92361	0.96281		Parabacteroides	Tannerellaceae	Bacteroidales	Bacteroidia	Bacteroidota	Bacteria
ASV_1010	41.4855	0.814578	0.742258	0.868141		Christensenellaceae R-7 group	Christensenellaceae	Christensenellales	Clostridia	Firmicutes	Bacteria
ASV_1365	41.515	0.815761	0.743837	0.869007		Lachnoclostridium	Lachnospiraceae	Lachnospirales	Clostridia	Firmicutes	Bacteria
ASV_1598	41.5658	0.746634	0.652883	0.817854		NK4A214 group	Oscillospiraceae	Oscillospirales	Clostridia	Firmicutes	Bacteria
ASV_2089	41.6986	0.919298	0.885238	0.943551		Defluviitaleaceae UCG-011	Defluviitaleaceae	Lachnospirales	Clostridia	Firmicutes	Bacteria
ASV_1158	41.7475	0.839874	0.776203	0.886587		Subdoligranulum	Ruminococcaceae	Oscillospirales	Clostridia	Firmicutes	Bacteria
ASV_150	41.7902	0.942588	0.917938	0.959988					Clostridia	Firmicutes	Bacteria
ASV_1432	41.8335	0.656096	0.537712	0.749111		[Ruminococcus] torques group	Lachnospiraceae	Lachnospirales	Clostridia	Firmicutes	Bacteria
ASV_554	41.8583	0.990211	0.98586	0.993228		Marvinbryantia	Lachnospiraceae	Lachnospirales	Clostridia	Firmicutes	Bacteria
ASV_2383	41.887	0.532767	0.387626	0.652132		Bacteroides	Bacteroidaceae	Bacteroidales	Bacteroidia	Bacteroidota	Bacteria
ASV_683	42.0579	0.972709	0.96073	0.981069				Clostridia UCG-014	Clostridia	Firmicutes	Bacteria
ASV_931	42.101	0.885401	0.838242	0.919414		Lachnoclostridium	Lachnospiraceae	Lachnospirales	Clostridia	Firmicutes	Bacteria
ASV_1300	42.1254	0.734472	0.637155	0.808736		Odoribacter	Marinifilaceae	Bacteroidales	Bacteroidia	Bacteroidota	Bacteria
ASV_1679	42.3822	0.476761	0.321919	0.606763			Lachnospiraceae	Lachnospirales	Clostridia	Firmicutes	Bacteria
ASV_644	42.6013	0.883119	0.835103	0.91778			Lachnospiraceae	Lachnospirales	Clostridia	Firmicutes	Bacteria
ASV_2031	42.6863	0.626022	0.500408	0.725824	Lactonifactor longoviformis	Lactonifactor	Lachnospiraceae	Lachnospirales	Clostridia	Firmicutes	Bacteria
ASV_925	42.7837	0.993745	0.990957	0.995675	Parabacteroides johnsonii	Parabacteroides	Tannerellaceae	Bacteroidales	Bacteroidia	Bacteroidota	Bacteria
ASV_1385	42.8401	0.849613	0.789371	0.893649		Odoribacter	Marinifilaceae	Bacteroidales	Bacteroidia	Bacteroidota	Bacteria
ASV_1979	42.8714	0.787183	0.70591	0.847997			[Clostridium] methylpentosum group	Oscillospirales	Clostridia	Firmicutes	Bacteria
ASV_859	42.8806	0.906059	0.866801	0.934155			Lachnospiraceae	Lachnospirales	Clostridia	Firmicutes	Bacteria
ASV_1153	43.0076	0.735652	0.638679	0.809623	Odoribacter splanchnicus	Odoribacter	Marinifilaceae	Bacteroidales	Bacteroidia	Bacteroidota	Bacteria
ASV_1418	43.0129	0.281568	0.104009	0.441733		Streptococcus	Streptococcaceae	Lactobacillales	Bacilli	Firmicutes	Bacteria
ASV_2208	43.2051	0.842561	0.77983	0.888537						Firmicutes	Bacteria
ASV_1711	43.2796	0.866647	0.812538	0.905949		[Eubacterium] nodatum group	Anaerovoracaceae	Peptostreptococcales-Tissierellales	Clostridia	Firmicutes	Bacteria
ASV_1624	43.3448	0.699564	0.59246	0.782367			Lachnospiraceae	Lachnospirales	Clostridia	Firmicutes	Bacteria
ASV_1055	43.365	0.995985	0.994193	0.997225		Peptococcus	Peptococcaceae	Peptococcales	Clostridia	Firmicutes	Bacteria
ASV_816	43.3807	0.796144	0.717753	0.854606				Clostridia UCG-014	Clostridia	Firmicutes	Bacteria
ASV_1382	43.572	0.844955	0.783066	0.890274				Oscillospirales	Clostridia	Firmicutes	Bacteria
ASV_793	43.7718	0.838814	0.774774	0.885817		Lachnospira	Lachnospiraceae	Lachnospirales	Clostridia	Firmicutes	Bacteria
ASV_567	43.8715	0.806975	0.732127	0.862568			Lachnospiraceae	Lachnospirales	Clostridia	Firmicutes	Bacteria
ASV_1568	43.8851	0.930447	0.90085	0.951435				Oscillospirales	Clostridia	Firmicutes	Bacteria
ASV_605	43.8871	0.902193	0.861435	0.931403			Enterobacteriaceae	Enterobacterales	Gammaproteobacteria	Proteobacteria	Bacteria
ASV_1180	43.953	0.708266	0.603541	0.788969		Lachnospiraceae UCG-010	Lachnospiraceae	Lachnospirales	Clostridia	Firmicutes	Bacteria
ASV_1312	43.9758	0.819042	0.748222	0.871408		Butyricicoccus	Butyricicoccaceae	Oscillospirales	Clostridia	Firmicutes	Bacteria
ASV_1785	44.1366	0.888666	0.842738	0.92175			Lachnospiraceae	Lachnospirales	Clostridia	Firmicutes	Bacteria
ASV_880	44.1609	0.985689	0.979348	0.990093				Gastranaerophilales	Vampirivibrionia	Cyanobacteria	Bacteria
ASV_1229	44.2263	0.993826	0.991075	0.995732				Clostridia UCG-014	Clostridia	Firmicutes	Bacteria
ASV_1033	44.275	0.833564	0.767701	0.881999			Lachnospiraceae	Lachnospirales	Clostridia	Firmicutes	Bacteria
ASV_217	44.3188	0.978515	0.969044	0.98511		Bacteroides	Bacteroidaceae	Bacteroidales	Bacteroidia	Bacteroidota	Bacteria
ASV_2280	44.4084	0.677956	0.56512	0.765894			Oscillospiraceae	Oscillospirales	Clostridia	Firmicutes	Bacteria
ASV_463	44.5752	0.887973	0.841783	0.921254			Lachnospiraceae	Lachnospirales	Clostridia	Firmicutes	Bacteria
ASV_620	44.6638	0.907361	0.868609	0.935081		[Eubacterium] eligens group	Lachnospiraceae	Lachnospirales	Clostridia	Firmicutes	Bacteria
ASV_1424	44.6771	0.894759	0.851146	0.926103			Lachnospiraceae	Lachnospirales	Clostridia	Firmicutes	Bacteria
ASV_1682	44.6986	0.570226	0.432413	0.682006		Intestinimonas	Oscillospiraceae	Oscillospirales	Clostridia	Firmicutes	Bacteria
ASV_1613	44.7024	0.504995	0.354858	0.629741					Clostridia	Firmicutes	Bacteria
ASV_597	44.8029	0.940325	0.914745	0.958396
ASV_1522	44.8621	0.886968	0.840399	0.920536		NK4A214 group	Oscillospiraceae	Oscillospirales	Clostridia	Firmicutes	Bacteria
ASV_635	44.8678	0.911527	0.874402	0.93804			Ruminococcaceae	Oscillospirales	Clostridia	Firmicutes	Bacteria
ASV_1516	44.9098	0.717119	0.614855	0.795665		Actinomyces	Actinomycetaceae	Actinomycetales	Actinobacteria	Actinobacteriota	Bacteria
ASV_1109	44.9149	0.84541	0.783682	0.890604	Intestinimonas massiliensis	Intestinimonas	Oscillospiraceae	Oscillospirales	Clostridia	Firmicutes	Bacteria
ASV_1289	44.9198	0.822001	0.752181	0.873569		[Ruminococcus] torques group	Lachnospiraceae	Lachnospirales	Clostridia	Firmicutes	Bacteria
ASV_1275	44.9688	0.95266	0.932183	0.967059		Colidextribacter	Oscillospiraceae	Oscillospirales	Clostridia	Firmicutes	Bacteria
ASV_1283	45.1946	0.975544	0.964786	0.983043				Clostridia UCG-014	Clostridia	Firmicutes	Bacteria
ASV_1202	45.2204	0.905382	0.865861	0.933674			[Eubacterium] coprostanoligenes group	Oscillospirales	Clostridia	Firmicutes	Bacteria
ASV_1329	45.4682	0.83107	0.764348	0.880184				Oscillospirales	Clostridia	Firmicutes	Bacteria
ASV_1736	45.4874	0.859777	0.803174	0.900996		CHKCI001	Lachnospiraceae	Lachnospirales	Clostridia	Firmicutes	Bacteria
ASV_1593	45.6885	0.750778	0.65826	0.820953		Family XIII AD3011 group	Anaerovoracaceae	Peptostreptococcales-Tissierellales	Clostridia	Firmicutes	Bacteria
ASV_141	45.6919	0.834655	0.76917	0.882794		Prevotella	Prevotellaceae	Bacteroidales	Bacteroidia	Bacteroidota	Bacteria
ASV_2125	45.8966	0.412044	0.247805	0.553261		Papillibacter	Oscillospiraceae	Oscillospirales	Clostridia	Firmicutes	Bacteria
ASV_646	45.9585	0.953757	0.933739	0.967828			Lachnospiraceae	Lachnospirales	Clostridia	Firmicutes	Bacteria
ASV_1254	45.9825	0.990525	0.986312	0.993446				Coriobacteriales	Coriobacteriia	Actinobacteriota	Bacteria
ASV_1843	46.0441	0.712152	0.608503	0.791911			Oscillospiraceae	Oscillospirales	Clostridia	Firmicutes	Bacteria
ASV_627	46.1028	0.91242	0.875646	0.938675		Phascolarctobacterium	Acidaminococcaceae	Acidaminococcales	Negativicutes	Firmicutes	Bacteria
ASV_426	46.1658	0.993994	0.991317	0.995848	Blautia stercoris	Blautia	Lachnospiraceae	Lachnospirales	Clostridia	Firmicutes	Bacteria
ASV_628	46.2008	0.924567	0.892608	0.947281		Olsenella	Atopobiaceae	Coriobacteriales	Coriobacteriia	Actinobacteriota	Bacteria
ASV_385	46.203	0.990988	0.98698	0.993767		Barnesiella	Barnesiellaceae	Bacteroidales	Bacteroidia	Bacteroidota	Bacteria
ASV_416	46.2991	0.957039	0.938396	0.970127		Sutterella	Sutterellaceae	Burkholderiales	Gammaproteobacteria	Proteobacteria	Bacteria
ASV_830	46.3519	0.856409	0.798593	0.898564		Sellimonas	Lachnospiraceae	Lachnospirales	Clostridia	Firmicutes	Bacteria
ASV_715	46.6603	0.987511	0.98197	0.991357	Alistipes shahii	Alistipes	Rikenellaceae	Bacteroidales	Bacteroidia	Bacteroidota	Bacteria
ASV_420	46.7546	0.953702	0.93366	0.96779		Dialister	Veillonellaceae	Veillonellales-Selenomonadales	Negativicutes	Firmicutes	Bacteria
ASV_632	46.7936	0.846486	0.785138	0.891384		Parabacteroides	Tannerellaceae	Bacteroidales	Bacteroidia	Bacteroidota	Bacteria
ASV_784	46.8735	0.923729	0.891434	0.946688			Lachnospiraceae	Lachnospirales	Clostridia	Firmicutes	Bacteria
ASV_777	46.9051	0.957825	0.939513	0.970677			vadinBE97	Victivallales	Lentisphaeria	Verrucomicrobiota	Bacteria
ASV_249	46.91	0.976925	0.966765	0.984004			Erysipelotrichaceae	Erysipelotrichales	Bacilli	Firmicutes	Bacteria
ASV_439	46.9144	0.950117	0.92858	0.965276			[Eubacterium] coprostanoligenes group	Oscillospirales	Clostridia	Firmicutes	Bacteria
ASV_1698	46.9271	0.881431	0.832782	0.91657			UCG-011	Oscillospirales	Clostridia	Firmicutes	Bacteria
ASV_531	46.9345	0.908022	0.869528	0.935551			Lachnospiraceae	Lachnospirales	Clostridia	Firmicutes	Bacteria
ASV_1034	47.0924	0.871892	0.819704	0.909722			Ruminococcaceae	Oscillospirales	Clostridia	Firmicutes	Bacteria
ASV_1137	47.2021	0.913857	0.877648	0.939695		Parasutterella	Sutterellaceae	Burkholderiales	Gammaproteobacteria	Proteobacteria	Bacteria
ASV_594	47.2561	0.997514	0.996403	0.998282		[Eubacterium] hallii group	Lachnospiraceae	Lachnospirales	Clostridia	Firmicutes	Bacteria
ASV_1145	47.429	0.828296	0.760621	0.878163		Bacteroides	Bacteroidaceae	Bacteroidales	Bacteroidia	Bacteroidota	Bacteria
ASV_947	47.473	0.910326	0.872732	0.937188		Butyricimonas	Marinifilaceae	Bacteroidales	Bacteroidia	Bacteroidota	Bacteria
ASV_1068	47.4942	0.952553	0.932032	0.966985			Clostridiaceae	Clostridiales	Clostridia	Firmicutes	Bacteria
ASV_860	47.5912	0.772398	0.686469	0.837052			Lachnospiraceae	Lachnospirales	Clostridia	Firmicutes	Bacteria
ASV_612	47.6658	0.994319	0.991786	0.996073
ASV_783	47.8186	0.83995	0.776307	0.886642			Lachnospiraceae	Lachnospirales	Clostridia	Firmicutes	Bacteria
ASV_1678	47.9555	0.798144	0.720401	0.856078		[Eubacterium] nodatum group	Anaerovoracaceae	Peptostreptococcales-Tissierellales	Clostridia	Firmicutes	Bacteria
ASV_1858	48.127	0.52889	0.38303	0.649019				DTU014	Incertae Sedis_2	Firmicutes	Bacteria
ASV_1766	48.1497	0.673334	0.559304	0.762355							Bacteria
ASV_1822	48.3539	0.677276	0.564263	0.765374		Defluviitaleaceae UCG-011	Defluviitaleaceae	Lachnospirales	Clostridia	Firmicutes	Bacteria
ASV_841	48.427	0.652808	0.53361	0.746576		UCG-005	Oscillospiraceae	Oscillospirales	Clostridia	Firmicutes	Bacteria
ASV_270	48.4665	0.970797	0.957996	0.979737		Prevotella	Prevotellaceae	Bacteroidales	Bacteroidia	Bacteroidota	Bacteria
ASV_956	48.4882	0.675733	0.562321	0.764193		Lachnospiraceae ND3007 group	Lachnospiraceae	Lachnospirales	Clostridia	Firmicutes	Bacteria
ASV_1607	48.5438	0.917299	0.882448	0.942136					Clostridia	Firmicutes	Bacteria
ASV_579	48.5645	0.998915	0.998429	0.99925	Holdemanella biformis	Holdemanella	Erysipelotrichaceae	Erysipelotrichales	Bacilli	Firmicutes	Bacteria
ASV_681	48.5842	0.955215	0.935807	0.968849	Barnesiella intestinihominis	Barnesiella	Barnesiellaceae	Bacteroidales	Bacteroidia	Bacteroidota	Bacteria
ASV_1774	48.6042	0.929966	0.900175	0.951095			Lachnospiraceae	Lachnospirales	Clostridia	Firmicutes	Bacteria
ASV_746	48.7851	0.78857	0.70774	0.849021					Clostridia	Firmicutes	Bacteria
ASV_895	48.8301	0.829962	0.762858	0.879377		UCG-002	Oscillospiraceae	Oscillospirales	Clostridia	Firmicutes	Bacteria
ASV_1345	49.0967	0.97333	0.961619	0.981502		Coprobacter	Barnesiellaceae	Bacteroidales	Bacteroidia	Bacteroidota	Bacteria
ASV_742	49.1411	0.905241	0.865664	0.933573			Lachnospiraceae	Lachnospirales	Clostridia	Firmicutes	Bacteria
ASV_446	49.218	0.862186	0.806454	0.902734	Streptococcus salivarius	Streptococcus	Streptococcaceae	Lactobacillales	Bacilli	Firmicutes	Bacteria
ASV_850	49.235	0.759393	0.669469	0.827381			Enterobacteriaceae	Enterobacterales	Gammaproteobacteria	Proteobacteria	Bacteria
ASV_2061	49.3179	0.436155	0.275194	0.573331			Eggerthellaceae	Coriobacteriales	Coriobacteriia	Actinobacteriota	Bacteria
ASV_698	49.4093	0.955954	0.936856	0.969367				Clostridia vadinBB60 group	Clostridia	Firmicutes	Bacteria
ASV_1999	49.6891	0.657948	0.540024	0.750538					Clostridia	Firmicutes	Bacteria
ASV_1845	49.8714	0.519645	0.372098	0.641578		Actinomyces	Actinomycetaceae	Actinomycetales	Actinobacteria	Actinobacteriota	Bacteria
ASV_907	50.0209	0.759948	0.670193	0.827795		Lachnospiraceae UCG-001	Lachnospiraceae	Lachnospirales	Clostridia	Firmicutes	Bacteria
ASV_871	50.1595	0.915562	0.880024	0.940904		Faecalitalea	Erysipelotrichaceae	Erysipelotrichales	Bacilli	Firmicutes	Bacteria
ASV_1265	50.2234	0.773753	0.688246	0.838058		Anaerotruncus	Ruminococcaceae	Oscillospirales	Clostridia	Firmicutes	Bacteria
ASV_528	50.2675	0.952602	0.932101	0.967019	Bacteroides uniformis	Bacteroides	Bacteroidaceae	Bacteroidales	Bacteroidia	Bacteroidota	Bacteria
ASV_705	50.4232	0.861496	0.805514	0.902236				Oscillospirales	Clostridia	Firmicutes	Bacteria
ASV_1330	50.4599	0.84926	0.788893	0.893393		Family XIII UCG-001	Anaerovoracaceae	Peptostreptococcales-Tissierellales	Clostridia	Firmicutes	Bacteria
ASV_900	50.7953	0.931646	0.902533	0.952281		Collinsella	Coriobacteriaceae	Coriobacteriales	Coriobacteriia	Actinobacteriota	Bacteria
ASV_1889	50.9763	0.923691	0.891381	0.946661					Clostridia	Firmicutes	Bacteria
ASV_1839	50.9898	0.463742	0.306855	0.596093	Gemella sanguinis	Gemella	Gemellaceae	Staphylococcales	Bacilli	Firmicutes	Bacteria
ASV_1460	50.9942	0.821804	0.751917	0.873426				Oscillospirales	Clostridia	Firmicutes	Bacteria
ASV_823	51.0037	0.900758	0.859447	0.930381		Bacteroides	Bacteroidaceae	Bacteroidales	Bacteroidia	Bacteroidota	Bacteria
ASV_1213	51.1379	0.971567	0.959097	0.980273			UCG-010	Oscillospirales	Clostridia	Firmicutes	Bacteria
ASV_409	51.252	0.967249	0.952931	0.977263		Phascolarctobacterium	Acidaminococcaceae	Acidaminococcales	Negativicutes	Firmicutes	Bacteria
ASV_1618	51.2609	0.712478	0.608919	0.792157			Ruminococcaceae	Oscillospirales	Clostridia	Firmicutes	Bacteria
ASV_852	51.3468	0.941577	0.916511	0.959277		Parabacteroides	Tannerellaceae	Bacteroidales	Bacteroidia	Bacteroidota	Bacteria
ASV_1399	51.3966	0.768054	0.68078	0.833826	Holdemania massiliensis	Holdemania	Erysipelotrichaceae	Erysipelotrichales	Bacilli	Firmicutes	Bacteria
ASV_527	51.4008	0.958749	0.940826	0.971323		Methanosphaera	Methanobacteriaceae	Methanobacteriales	Methanobacteria	Euryarchaeota	Archaea
ASV_1809	51.7342	0.767974	0.680676	0.833767					Clostridia	Firmicutes	Bacteria
ASV_664	51.7883	0.955216	0.935809	0.96885					Clostridia	Firmicutes	Bacteria
ASV_289	51.8285	0.92955	0.899591	0.950801		Weissella	Leuconostocaceae	Lactobacillales	Bacilli	Firmicutes	Bacteria
ASV_1744	51.9294	0.711817	0.608073	0.791657	Hungatella hathewayi	Hungatella	Lachnospiraceae	Lachnospirales	Clostridia	Firmicutes	Bacteria
ASV_1475	51.9877	0.680845	0.568762	0.768104			Lachnospiraceae	Lachnospirales	Clostridia	Firmicutes	Bacteria
ASV_1741	52.0355	0.757025	0.666384	0.825616			Oscillospiraceae	Oscillospirales	Clostridia	Firmicutes	Bacteria
ASV_566	52.3273	0.993982	0.991299	0.995839		Desulfovibrio	Desulfovibrionaceae	Desulfovibrionales	Desulfovibrionia	Desulfobacterota	Bacteria
ASV_1096	52.3774	0.675725	0.562311	0.764187		Intestinimonas	Oscillospiraceae	Oscillospirales	Clostridia	Firmicutes	Bacteria
ASV_1700	52.4708	0.76531	0.677193	0.831786					Clostridia	Firmicutes	Bacteria
ASV_1105	52.637	0.671593	0.557116	0.761021		Butyricimonas	Marinifilaceae	Bacteroidales	Bacteroidia	Bacteroidota	Bacteria
ASV_1047	52.6614	0.955803	0.936642	0.969262				Oscillospirales	Clostridia	Firmicutes	Bacteria
ASV_536	52.7779	0.997228	0.995989	0.998084	Bacteroides fragilis	Bacteroides	Bacteroidaceae	Bacteroidales	Bacteroidia	Bacteroidota	Bacteria
ASV_1442	52.8521	0.592356	0.459194	0.699482		Actinomyces	Actinomycetaceae	Actinomycetales	Actinobacteria	Actinobacteriota	Bacteria
ASV_1319	52.8556	0.952735	0.93229	0.967112		Catenibacillus	Lachnospiraceae	Lachnospirales	Clostridia	Firmicutes	Bacteria
ASV_767	52.9233	0.912692	0.876025	0.938868				Clostridia UCG-014	Clostridia	Firmicutes	Bacteria
ASV_271	53.0545	0.98768	0.982214	0.991474		[Eubacterium] siraeum group	Ruminococcaceae	Oscillospirales	Clostridia	Firmicutes	Bacteria
ASV_504	53.098	0.998706	0.998127	0.999106		Bacteroides	Bacteroidaceae	Bacteroidales	Bacteroidia	Bacteroidota	Bacteria
ASV_954	53.2336	0.738072	0.641803	0.81144			Lachnospiraceae	Lachnospirales	Clostridia	Firmicutes	Bacteria
ASV_921	53.4583	0.765764	0.677786	0.832124	Flavonifractor plautii	Flavonifractor	Oscillospiraceae	Oscillospirales	Clostridia	Firmicutes	Bacteria
ASV_397	53.5547	0.965081	0.949839	0.975749		Sutterella	Sutterellaceae	Burkholderiales	Gammaproteobacteria	Proteobacteria	Bacteria
ASV_1327	53.6226	0.793776	0.714619	0.852861			Lachnospiraceae	Lachnospirales	Clostridia	Firmicutes	Bacteria
ASV_537	53.7049	0.993917	0.991205	0.995794				Clostridia UCG-014	Clostridia	Firmicutes	Bacteria
ASV_403	53.8574	0.989723	0.985156	0.99289		Lachnospiraceae NC2004 group	Lachnospiraceae	Lachnospirales	Clostridia	Firmicutes	Bacteria
ASV_754	53.9126	0.931545	0.902392	0.95221						Firmicutes	Bacteria
ASV_1511	54.0283	0.974845	0.963786	0.982556
ASV_1026	54.1306	0.859473	0.80276	0.900777			Eggerthellaceae	Coriobacteriales	Coriobacteriia	Actinobacteriota	Bacteria
ASV_532	54.152	0.995762	0.99387	0.997071		Frisingicoccus	Lachnospiraceae	Lachnospirales	Clostridia	Firmicutes	Bacteria
ASV_90	54.1585	0.980078	0.971287	0.986197	Bacteroides coprocola	Bacteroides	Bacteroidaceae	Bacteroidales	Bacteroidia	Bacteroidota	Bacteria
ASV_215	54.1658	0.994265	0.991708	0.996035		Bacteroides	Bacteroidaceae	Bacteroidales	Bacteroidia	Bacteroidota	Bacteria
ASV_1636	54.2069	0.699264	0.592079	0.782139		Family XIII AD3011 group	Anaerovoracaceae	Peptostreptococcales-Tissierellales	Clostridia	Firmicutes	Bacteria
ASV_505	54.2739	0.887595	0.841262	0.920984			Lachnospiraceae	Lachnospirales	Clostridia	Firmicutes	Bacteria
ASV_1251	54.331	0.939547	0.913649	0.957849					Clostridia	Firmicutes	Bacteria
ASV_971	54.3923	0.911989	0.875046	0.938369		Monoglobus	Monoglobaceae	Monoglobales	Clostridia	Firmicutes	Bacteria
ASV_673	54.4364	0.997337	0.996146	0.998159			Lachnospiraceae	Lachnospirales	Clostridia	Firmicutes	Bacteria
ASV_1579	54.5183	0.77862	0.694636	0.841665				Oscillospirales	Clostridia	Firmicutes	Bacteria
ASV_1106	54.5346	0.829459	0.762183	0.87901	Butyricimonas virosa	Butyricimonas	Marinifilaceae	Bacteroidales	Bacteroidia	Bacteroidota	Bacteria
ASV_471	54.5561	0.895307	0.851904	0.926495		Bacteroides	Bacteroidaceae	Bacteroidales	Bacteroidia	Bacteroidota	Bacteria
ASV_686	54.7876	0.852422	0.79318	0.895682		Roseburia	Lachnospiraceae	Lachnospirales	Clostridia	Firmicutes	Bacteria
ASV_928	54.8175	0.880249	0.83116	0.915723		Sellimonas	Lachnospiraceae	Lachnospirales	Clostridia	Firmicutes	Bacteria
ASV_1563	54.8534	0.705417	0.599909	0.78681			Ruminococcaceae	Oscillospirales	Clostridia	Firmicutes	Bacteria
ASV_179	55.0087	0.970673	0.957819	0.97965		Alistipes	Rikenellaceae	Bacteroidales	Bacteroidia	Bacteroidota	Bacteria
ASV_222	55.054	0.969952	0.956789	0.979148		Holdemanella	Erysipelotrichaceae	Erysipelotrichales	Bacilli	Firmicutes	Bacteria
ASV_1245	55.0981	0.520625	0.373255	0.642368				Clostridia vadinBB60 group	Clostridia	Firmicutes	Bacteria
ASV_1665	55.1633	0.647836	0.527419	0.742737		GCA-900066575	Lachnospiraceae	Lachnospirales	Clostridia	Firmicutes	Bacteria
ASV_1526	55.2537	0.927394	0.896568	0.949279				Oscillospirales	Clostridia	Firmicutes	Bacteria
ASV_692	55.6373	0.955834	0.936685	0.969283			Anaerovoracaceae	Peptostreptococcales-Tissierellales	Clostridia	Firmicutes	Bacteria
ASV_756	55.6869	0.991122	0.987172	0.993859		Sellimonas	Lachnospiraceae	Lachnospirales	Clostridia	Firmicutes	Bacteria
ASV_388	55.7877	0.970383	0.957404	0.979448	Coprococcus eutactus	Coprococcus	Lachnospiraceae	Lachnospirales	Clostridia	Firmicutes	Bacteria
ASV_966	55.9002	0.576396	0.439855	0.686891		Terrisporobacter	Peptostreptococcaceae	Peptostreptococcales-Tissierellales	Clostridia	Firmicutes	Bacteria
ASV_952	56.0363	0.99528	0.993174	0.996737		CHKCI002	Eggerthellaceae	Coriobacteriales	Coriobacteriia	Actinobacteriota	Bacteria
ASV_1116	56.3234	0.939179	0.91313	0.957589		[Ruminococcus] torques group	Lachnospiraceae	Lachnospirales	Clostridia	Firmicutes	Bacteria
ASV_973	56.3908	0.962718	0.946472	0.974098			Lachnospiraceae	Lachnospirales	Clostridia	Firmicutes	Bacteria
ASV_1209	56.4683	0.84264	0.779938	0.888595				Oscillospirales	Clostridia	Firmicutes	Bacteria
ASV_768	56.9445	0.920695	0.887191	0.944541					Clostridia	Firmicutes	Bacteria
ASV_599	57.1031	0.940393	0.914842	0.958444		NK4A214 group	Oscillospiraceae	Oscillospirales	Clostridia	Firmicutes	Bacteria
ASV_449	57.1955	0.965748	0.950789	0.976215				Clostridia UCG-014	Clostridia	Firmicutes	Bacteria
ASV_1157	57.2837	0.888106	0.841966	0.92135		Family XIII AD3011 group	Anaerovoracaceae	Peptostreptococcales-Tissierellales	Clostridia	Firmicutes	Bacteria
ASV_78	57.646	0.940958	0.915639	0.958842		Asteroleplasma	Erysipelatoclostridiaceae	Erysipelotrichales	Bacilli	Firmicutes	Bacteria
ASV_158	57.6491	0.911577	0.874472	0.938076	Bacteroides vulgatus	Bacteroides	Bacteroidaceae	Bacteroidales	Bacteroidia	Bacteroidota	Bacteria
ASV_402	58.0662	0.993749	0.990963	0.995678		Barnesiella	Barnesiellaceae	Bacteroidales	Bacteroidia	Bacteroidota	Bacteria
ASV_626	58.3232	0.863619	0.808408	0.903767			Lachnospiraceae	Lachnospirales	Clostridia	Firmicutes	Bacteria
ASV_334	58.4016	0.99924	0.9989	0.999475		Parabacteroides	Tannerellaceae	Bacteroidales	Bacteroidia	Bacteroidota	Bacteria
ASV_1181	58.6119	0.77966	0.696003	0.842434		Bifidobacterium	Bifidobacteriaceae	Bifidobacteriales	Actinobacteria	Actinobacteriota	Bacteria
ASV_210	58.7334	0.992853	0.989669	0.995058			Lachnospiraceae	Lachnospirales	Clostridia	Firmicutes	Bacteria
ASV_1008	58.7861	0.884894	0.837545	0.919052		Lachnospiraceae UCG-001	Lachnospiraceae	Lachnospirales	Clostridia	Firmicutes	Bacteria
ASV_1677	58.9934	0.764785	0.676507	0.831396		Intestinimonas	Oscillospiraceae	Oscillospirales	Clostridia	Firmicutes	Bacteria
ASV_821	59.0889	0.99442	0.991932	0.996143	Parabacteroides distasonis	Parabacteroides	Tannerellaceae	Bacteroidales	Bacteroidia	Bacteroidota	Bacteria
ASV_395	59.4222	0.888404	0.842377	0.921563		NK4A214 group	Oscillospiraceae	Oscillospirales	Clostridia	Firmicutes	Bacteria
ASV_323	59.4579	0.972756	0.960797	0.981102	Lactobacillus ruminis	Lactobacillus	Lactobacillaceae	Lactobacillales	Bacilli	Firmicutes	Bacteria
ASV_650	59.4911	0.996814	0.99539	0.997798			[Eubacterium] coprostanoligenes group	Oscillospirales	Clostridia	Firmicutes	Bacteria
ASV_897	59.5192	0.848311	0.787608	0.892706		Lachnospiraceae ND3007 group	Lachnospiraceae	Lachnospirales	Clostridia	Firmicutes	Bacteria
ASV_1071	59.5258	0.97231	0.960159	0.980791		Eubacterium	Eubacteriaceae	Eubacteriales	Clostridia	Firmicutes	Bacteria
ASV_191	59.6545	0.865042	0.810348	0.904793		Prevotella	Prevotellaceae	Bacteroidales	Bacteroidia	Bacteroidota	Bacteria
ASV_1575	59.7975	0.778731	0.694781	0.841746					Clostridia	Firmicutes	Bacteria
ASV_91	60.2091	0.987083	0.981353	0.99106			Ruminococcaceae	Oscillospirales	Clostridia	Firmicutes	Bacteria
ASV_1035	60.2494	0.858796	0.801839	0.900288			UCG-010	Oscillospirales	Clostridia	Firmicutes	Bacteria
ASV_1064	60.363	0.670969	0.556332	0.760542				Oscillospirales	Clostridia	Firmicutes	Bacteria
ASV_507	60.825	0.995113	0.992932	0.996622			Lachnospiraceae	Lachnospirales	Clostridia	Firmicutes	Bacteria
ASV_796	61.0571	0.989821	0.985298	0.992958			Lachnospiraceae	Lachnospirales	Clostridia	Firmicutes	Bacteria
ASV_132	61.2538	0.980442	0.971808	0.986449	Prevotella copri	Prevotella	Prevotellaceae	Bacteroidales	Bacteroidia	Bacteroidota	Bacteria
ASV_316	61.275	0.988174	0.982924	0.991816	Dialister succinatiphilus	Dialister	Veillonellaceae	Veillonellales-Selenomonadales	Negativicutes	Firmicutes	Bacteria
ASV_583	61.5806	0.961882	0.945282	0.973514	Parabacteroides distasonis	Parabacteroides	Tannerellaceae	Bacteroidales	Bacteroidia	Bacteroidota	Bacteria
ASV_666	61.5829	0.761854	0.672679	0.829214		Streptococcus	Streptococcaceae	Lactobacillales	Bacilli	Firmicutes	Bacteria
ASV_354	62.1629	0.932332	0.903496	0.952765		Parabacteroides	Tannerellaceae	Bacteroidales	Bacteroidia	Bacteroidota	Bacteria
ASV_587	62.4612	0.817437	0.746076	0.870234			Lachnospiraceae	Lachnospirales	Clostridia	Firmicutes	Bacteria
ASV_687	62.5991	0.994347	0.991826	0.996092		Frisingicoccus	Lachnospiraceae	Lachnospirales	Clostridia	Firmicutes	Bacteria
ASV_435	63.229	0.964871	0.94954	0.975603		Lactobacillus	Lactobacillaceae	Lactobacillales	Bacilli	Firmicutes	Bacteria
ASV_1591	63.5023	0.565781	0.427062	0.67848				DTU014	Incertae Sedis_2	Firmicutes	Bacteria
ASV_196	63.9313	0.913443	0.877071	0.939401		Prevotella	Prevotellaceae	Bacteroidales	Bacteroidia	Bacteroidota	Bacteria
ASV_170	64.127	0.994917	0.99265	0.996486	Bacteroides stercoris	Bacteroides	Bacteroidaceae	Bacteroidales	Bacteroidia	Bacteroidota	Bacteria
ASV_1372	64.3567	0.750653	0.658098	0.820859	Veillonella dispar	Veillonella	Veillonellaceae	Veillonellales-Selenomonadales	Negativicutes	Firmicutes	Bacteria
ASV_1647	64.4355	0.62965	0.504883	0.728645					Clostridia	Firmicutes	Bacteria
ASV_1155	64.4408	0.849065	0.788629	0.893252			Eggerthellaceae	Coriobacteriales	Coriobacteriia	Actinobacteriota	Bacteria
ASV_828	64.8801	0.866219	0.811953	0.905641				Oscillospirales	Clostridia	Firmicutes	Bacteria
ASV_661	65.0656	0.82631	0.757955	0.876714	Negativibacillus massiliensis	Negativibacillus	Ruminococcaceae	Oscillospirales	Clostridia	Firmicutes	Bacteria
ASV_988	65.3762	0.953327	0.933129	0.967527
ASV_1322	65.7034	0.860399	0.804021	0.901445	Eisenbergiella massiliensis	Eisenbergiella	Lachnospiraceae	Lachnospirales	Clostridia	Firmicutes	Bacteria
ASV_1534	65.7108	0.673038	0.558932	0.762129	Propionibacterium freudenreichii	Propionibacterium	Propionibacteriaceae	Propionibacteriales	Actinobacteria	Actinobacteriota	Bacteria
ASV_606	65.7308	0.994546	0.992114	0.99623		CAG-56	Lachnospiraceae	Lachnospirales	Clostridia	Firmicutes	Bacteria
ASV_1625	66.2597	0.718539	0.616674	0.796738				Oscillospirales	Clostridia	Firmicutes	Bacteria
ASV_486	66.5408	0.991827	0.988189	0.994347		Phascolarctobacterium	Acidaminococcaceae	Acidaminococcales	Negativicutes	Firmicutes	Bacteria
ASV_1644	66.67	0.712379	0.608792	0.792082
ASV_351	66.7583	0.668209	0.552868	0.758425	Haemophilus parainfluenzae	Haemophilus	Pasteurellaceae	Pasteurellales	Gammaproteobacteria	Proteobacteria	Bacteria
ASV_806	66.8415	0.924654	0.892729	0.947342		Alistipes	Rikenellaceae	Bacteroidales	Bacteroidia	Bacteroidota	Bacteria
ASV_477	67.181	0.969157	0.955655	0.978594						Firmicutes	Bacteria
ASV_711	67.4922	0.997292	0.996081	0.998128			Lachnospiraceae	Lachnospirales	Clostridia	Firmicutes	Bacteria
ASV_745	67.7117	0.727003	0.627537	0.80312			Oscillospiraceae	Oscillospirales	Clostridia	Firmicutes	Bacteria
ASV_576	67.9002	0.939758	0.913947	0.957998	Bacteroides faecis	Bacteroides	Bacteroidaceae	Bacteroidales	Bacteroidia	Bacteroidota	Bacteria
ASV_1707	68.1084	0.567368	0.428972	0.67974		Family XIII AD3011 group	Anaerovoracaceae	Peptostreptococcales-Tissierellales	Clostridia	Firmicutes	Bacteria
ASV_183	68.449	0.916721	0.881641	0.941725		Prevotella	Prevotellaceae	Bacteroidales	Bacteroidia	Bacteroidota	Bacteria
ASV_747	68.5498	0.903814	0.863685	0.932558		Colidextribacter	Oscillospiraceae	Oscillospirales	Clostridia	Firmicutes	Bacteria
ASV_724	68.652	0.770571	0.684075	0.835695			Lachnospiraceae	Lachnospirales	Clostridia	Firmicutes	Bacteria
ASV_1787	68.9687	0.833752	0.767954	0.882136			Ruminococcaceae	Oscillospirales	Clostridia	Firmicutes	Bacteria
ASV_737	69.0094	0.950085	0.928535	0.965253		Bacteroides	Bacteroidaceae	Bacteroidales	Bacteroidia	Bacteroidota	Bacteria
ASV_752	69.2182	0.945933	0.922661	0.962339		Butyricicoccus	Butyricicoccaceae	Oscillospirales	Clostridia	Firmicutes	Bacteria
ASV_835	69.355	0.973424	0.961753	0.981567		Paraprevotella	Prevotellaceae	Bacteroidales	Bacteroidia	Bacteroidota	Bacteria
ASV_517	69.5591	0.841457	0.778341	0.887736			Lachnospiraceae	Lachnospirales	Clostridia	Firmicutes	Bacteria
ASV_169	69.6312	0.963291	0.947289	0.974499				Clostridia UCG-014	Clostridia	Firmicutes	Bacteria
ASV_355	69.7814	0.997905	0.996969	0.998553		Bacteroides	Bacteroidaceae	Bacteroidales	Bacteroidia	Bacteroidota	Bacteria
ASV_1132	69.9405	0.989541	0.984894	0.992764		Lachnospiraceae NK4B4 group	Lachnospiraceae	Lachnospirales	Clostridia	Firmicutes	Bacteria
ASV_935	70.2961	0.487667	0.334598	0.615664			Lachnospiraceae	Lachnospirales	Clostridia	Firmicutes	Bacteria
ASV_1306	70.4661	0.837582	0.773112	0.884921		Holdemania	Erysipelotrichaceae	Erysipelotrichales	Bacilli	Firmicutes	Bacteria
ASV_187	70.5873	0.940229	0.91461	0.958329	Ruminococcus champanellensis	Ruminococcus	Ruminococcaceae	Oscillospirales	Clostridia	Firmicutes	Bacteria
ASV_1316	70.7941	0.751863	0.65967	0.821763					Clostridia	Firmicutes	Bacteria
ASV_653	71.1362	0.885854	0.838865	0.919738							Bacteria
ASV_230	71.1448	0.99175	0.988078	0.994294		Prevotella	Prevotellaceae	Bacteroidales	Bacteroidia	Bacteroidota	Bacteria
ASV_678	71.261	0.953239	0.933005	0.967465			Lachnospiraceae	Lachnospirales	Clostridia	Firmicutes	Bacteria
ASV_787	71.7058	0.936255	0.909013	0.955531			Lachnospiraceae	Lachnospirales	Clostridia	Firmicutes	Bacteria
ASV_1111	71.8825	0.942412	0.917689	0.959864		Erysipelatoclostridium	Erysipelatoclostridiaceae	Erysipelotrichales	Bacilli	Firmicutes	Bacteria
ASV_1173	72.2449	0.931795	0.902742	0.952386		Family XIII UCG-001	Anaerovoracaceae	Peptostreptococcales-Tissierellales	Clostridia	Firmicutes	Bacteria
ASV_327	72.3552	0.991657	0.987944	0.994229		Holdemanella	Erysipelotrichaceae	Erysipelotrichales	Bacilli	Firmicutes	Bacteria
ASV_248	72.4134	0.997582	0.996502	0.998329		Subdoligranulum	Ruminococcaceae	Oscillospirales	Clostridia	Firmicutes	Bacteria
ASV_1074	73.021	0.731004	0.632685	0.80613		Family XIII AD3011 group	Anaerovoracaceae	Peptostreptococcales-Tissierellales	Clostridia	Firmicutes	Bacteria
ASV_1582	73.3287	0.707796	0.602942	0.788613						Firmicutes	Bacteria
ASV_77	73.5842	0.935892	0.908502	0.955275		Prevotella	Prevotellaceae	Bacteroidales	Bacteroidia	Bacteroidota	Bacteria
ASV_785	73.9361	0.926061	0.894699	0.948337			Lachnospiraceae	Lachnospirales	Clostridia	Firmicutes	Bacteria
ASV_865	74.4788	0.449882	0.290905	0.584684			Lachnospiraceae	Lachnospirales	Clostridia	Firmicutes	Bacteria
ASV_1419	74.7112	0.74245	0.647463	0.814722			Lachnospiraceae	Lachnospirales	Clostridia	Firmicutes	Bacteria
ASV_1321	74.9255	0.901258	0.86014	0.930738			Lachnospiraceae	Lachnospirales	Clostridia	Firmicutes	Bacteria
ASV_883	75.0808	0.76267	0.673745	0.829822			Lachnospiraceae	Lachnospirales	Clostridia	Firmicutes	Bacteria
ASV_129	75.0847	0.861371	0.805344	0.902146		Prevotella	Prevotellaceae	Bacteroidales	Bacteroidia	Bacteroidota	Bacteria
ASV_511	75.1222	0.984507	0.977648	0.989273	Parabacteroides distasonis	Parabacteroides	Tannerellaceae	Bacteroidales	Bacteroidia	Bacteroidota	Bacteria
ASV_1127	75.218	0.87133	0.818936	0.909319					Clostridia	Firmicutes	Bacteria
ASV_272	75.2206	0.996286	0.994627	0.997433		Escherichia-Shigella	Enterobacteriaceae	Enterobacterales	Gammaproteobacteria	Proteobacteria	Bacteria
ASV_1247	75.4886	0.386426	0.218989	0.531756		Actinomyces	Actinomycetaceae	Actinomycetales	Actinobacteria	Actinobacteriota	Bacteria
ASV_218	75.9267	0.762129	0.673038	0.829419		Lachnospiraceae NC2004 group	Lachnospiraceae	Lachnospirales	Clostridia	Firmicutes	Bacteria
ASV_974	75.9812	0.848698	0.788132	0.892987		Butyricimonas	Marinifilaceae	Bacteroidales	Bacteroidia	Bacteroidota	Bacteria
ASV_748	75.9889	0.994759	0.992421	0.996377		Intestinimonas	Oscillospiraceae	Oscillospirales	Clostridia	Firmicutes	Bacteria
ASV_1352	76.2092	0.757846	0.667454	0.826229				Clostridia vadinBB60 group	Clostridia	Firmicutes	Bacteria
ASV_1231	76.2291	0.911117	0.873832	0.93775	Gordonibacter urolithinfaciens	Gordonibacter	Eggerthellaceae	Coriobacteriales	Coriobacteriia	Actinobacteriota	Bacteria
ASV_712	76.39	0.884945	0.837614	0.919088		Subdoligranulum	Ruminococcaceae	Oscillospirales	Clostridia	Firmicutes	Bacteria
ASV_969	76.6941	0.861416	0.805406	0.902179		Oscillospira	Oscillospiraceae	Oscillospirales	Clostridia	Firmicutes	Bacteria
ASV_819	76.7305	0.745539	0.651464	0.817035		UCG-002	Oscillospiraceae	Oscillospirales	Clostridia	Firmicutes	Bacteria
ASV_1290	76.821	0.863282	0.807947	0.903524
ASV_1080	76.8897	0.889236	0.843524	0.922158			Ruminococcaceae	Oscillospirales	Clostridia	Firmicutes	Bacteria
ASV_1429	77.2173	0.752149	0.660042	0.821977		Lachnospiraceae NC2004 group	Lachnospiraceae	Lachnospirales	Clostridia	Firmicutes	Bacteria
ASV_611	77.315	0.716521	0.61409	0.795214			Peptostreptococcaceae	Peptostreptococcales-Tissierellales	Clostridia	Firmicutes	Bacteria
ASV_368	77.582	0.956133	0.93711	0.969492	Bacteroides intestinalis	Bacteroides	Bacteroidaceae	Bacteroidales	Bacteroidia	Bacteroidota	Bacteria
ASV_1410	77.6387	0.786529	0.705047	0.847514		Candidatus Soleaferrea	Ruminococcaceae	Oscillospirales	Clostridia	Firmicutes	Bacteria
ASV_820	77.7853	0.943725	0.919543	0.960788					Clostridia	Firmicutes	Bacteria
ASV_769	77.8423	0.921779	0.888706	0.945308		Marvinbryantia	Lachnospiraceae	Lachnospirales	Clostridia	Firmicutes	Bacteria
ASV_862	78.0659	0.908441	0.87011	0.935849	Alistipes ihumii	Alistipes	Rikenellaceae	Bacteroidales	Bacteroidia	Bacteroidota	Bacteria
ASV_919	78.0759	0.761926	0.672774	0.829268		Lactobacillus	Lactobacillaceae	Lactobacillales	Bacilli	Firmicutes	Bacteria
ASV_1020	78.2939	0.506778	0.35695	0.631184			Lachnospiraceae	Lachnospirales	Clostridia	Firmicutes	Bacteria
ASV_868	78.6356	0.922121	0.889185	0.94555		DTU089	Ruminococcaceae	Oscillospirales	Clostridia	Firmicutes	Bacteria
ASV_1645	79.2158	0.704781	0.599098	0.786327					Clostridia	Firmicutes	Bacteria
ASV_155	79.5299	0.95305	0.932736	0.967333		Alistipes	Rikenellaceae	Bacteroidales	Bacteroidia	Bacteroidota	Bacteria
ASV_322	79.6713	0.976694	0.966435	0.983844					Clostridia	Firmicutes	Bacteria
ASV_679	79.6921	0.676629	0.563449	0.764879	Eisenbergiella tayi	Eisenbergiella	Lachnospiraceae	Lachnospirales	Clostridia	Firmicutes	Bacteria
ASV_833	80.0318	0.808254	0.73383	0.863507	Victivallis vadensis	Victivallis	Victivallaceae	Victivallales	Lentisphaeria	Verrucomicrobiota	Bacteria
ASV_1079	80.0994	0.918713	0.884422	0.943138			Ruminococcaceae	Oscillospirales	Clostridia	Firmicutes	Bacteria
ASV_193	80.2673	0.995464	0.993439	0.996864		Akkermansia	Akkermansiaceae	Verrucomicrobiales	Verrucomicrobiae	Verrucomicrobiota	Bacteria
ASV_1725	80.3513	0.69195	0.582798	0.776576							Bacteria
ASV_1003	80.3794	0.89574	0.852502	0.926803		GCA-900066575	Lachnospiraceae	Lachnospirales	Clostridia	Firmicutes	Bacteria
ASV_549	80.614	0.987446	0.981877	0.991312				Clostridia UCG-014	Clostridia	Firmicutes	Bacteria
ASV_994	80.7068	0.720055	0.618617	0.797882		Lachnoclostridium	Lachnospiraceae	Lachnospirales	Clostridia	Firmicutes	Bacteria
ASV_663	81.0949	0.838378	0.774185	0.8855			Lachnospiraceae	Lachnospirales	Clostridia	Firmicutes	Bacteria
ASV_763	81.2688	0.802914	0.72673	0.859586		[Eubacterium] xylanophilum group	Lachnospiraceae	Lachnospirales	Clostridia	Firmicutes	Bacteria
ASV_1093	81.3359	0.539652	0.395807	0.657651		Butyricicoccus	Butyricicoccaceae	Oscillospirales	Clostridia	Firmicutes	Bacteria
ASV_370	81.4871	0.908217	0.869799	0.93569		Parasutterella	Sutterellaceae	Burkholderiales	Gammaproteobacteria	Proteobacteria	Bacteria
ASV_1578	81.5639	0.774574	0.689322	0.838666		Anaerofustis	Anaerofustaceae	Eubacteriales	Clostridia	Firmicutes	Bacteria
ASV_987	81.7309	0.716494	0.614055	0.795193					Clostridia	Firmicutes	Bacteria
ASV_1278	82.2615	0.788792	0.708033	0.849185							Bacteria
ASV_1107	82.3014	0.752502	0.6605	0.822241					Clostridia	Firmicutes	Bacteria
ASV_630	82.3789	0.883717	0.835926	0.918209		NK4A214 group	Oscillospiraceae	Oscillospirales	Clostridia	Firmicutes	Bacteria
ASV_1652	82.4185	0.471019	0.315265	0.602063	Phocea massiliensis	Phocea	Ruminococcaceae	Oscillospirales	Clostridia	Firmicutes	Bacteria
ASV_1146	82.4867	0.839547	0.775762	0.886349				Oscillospirales	Clostridia	Firmicutes	Bacteria
ASV_546	82.9292	0.929268	0.899196	0.950603		Bacteroides	Bacteroidaceae	Bacteroidales	Bacteroidia	Bacteroidota	Bacteria
ASV_618	83.0147	0.976873	0.96669	0.983968	Coprobacter secundus	Coprobacter	Barnesiellaceae	Bacteroidales	Bacteroidia	Bacteroidota	Bacteria
ASV_1052	83.1566	0.905608	0.866174	0.933834			UCG-011	Oscillospirales	Clostridia	Firmicutes	Bacteria
ASV_1193	83.2182	0.73907	0.643092	0.812188		UCG-009	Butyricicoccaceae	Oscillospirales	Clostridia	Firmicutes	Bacteria
ASV_240	83.6329	0.924727	0.892831	0.947394		Coprobacter	Barnesiellaceae	Bacteroidales	Bacteroidia	Bacteroidota	Bacteria
ASV_704	83.7669	0.924378	0.892342	0.947147	Colidextribacter massiliensis	Colidextribacter	Oscillospiraceae	Oscillospirales	Clostridia	Firmicutes	Bacteria
ASV_1000	83.9659	0.847875	0.787018	0.892391	Anaerostipes caccae	Anaerostipes	Lachnospiraceae	Lachnospirales	Clostridia	Firmicutes	Bacteria
ASV_881	84.2482	0.856733	0.799033	0.898798		Adlercreutzia	Eggerthellaceae	Coriobacteriales	Coriobacteriia	Actinobacteriota	Bacteria
ASV_209	84.7338	0.753518	0.661821	0.822999			Lachnospiraceae	Lachnospirales	Clostridia	Firmicutes	Bacteria
ASV_422	84.8117	0.873614	0.822061	0.91096		Bacteroides	Bacteroidaceae	Bacteroidales	Bacteroidia	Bacteroidota	Bacteria
ASV_691	84.854	0.900635	0.859277	0.930294				Clostridia UCG-014	Clostridia	Firmicutes	Bacteria
ASV_317	84.8802	0.936532	0.909403	0.955726		Clostridium sensu stricto 1	Clostridiaceae	Clostridiales	Clostridia	Firmicutes	Bacteria
ASV_159	85.1724	0.990896	0.986847	0.993703		Catenibacterium	Erysipelatoclostridiaceae	Erysipelotrichales	Bacilli	Firmicutes	Bacteria
ASV_173	85.5624	0.98434	0.977408	0.989157					Negativicutes	Firmicutes	Bacteria
ASV_251	85.7249	0.959315	0.941631	0.97172	Ruminococcus callidus	Ruminococcus	Ruminococcaceae	Oscillospirales	Clostridia	Firmicutes	Bacteria
ASV_264	86.1611	0.910453	0.872908	0.937278			Lachnospiraceae	Lachnospirales	Clostridia	Firmicutes	Bacteria
ASV_239	86.6514	0.811043	0.737544	0.865552	Bacteroides vulgatus	Bacteroides	Bacteroidaceae	Bacteroidales	Bacteroidia	Bacteroidota	Bacteria
ASV_731	86.9365	0.912197	0.875336	0.938517			Oscillospiraceae	Oscillospirales	Clostridia	Firmicutes	Bacteria
ASV_76	87.2406	0.872583	0.820651	0.91022		Prevotella	Prevotellaceae	Bacteroidales	Bacteroidia	Bacteroidota	Bacteria
ASV_982	87.6752	0.472885	0.317426	0.603592		Leuconostoc	Leuconostocaceae	Lactobacillales	Bacilli	Firmicutes	Bacteria
ASV_224	88.1521	0.936416	0.90924	0.955644							Bacteria
ASV_1503	88.1568	0.618815	0.491537	0.72021	Streptococcus cristatus	Streptococcus	Streptococcaceae	Lactobacillales	Bacilli	Firmicutes	Bacteria
ASV_720	88.5304	0.964121	0.948471	0.975079			Eggerthellaceae	Coriobacteriales	Coriobacteriia	Actinobacteriota	Bacteria
ASV_736	89.0967	0.918291	0.883833	0.942838	Sellimonas intestinalis	Sellimonas	Lachnospiraceae	Lachnospirales	Clostridia	Firmicutes	Bacteria
ASV_946	89.098	0.654988	0.536329	0.748257		Veillonella	Veillonellaceae	Veillonellales-Selenomonadales	Negativicutes	Firmicutes	Bacteria
ASV_967	89.1542	0.869967	0.817072	0.908338		Defluviitaleaceae UCG-011	Defluviitaleaceae	Lachnospirales	Clostridia	Firmicutes	Bacteria
ASV_875	89.2004	0.776021	0.691222	0.839739				Clostridia vadinBB60 group	Clostridia	Firmicutes	Bacteria
ASV_1212	89.2162	0.92095	0.887548	0.944722				Oscillospirales	Clostridia	Firmicutes	Bacteria
ASV_577	89.6058	0.859026	0.802152	0.900454		Lactobacillus	Lactobacillaceae	Lactobacillales	Bacilli	Firmicutes	Bacteria
ASV_1183	89.7539	0.837214	0.772616	0.884654				Oscillospirales	Clostridia	Firmicutes	Bacteria
ASV_792	89.988	0.556842	0.416332	0.671375			Lachnospiraceae	Lachnospirales	Clostridia	Firmicutes	Bacteria
ASV_99	90.3267	0.941779	0.916796	0.959419	Bacteroides coprocola	Bacteroides	Bacteroidaceae	Bacteroidales	Bacteroidia	Bacteroidota	Bacteria
ASV_1307	90.8884	0.484328	0.33071	0.612942			Lachnospiraceae	Lachnospirales	Clostridia	Firmicutes	Bacteria
ASV_94	91.1973	0.952901	0.932525	0.967228		Dialister	Veillonellaceae	Veillonellales-Selenomonadales	Negativicutes	Firmicutes	Bacteria
ASV_1378	91.2513	0.655673	0.537183	0.748785			Lachnospiraceae	Lachnospirales	Clostridia	Firmicutes	Bacteria
ASV_890	92.2714	0.82938	0.762076	0.878953		Alistipes	Rikenellaceae	Bacteroidales	Bacteroidia	Bacteroidota	Bacteria
ASV_520	92.2835	0.922031	0.889059	0.945487		Faecalitalea	Erysipelotrichaceae	Erysipelotrichales	Bacilli	Firmicutes	Bacteria
ASV_1348	92.9261	0.6473	0.526753	0.742324				Lactobacillales	Bacilli	Firmicutes	Bacteria
ASV_561	93.001	0.999068	0.998651	0.999356		Enterorhabdus	Eggerthellaceae	Coriobacteriales	Coriobacteriia	Actinobacteriota	Bacteria
ASV_310	93.2031	0.997648	0.996597	0.998375			Lachnospiraceae	Lachnospirales	Clostridia	Firmicutes	Bacteria
ASV_623	93.2928	0.991719	0.988034	0.994273	Faecalitalea cylindroides	Faecalitalea	Erysipelotrichaceae	Erysipelotrichales	Bacilli	Firmicutes	Bacteria
ASV_492	93.2948	0.975885	0.965275	0.98328		Paraprevotella	Prevotellaceae	Bacteroidales	Bacteroidia	Bacteroidota	Bacteria
ASV_1038	94.6451	0.768502	0.681366	0.834159				Oscillospirales	Clostridia	Firmicutes	Bacteria
ASV_934	94.9701	0.929053	0.898894	0.950451		Hydrogenoanaerobacterium		Oscillospirales	Clostridia	Firmicutes	Bacteria
ASV_700	95.5099	0.848608	0.78801	0.892921		[Eubacterium] ventriosum group	Lachnospiraceae	Lachnospirales	Clostridia	Firmicutes	Bacteria
ASV_529	95.6056	0.953604	0.933522	0.967721
ASV_960	95.8306	0.871053	0.818558	0.90912		Gordonibacter	Eggerthellaceae	Coriobacteriales	Coriobacteriia	Actinobacteriota	Bacteria
ASV_311	96.3224	0.964849	0.949508	0.975587	Parabacteroides goldsteinii	Parabacteroides	Tannerellaceae	Bacteroidales	Bacteroidia	Bacteroidota	Bacteria
ASV_541	96.5947	0.87771	0.827675	0.913902			Lachnospiraceae	Lachnospirales	Clostridia	Firmicutes	Bacteria
ASV_413	96.9573	0.938128	0.91165	0.95685		Tyzzerella	Lachnospiraceae	Lachnospirales	Clostridia	Firmicutes	Bacteria
ASV_1384	97.1845	0.77524	0.690196	0.83916			[Eubacterium] coprostanoligenes group	Oscillospirales	Clostridia	Firmicutes	Bacteria
ASV_1185	97.4619	0.680743	0.568632	0.768025		[Eubacterium] fissicatena group	Lachnospiraceae	Lachnospirales	Clostridia	Firmicutes	Bacteria
ASV_753	97.6609	0.922761	0.890079	0.946003							Bacteria
ASV_221	97.7713	0.970075	0.956966	0.979234	Sutterella wadsworthensis	Sutterella	Sutterellaceae	Burkholderiales	Gammaproteobacteria	Proteobacteria	Bacteria
ASV_457	97.8669	0.980783	0.972298	0.986687		Sutterella	Sutterellaceae	Burkholderiales	Gammaproteobacteria	Proteobacteria	Bacteria
ASV_927	97.879	0.962513	0.94618	0.973955		[Ruminococcus] gauvreauii group	Lachnospiraceae	Lachnospirales	Clostridia	Firmicutes	Bacteria
ASV_874	98.4797	0.888493	0.842499	0.921626		Christensenellaceae R-7 group	Christensenellaceae	Christensenellales	Clostridia	Firmicutes	Bacteria
ASV_483	98.6927	0.929594	0.899653	0.950833		Parabacteroides	Tannerellaceae	Bacteroidales	Bacteroidia	Bacteroidota	Bacteria
ASV_848	98.8496	0.746497	0.652705	0.817752		Colidextribacter	Oscillospiraceae	Oscillospirales	Clostridia	Firmicutes	Bacteria
ASV_553	99.135	0.731095	0.632804	0.806199		Butyricicoccus	Butyricicoccaceae	Oscillospirales	Clostridia	Firmicutes	Bacteria
ASV_374	99.9584	0.957739	0.939391	0.970617	Alistipes finegoldii	Alistipes	Rikenellaceae	Bacteroidales	Bacteroidia	Bacteroidota	Bacteria
ASV_46	100.938	0.740909	0.64547	0.813567		Prevotella	Prevotellaceae	Bacteroidales	Bacteroidia	Bacteroidota	Bacteria
ASV_472	101.793	0.868599	0.815203	0.907354			Lachnospiraceae	Lachnospirales	Clostridia	Firmicutes	Bacteria
ASV_872	102.316	0.602451	0.471492	0.707411		Lachnospiraceae FCS020 group	Lachnospiraceae	Lachnospirales	Clostridia	Firmicutes	Bacteria
ASV_41	102.766	0.934136	0.906033	0.954038		Akkermansia	Akkermansiaceae	Verrucomicrobiales	Verrucomicrobiae	Verrucomicrobiota	Bacteria
ASV_391	103.255	0.974673	0.96354	0.982437	Bacteroides clarus	Bacteroides	Bacteroidaceae	Bacteroidales	Bacteroidia	Bacteroidota	Bacteria
ASV_453	103.54	0.964288	0.948709	0.975195		Anaerostipes	Lachnospiraceae	Lachnospirales	Clostridia	Firmicutes	Bacteria
ASV_203	103.725	0.996788	0.995354	0.997781			Lachnospiraceae	Lachnospirales	Clostridia	Firmicutes	Bacteria
ASV_568	104.045	0.68502	0.574031	0.771292	Alistipes senegalensis	Alistipes	Rikenellaceae	Bacteroidales	Bacteroidia	Bacteroidota	Bacteria
ASV_884	104.642	0.784305	0.702116	0.845871			Streptococcaceae	Lactobacillales	Bacilli	Firmicutes	Bacteria
ASV_662	105.964	0.944513	0.920655	0.961341		[Eubacterium] oxidoreducens group	Lachnospiraceae	Lachnospirales	Clostridia	Firmicutes	Bacteria
ASV_371	106.101	0.735855	0.63894	0.809776		Lactobacillus	Lactobacillaceae	Lactobacillales	Bacilli	Firmicutes	Bacteria
ASV_608	106.272	0.867982	0.81436	0.90691		Negativibacillus	Ruminococcaceae	Oscillospirales	Clostridia	Firmicutes	Bacteria
ASV_721	106.842	0.930844	0.901408	0.951715		Erysipelatoclostridium	Erysipelatoclostridiaceae	Erysipelotrichales	Bacilli	Firmicutes	Bacteria
ASV_297	106.896	0.940396	0.914846	0.958446
ASV_722	107.04	0.623276	0.497024	0.723686			Lachnospiraceae	Lachnospirales	Clostridia	Firmicutes	Bacteria
ASV_826	107.456	0.945116	0.921507	0.961765		Oscillibacter	Oscillospiraceae	Oscillospirales	Clostridia	Firmicutes	Bacteria
ASV_207	107.461	0.933559	0.905221	0.95363		[Eubacterium] ruminantium group	Lachnospiraceae	Lachnospirales	Clostridia	Firmicutes	Bacteria
ASV_219	107.523	0.973761	0.962235	0.981802		Barnesiella	Barnesiellaceae	Bacteroidales	Bacteroidia	Bacteroidota	Bacteria
ASV_609	107.832	0.930712	0.901222	0.951622			Lachnospiraceae	Lachnospirales	Clostridia	Firmicutes	Bacteria
ASV_812	108.196	0.790977	0.710918	0.850797			Lachnospiraceae	Lachnospirales	Clostridia	Firmicutes	Bacteria
ASV_851	108.729	0.729793	0.631127	0.80522					Clostridia	Firmicutes	Bacteria
ASV_421	109.117	0.923934	0.891721	0.946833					Clostridia	Firmicutes	Bacteria
ASV_1053	109.139	0.735247	0.638156	0.809319			Ruminococcaceae	Oscillospirales	Clostridia	Firmicutes	Bacteria
ASV_1292	109.16	0.574722	0.437834	0.685567			[Clostridium] methylpentosum group	Oscillospirales	Clostridia	Firmicutes	Bacteria
ASV_668	109.415	0.961993	0.945441	0.973592		Erysipelatoclostridium	Erysipelatoclostridiaceae	Erysipelotrichales	Bacilli	Firmicutes	Bacteria
ASV_384	109.538	0.993531	0.990649	0.995527		[Eubacterium] hallii group	Lachnospiraceae	Lachnospirales	Clostridia	Firmicutes	Bacteria
ASV_563	109.662	0.923895	0.891667	0.946806			Ruminococcaceae	Oscillospirales	Clostridia	Firmicutes	Bacteria
ASV_533	109.959	0.891942	0.847257	0.924092					Clostridia	Firmicutes	Bacteria
ASV_171	110.03	0.971688	0.95927	0.980358	Bacteroides massiliensis	Bacteroides	Bacteroidaceae	Bacteroidales	Bacteroidia	Bacteroidota	Bacteria
ASV_831	110.144	0.940671	0.915233	0.95864			Oscillospiraceae	Oscillospirales	Clostridia	Firmicutes	Bacteria
ASV_586	112.162	0.985651	0.979293	0.990067	Monoglobus pectinilyticus	Monoglobus	Monoglobaceae	Monoglobales	Clostridia	Firmicutes	Bacteria
ASV_634	112.196	0.945614	0.922211	0.962115			Oscillospiraceae	Oscillospirales	Clostridia	Firmicutes	Bacteria
ASV_50	112.65	0.944767	0.921015	0.96152	Faecalibacterium prausnitzii	Faecalibacterium	Ruminococcaceae	Oscillospirales	Clostridia	Firmicutes	Bacteria
ASV_474	112.661	0.88275	0.834595	0.917515		Bacteroides	Bacteroidaceae	Bacteroidales	Bacteroidia	Bacteroidota	Bacteria
ASV_253	112.951	0.914742	0.878881	0.940322		Coprococcus	Lachnospiraceae	Lachnospirales	Clostridia	Firmicutes	Bacteria
ASV_324	113.638	0.905367	0.865839	0.933663			Lachnospiraceae	Lachnospirales	Clostridia	Firmicutes	Bacteria
ASV_509	113.729	0.837308	0.772743	0.884722			Lachnospiraceae	Lachnospirales	Clostridia	Firmicutes	Bacteria
ASV_1065	114.265	0.560381	0.420576	0.674191					Clostridia	Firmicutes	Bacteria
ASV_886	114.276	0.664783	0.548573	0.755795		Merdibacter	Erysipelotrichaceae	Erysipelotrichales	Bacilli	Firmicutes	Bacteria
ASV_165	114.722	0.980653	0.972111	0.986596	Bacteroides massiliensis	Bacteroides	Bacteroidaceae	Bacteroidales	Bacteroidia	Bacteroidota	Bacteria
ASV_128	114.985	0.959426	0.941789	0.971797	Akkermansia muciniphila	Akkermansia	Akkermansiaceae	Verrucomicrobiales	Verrucomicrobiae	Verrucomicrobiota	Bacteria
ASV_232	115.038	0.960408	0.943185	0.972484		Ruminococcus	Ruminococcaceae	Oscillospirales	Clostridia	Firmicutes	Bacteria
ASV_1166	115.651	0.707394	0.602429	0.788308		Moryella	Lachnospiraceae	Lachnospirales	Clostridia	Firmicutes	Bacteria
ASV_51	116.668	0.732164	0.634181	0.807003		Prevotella	Prevotellaceae	Bacteroidales	Bacteroidia	Bacteroidota	Bacteria
ASV_197	116.705	0.989311	0.984562	0.992604				Clostridia UCG-014	Clostridia	Firmicutes	Bacteria
ASV_459	116.865	0.86765	0.813906	0.906671	Parabacteroides distasonis	Parabacteroides	Tannerellaceae	Bacteroidales	Bacteroidia	Bacteroidota	Bacteria
ASV_258	117.02	0.886328	0.839518	0.920078		Lachnospira	Lachnospiraceae	Lachnospirales	Clostridia	Firmicutes	Bacteria
ASV_352	117.072	0.940928	0.915596	0.95882	Parabacteroides distasonis	Parabacteroides	Tannerellaceae	Bacteroidales	Bacteroidia	Bacteroidota	Bacteria
ASV_447	117.278	0.571862	0.434383	0.683302			Lachnospiraceae	Lachnospirales	Clostridia	Firmicutes	Bacteria
ASV_595	117.361	0.841583	0.77851	0.887828		Erysipelatoclostridium	Erysipelatoclostridiaceae	Erysipelotrichales	Bacilli	Firmicutes	Bacteria
ASV_307	117.492	0.933109	0.904588	0.953313		Butyricicoccus	Butyricicoccaceae	Oscillospirales	Clostridia	Firmicutes	Bacteria
ASV_559	117.605	0.949437	0.927618	0.964799	Alistipes massiliensis	Alistipes	Rikenellaceae	Bacteroidales	Bacteroidia	Bacteroidota	Bacteria
ASV_1226	118.851	0.614374	0.486084	0.716743		Colidextribacter	Oscillospiraceae	Oscillospirales	Clostridia	Firmicutes	Bacteria
ASV_522	120.06	0.929776	0.899909	0.950961		Parabacteroides	Tannerellaceae	Bacteroidales	Bacteroidia	Bacteroidota	Bacteria
ASV_685	120.765	0.809775	0.735854	0.864622		Streptococcus	Streptococcaceae	Lactobacillales	Bacilli	Firmicutes	Bacteria
ASV_562	122.43	0.859576	0.802901	0.900851		Lachnoclostridium	Lachnospiraceae	Lachnospirales	Clostridia	Firmicutes	Bacteria
ASV_412	122.696	0.957502	0.939054	0.970451				Oscillospirales	Clostridia	Firmicutes	Bacteria
ASV_164	122.719	0.985099	0.978499	0.989684	Acidaminococcus intestini	Acidaminococcus	Acidaminococcaceae	Acidaminococcales	Negativicutes	Firmicutes	Bacteria
ASV_613	123.149	0.946443	0.923383	0.962697		Howardella	Lachnospiraceae	Lachnospirales	Clostridia	Firmicutes	Bacteria
ASV_367	123.52	0.897113	0.854401	0.927783					Clostridia	Firmicutes	Bacteria
ASV_538	123.787	0.893355	0.849207	0.925101		Coprobacter	Barnesiellaceae	Bacteroidales	Bacteroidia	Bacteroidota	Bacteria
ASV_162	123.818	0.950859	0.929632	0.965797		Bacteroides	Bacteroidaceae	Bacteroidales	Bacteroidia	Bacteroidota	Bacteria
ASV_710	124.336	0.762868	0.674003	0.829969		GCA-900066575	Lachnospiraceae	Lachnospirales	Clostridia	Firmicutes	Bacteria
ASV_231	124.651	0.767172	0.679627	0.833171		Faecalibacterium	Ruminococcaceae	Oscillospirales	Clostridia	Firmicutes	Bacteria
ASV_489	124.721	0.885294	0.838094	0.919337				Clostridia UCG-014	Clostridia	Firmicutes	Bacteria
ASV_593	124.846	0.863458	0.808188	0.903651		Lachnospiraceae NC2004 group	Lachnospiraceae	Lachnospirales	Clostridia	Firmicutes	Bacteria
ASV_445	126.969	0.852928	0.793867	0.896048	Bacteroides thetaiotaomicron	Bacteroides	Bacteroidaceae	Bacteroidales	Bacteroidia	Bacteroidota	Bacteria
ASV_488	128.163	0.92447	0.892471	0.947212			Oscillospiraceae	Oscillospirales	Clostridia	Firmicutes	Bacteria
ASV_922	128.704	0.710452	0.606331	0.790624		Colidextribacter	Oscillospiraceae	Oscillospirales	Clostridia	Firmicutes	Bacteria
ASV_305	129.425	0.835732	0.77062	0.883577			Lachnospiraceae	Lachnospirales	Clostridia	Firmicutes	Bacteria
ASV_263	129.444	0.989317	0.984571	0.992609
ASV_236	129.588	0.940577	0.915101	0.958573				Clostridia UCG-014	Clostridia	Firmicutes	Bacteria
ASV_378	129.614	0.870253	0.817463	0.908544		Butyricicoccus	Butyricicoccaceae	Oscillospirales	Clostridia	Firmicutes	Bacteria
ASV_1147	130.779	0.708528	0.603875	0.789167					Clostridia	Firmicutes	Bacteria
ASV_386	130.913	0.944031	0.919975	0.961003	Parabacteroides distasonis	Parabacteroides	Tannerellaceae	Bacteroidales	Bacteroidia	Bacteroidota	Bacteria
ASV_523	131.889	0.87506	0.824042	0.911999					Clostridia	Firmicutes	Bacteria
ASV_356	132.318	0.995171	0.993017	0.996662		Christensenellaceae R-7 group	Christensenellaceae	Christensenellales	Clostridia	Firmicutes	Bacteria
ASV_326	132.668	0.930144	0.900425	0.951221		Lactobacillus	Lactobacillaceae	Lactobacillales	Bacilli	Firmicutes	Bacteria
ASV_1170	133.874	0.643478	0.522004	0.739369			Lachnospiraceae	Lachnospirales	Clostridia	Firmicutes	Bacteria
ASV_659	134.05	0.874037	0.822641	0.911264			Lachnospiraceae	Lachnospirales	Clostridia	Firmicutes	Bacteria
ASV_448	135.189	0.871755	0.819518	0.909624	Lachnospiraceae UCG-001 bacterium	Lachnospiraceae UCG-001	Lachnospiraceae	Lachnospirales	Clostridia	Firmicutes	Bacteria
ASV_245	136.324	0.898438	0.856235	0.928728	Romboutsia sedimentorum	Romboutsia	Peptostreptococcaceae	Peptostreptococcales-Tissierellales	Clostridia	Firmicutes	Bacteria
ASV_906	136.662	0.805611	0.730314	0.861567	Intestinimonas butyriciproducens	Intestinimonas	Oscillospiraceae	Oscillospirales	Clostridia	Firmicutes	Bacteria
ASV_194	136.699	0.993389	0.990444	0.995429	Bacteroides caccae	Bacteroides	Bacteroidaceae	Bacteroidales	Bacteroidia	Bacteroidota	Bacteria
ASV_301	136.733	0.911873	0.874884	0.938286		Fusicatenibacter	Lachnospiraceae	Lachnospirales	Clostridia	Firmicutes	Bacteria
ASV_364	137.666	0.918502	0.884128	0.942988		[Eubacterium] hallii group	Lachnospiraceae	Lachnospirales	Clostridia	Firmicutes	Bacteria
ASV_414	138.892	0.994365	0.991853	0.996104			[Eubacterium] coprostanoligenes group	Oscillospirales	Clostridia	Firmicutes	Bacteria
ASV_296	140.526	0.987817	0.982411	0.991569		Ruminococcus	Ruminococcaceae	Oscillospirales	Clostridia	Firmicutes	Bacteria
ASV_256	140.643	0.987436	0.981862	0.991305		UCG-002	Oscillospiraceae	Oscillospirales	Clostridia	Firmicutes	Bacteria
ASV_275	141.23	0.987385	0.981788	0.991269		Senegalimassilia	Eggerthellaceae	Coriobacteriales	Coriobacteriia	Actinobacteriota	Bacteria
ASV_293	141.282	0.466854	0.310449	0.598648		Enterococcus	Enterococcaceae	Lactobacillales	Bacilli	Firmicutes	Bacteria
ASV_621	141.723	0.751942	0.659773	0.821823		Family XIII AD3011 group	Anaerovoracaceae	Peptostreptococcales-Tissierellales	Clostridia	Firmicutes	Bacteria
ASV_184	141.889	0.998378	0.997653	0.998879	Bacteroides finegoldii	Bacteroides	Bacteroidaceae	Bacteroidales	Bacteroidia	Bacteroidota	Bacteria
ASV_674	142.286	0.819075	0.748266	0.871432		UCG-003	Oscillospiraceae	Oscillospirales	Clostridia	Firmicutes	Bacteria
ASV_1013	142.336	0.857941	0.800675	0.89967		DTU089	Ruminococcaceae	Oscillospirales	Clostridia	Firmicutes	Bacteria
ASV_226	142.346	0.953037	0.932718	0.967324		UCG-002	Oscillospiraceae	Oscillospirales	Clostridia	Firmicutes	Bacteria
ASV_125	142.504	0.996004	0.99422	0.997238	Bacteroides vulgatus	Bacteroides	Bacteroidaceae	Bacteroidales	Bacteroidia	Bacteroidota	Bacteria
ASV_607	142.88	0.728757	0.629793	0.80444		UCG-005	Oscillospiraceae	Oscillospirales	Clostridia	Firmicutes	Bacteria
ASV_304	143.658	0.96045	0.943244	0.972513	Sutterella wadsworthensis	Sutterella	Sutterellaceae	Burkholderiales	Gammaproteobacteria	Proteobacteria	Bacteria
ASV_929	143.774	0.8061	0.730963	0.861926							Bacteria
ASV_284	144.88	0.561971	0.422484	0.675455		Enterococcus	Enterococcaceae	Lactobacillales	Bacilli	Firmicutes	Bacteria
ASV_589	145.191	0.894609	0.85094	0.925997			Lachnospiraceae	Lachnospirales	Clostridia	Firmicutes	Bacteria
ASV_610	146.435	0.977069	0.966972	0.984104		[Eubacterium] ventriosum group	Lachnospiraceae	Lachnospirales	Clostridia	Firmicutes	Bacteria
ASV_127	146.759	0.988522	0.983426	0.992058	Bacteroides eggerthii	Bacteroides	Bacteroidaceae	Bacteroidales	Bacteroidia	Bacteroidota	Bacteria
ASV_107	149.278	0.907285	0.868503	0.935027	Bifidobacterium longum	Bifidobacterium	Bifidobacteriaceae	Bifidobacteriales	Actinobacteria	Actinobacteriota	Bacteria
ASV_152	149.674	0.993226	0.990208	0.995316				Clostridia UCG-014	Clostridia	Firmicutes	Bacteria
ASV_551	150.627	0.826146	0.757735	0.876595		Streptococcus	Streptococcaceae	Lactobacillales	Bacilli	Firmicutes	Bacteria
ASV_280	152.929	0.921544	0.888378	0.945142		Parasutterella	Sutterellaceae	Burkholderiales	Gammaproteobacteria	Proteobacteria	Bacteria
ASV_54	154.3	0.928475	0.898083	0.950042		Holdemanella	Erysipelotrichaceae	Erysipelotrichales	Bacilli	Firmicutes	Bacteria
ASV_333	154.334	0.936044	0.908716	0.955382	Bacteroides ovatus	Bacteroides	Bacteroidaceae	Bacteroidales	Bacteroidia	Bacteroidota	Bacteria
ASV_67	155.442	0.92045	0.886848	0.944367	Barnesiella intestinihominis	Barnesiella	Barnesiellaceae	Bacteroidales	Bacteroidia	Bacteroidota	Bacteria
ASV_81	155.684	0.972252	0.960077	0.980751				Clostridia UCG-014	Clostridia	Firmicutes	Bacteria
ASV_633	156.108	0.839582	0.77581	0.886375			Lachnospiraceae	Lachnospirales	Clostridia	Firmicutes	Bacteria
ASV_319	156.411	0.918243	0.883766	0.942804	Erysipelatoclostridium ramosum	Erysipelatoclostridium	Erysipelatoclostridiaceae	Erysipelotrichales	Bacilli	Firmicutes	Bacteria
ASV_694	156.515	0.889928	0.844478	0.922653			UCG-011	Oscillospirales	Clostridia	Firmicutes	Bacteria
ASV_241	157.139	0.948316	0.926031	0.964012
ASV_733	159.099	0.884289	0.836712	0.918618							Bacteria
ASV_292	159.113	0.926265	0.894985	0.948481					Clostridia	Firmicutes	Bacteria
ASV_188	159.949	0.965024	0.949758	0.975709		Ruminococcus	Ruminococcaceae	Oscillospirales	Clostridia	Firmicutes	Bacteria
ASV_314	160.47	0.99127	0.987386	0.993962	Slackia isoflavoniconvertens	Slackia	Eggerthellaceae	Coriobacteriales	Coriobacteriia	Actinobacteriota	Bacteria
ASV_468	160.592	0.850794	0.790972	0.894504			Oscillospiraceae	Oscillospirales	Clostridia	Firmicutes	Bacteria
ASV_591	160.726	0.78603	0.704389	0.847145	Lachnospiraceae FCS020 group bacterium	Lachnospiraceae FCS020 group	Lachnospiraceae	Lachnospirales	Clostridia	Firmicutes	Bacteria
ASV_1134	161.815	0.466462	0.309996	0.598327				Oscillospirales	Clostridia	Firmicutes	Bacteria
ASV_362	161.871	0.891292	0.84636	0.923628				Clostridia UCG-014	Clostridia	Firmicutes	Bacteria
ASV_714	162.641	0.965255	0.950088	0.975871		Lachnospiraceae UCG-008	Lachnospiraceae	Lachnospirales	Clostridia	Firmicutes	Bacteria
ASV_739	163.238	0.711992	0.608298	0.79179	Holdemania filiformis	Holdemania	Erysipelotrichaceae	Erysipelotrichales	Bacilli	Firmicutes	Bacteria
ASV_269	164.124	0.888227	0.842134	0.921437	Turicibacter sanguinis	Turicibacter	Erysipelotrichaceae	Erysipelotrichales	Bacilli	Firmicutes	Bacteria
ASV_766	164.516	0.846687	0.78541	0.891529			Oscillospiraceae	Oscillospirales	Clostridia	Firmicutes	Bacteria
ASV_975	165.58	0.725465	0.625561	0.801961							Bacteria
ASV_112	166.82	0.998701	0.99812	0.999103		Bacteroides	Bacteroidaceae	Bacteroidales	Bacteroidia	Bacteroidota	Bacteria
ASV_571	167.154	0.899961	0.858343	0.929814			UCG-011	Oscillospirales	Clostridia	Firmicutes	Bacteria
ASV_688	168.138	0.776882	0.692353	0.840377					Clostridia	Firmicutes	Bacteria
ASV_68	168.499	0.986718	0.980828	0.990807		Ruminococcus	Ruminococcaceae	Oscillospirales	Clostridia	Firmicutes	Bacteria
ASV_140	169.045	0.974651	0.963509	0.982422		Christensenellaceae R-7 group	Christensenellaceae	Christensenellales	Clostridia	Firmicutes	Bacteria
ASV_265	169.363	0.965901	0.951007	0.976321		UCG-005	Oscillospiraceae	Oscillospirales	Clostridia	Firmicutes	Bacteria
ASV_202	169.455	0.994165	0.991563	0.995966	Bacteroides ovatus	Bacteroides	Bacteroidaceae	Bacteroidales	Bacteroidia	Bacteroidota	Bacteria
ASV_625	170.907	0.859159	0.802333	0.90055		UCG-005	Oscillospiraceae	Oscillospirales	Clostridia	Firmicutes	Bacteria
ASV_950	172.191	0.689956	0.580273	0.775057			Ruminococcaceae	Oscillospirales	Clostridia	Firmicutes	Bacteria
ASV_123	173.094	0.858478	0.801406	0.900058		Clostridium sensu stricto 1	Clostridiaceae	Clostridiales	Clostridia	Firmicutes	Bacteria
ASV_168	173.868	0.950058	0.928497	0.965235		Lachnospiraceae NC2004 group	Lachnospiraceae	Lachnospirales	Clostridia	Firmicutes	Bacteria
ASV_375	173.922	0.945901	0.922616	0.962316		Colidextribacter	Oscillospiraceae	Oscillospirales	Clostridia	Firmicutes	Bacteria
ASV_177	174.756	0.937546	0.91083	0.95644		Parasutterella	Sutterellaceae	Burkholderiales	Gammaproteobacteria	Proteobacteria	Bacteria
ASV_223	175.973	0.788361	0.707464	0.848867			Lachnospiraceae	Lachnospirales	Clostridia	Firmicutes	Bacteria
ASV_160	176.32	0.802575	0.726279	0.859337			Lachnospiraceae	Lachnospirales	Clostridia	Firmicutes	Bacteria
ASV_98	176.373	0.972846	0.960926	0.981165		Coprococcus	Lachnospiraceae	Lachnospirales	Clostridia	Firmicutes	Bacteria
ASV_696	177.058	0.753592	0.661917	0.823054			Oscillospiraceae	Oscillospirales	Clostridia	Firmicutes	Bacteria
ASV_285	177.36	0.808518	0.73418	0.8637			Lachnospiraceae	Lachnospirales	Clostridia	Firmicutes	Bacteria
ASV_306	177.541	0.954858	0.9353	0.9686				Clostridia vadinBB60 group	Clostridia	Firmicutes	Bacteria
ASV_295	178.282	0.975499	0.964723	0.983012
ASV_278	178.652	0.741636	0.646411	0.814112		Haemophilus	Pasteurellaceae	Pasteurellales	Gammaproteobacteria	Proteobacteria	Bacteria
ASV_578	178.755	0.713764	0.610562	0.793129		Streptococcus	Streptococcaceae	Lactobacillales	Bacilli	Firmicutes	Bacteria
ASV_100	179.111	0.954221	0.934396	0.968153	Bacteroides massiliensis	Bacteroides	Bacteroidaceae	Bacteroidales	Bacteroidia	Bacteroidota	Bacteria
ASV_672	179.742	0.873186	0.821475	0.910652		Colidextribacter	Oscillospiraceae	Oscillospirales	Clostridia	Firmicutes	Bacteria
ASV_121	181.147	0.92042	0.886806	0.944346		Bacteroides	Bacteroidaceae	Bacteroidales	Bacteroidia	Bacteroidota	Bacteria
ASV_473	182.004	0.898956	0.856952	0.929098		Adlercreutzia	Eggerthellaceae	Coriobacteriales	Coriobacteriia	Actinobacteriota	Bacteria
ASV_441	182.746	0.90692	0.867997	0.934768			Eggerthellaceae	Coriobacteriales	Coriobacteriia	Actinobacteriota	Bacteria
ASV_519	183.948	0.944942	0.921262	0.961643			Lachnospiraceae	Lachnospirales	Clostridia	Firmicutes	Bacteria
ASV_878	184.589	0.690063	0.580409	0.775139			Oscillospiraceae	Oscillospirales	Clostridia	Firmicutes	Bacteria
ASV_163	184.96	0.928549	0.898187	0.950095
ASV_498	185.227	0.911256	0.874026	0.937848			Lachnospiraceae	Lachnospirales	Clostridia	Firmicutes	Bacteria
ASV_143	185.649	0.978043	0.968367	0.984782		Erysipelotrichaceae UCG-003	Erysipelatoclostridiaceae	Erysipelotrichales	Bacilli	Firmicutes	Bacteria
ASV_237	186.212	0.965636	0.950631	0.976137
ASV_205	186.533	0.963363	0.947392	0.97455		Sutterella	Sutterellaceae	Burkholderiales	Gammaproteobacteria	Proteobacteria	Bacteria
ASV_288	187.852	0.913065	0.876545	0.939133		Lachnospiraceae ND3007 group	Lachnospiraceae	Lachnospirales	Clostridia	Firmicutes	Bacteria
ASV_392	189.221	0.91297	0.876412	0.939065			Lachnospiraceae	Lachnospirales	Clostridia	Firmicutes	Bacteria
ASV_181	189.341	0.993436	0.990512	0.995462	Parabacteroides distasonis	Parabacteroides	Tannerellaceae	Bacteroidales	Bacteroidia	Bacteroidota	Bacteria
ASV_502	190.07	0.932245	0.903375	0.952704			Lachnospiraceae	Lachnospirales	Clostridia	Firmicutes	Bacteria
ASV_328	190.577	0.916238	0.880967	0.941383		[Eubacterium] siraeum group	Ruminococcaceae	Oscillospirales	Clostridia	Firmicutes	Bacteria
ASV_495	196.448	0.9092	0.871165	0.936388			Eggerthellaceae	Coriobacteriales	Coriobacteriia	Actinobacteriota	Bacteria
ASV_393	197.187	0.828449	0.760825	0.878274			Lachnospiraceae	Lachnospirales	Clostridia	Firmicutes	Bacteria
ASV_195	197.927	0.968438	0.954627	0.978092		Bacteroides	Bacteroidaceae	Bacteroidales	Bacteroidia	Bacteroidota	Bacteria
ASV_425	199.159	0.795207	0.716512	0.853916		Streptococcus	Streptococcaceae	Lactobacillales	Bacilli	Firmicutes	Bacteria
ASV_259	201.862	0.921904	0.888881	0.945397		Bacteroides	Bacteroidaceae	Bacteroidales	Bacteroidia	Bacteroidota	Bacteria
ASV_382	201.959	0.678198	0.565426	0.76608		Lactococcus	Streptococcaceae	Lactobacillales	Bacilli	Firmicutes	Bacteria
ASV_208	202.751	0.975146	0.964217	0.982766	Parabacteroides distasonis	Parabacteroides	Tannerellaceae	Bacteroidales	Bacteroidia	Bacteroidota	Bacteria
ASV_86	202.825	0.914524	0.878577	0.940168	Sutterella wadsworthensis	Sutterella	Sutterellaceae	Burkholderiales	Gammaproteobacteria	Proteobacteria	Bacteria
ASV_325	203.307	0.872411	0.820416	0.910096			Oscillospiraceae	Oscillospirales	Clostridia	Firmicutes	Bacteria
ASV_174	211.763	0.946324	0.923215	0.962614			Lachnospiraceae	Lachnospirales	Clostridia	Firmicutes	Bacteria
ASV_92	214.766	0.994827	0.99252	0.996424	Bacteroides caccae	Bacteroides	Bacteroidaceae	Bacteroidales	Bacteroidia	Bacteroidota	Bacteria
ASV_282	215.044	0.959364	0.9417	0.971753		Christensenellaceae R-7 group	Christensenellaceae	Christensenellales	Clostridia	Firmicutes	Bacteria
ASV_106	215.398	0.947429	0.924776	0.963389			Oscillospiraceae	Oscillospirales	Clostridia	Firmicutes	Bacteria
ASV_60	217.018	0.934955	0.907184	0.954615		CAG-352	Ruminococcaceae	Oscillospirales	Clostridia	Firmicutes	Bacteria
ASV_500	218.082	0.905077	0.865436	0.933456	Gordonibacter pamelaeae	Gordonibacter	Eggerthellaceae	Coriobacteriales	Coriobacteriia	Actinobacteriota	Bacteria
ASV_318	219.737	0.966143	0.951354	0.976491		Alistipes	Rikenellaceae	Bacteroidales	Bacteroidia	Bacteroidota	Bacteria
ASV_228	220.341	0.890478	0.845236	0.923046			Lachnospiraceae	Lachnospirales	Clostridia	Firmicutes	Bacteria
ASV_387	220.62	0.917629	0.882908	0.942369		Victivallis	Victivallaceae	Victivallales	Lentisphaeria	Verrucomicrobiota	Bacteria
ASV_58	221.91	0.933626	0.905316	0.953678	Coprococcus eutactus	Coprococcus	Lachnospiraceae	Lachnospirales	Clostridia	Firmicutes	Bacteria
ASV_430	224.756	0.870413	0.817682	0.908659	Alistipes indistinctus	Alistipes	Rikenellaceae	Bacteroidales	Bacteroidia	Bacteroidota	Bacteria
ASV_120	224.785	0.995552	0.993567	0.996926		Bacteroides	Bacteroidaceae	Bacteroidales	Bacteroidia	Bacteroidota	Bacteria
ASV_542	225.563	0.819642	0.749024	0.871846		Oscillospira	Oscillospiraceae	Oscillospirales	Clostridia	Firmicutes	Bacteria
ASV_229	226.077	0.943013	0.918537	0.960287	Parabacteroides distasonis	Parabacteroides	Tannerellaceae	Bacteroidales	Bacteroidia	Bacteroidota	Bacteria
ASV_65	227.274	0.962474	0.946125	0.973928	Bacteroides stercoris	Bacteroides	Bacteroidaceae	Bacteroidales	Bacteroidia	Bacteroidota	Bacteria
ASV_213	229.441	0.916883	0.881867	0.94184		Agathobacter	Lachnospiraceae	Lachnospirales	Clostridia	Firmicutes	Bacteria
ASV_331	229.567	0.961768	0.945121	0.973435				Clostridia UCG-014	Clostridia	Firmicutes	Bacteria
ASV_343	229.973	0.895013	0.851498	0.926285		UCG-005	Oscillospiraceae	Oscillospirales	Clostridia	Firmicutes	Bacteria
ASV_451	230.65	0.919108	0.884974	0.943417			Erysipelotrichaceae	Erysipelotrichales	Bacilli	Firmicutes	Bacteria
ASV_337	232.444	0.864934	0.8102	0.904715			Lachnospiraceae	Lachnospirales	Clostridia	Firmicutes	Bacteria
ASV_254	234.749	0.968162	0.954234	0.9779		[Eubacterium] ventriosum group	Lachnospiraceae	Lachnospirales	Clostridia	Firmicutes	Bacteria
ASV_381	234.751	0.848272	0.787555	0.892678		Lachnospiraceae UCG-001	Lachnospiraceae	Lachnospirales	Clostridia	Firmicutes	Bacteria
ASV_114	235.443	0.974774	0.963685	0.982508			[Eubacterium] coprostanoligenes group	Oscillospirales	Clostridia	Firmicutes	Bacteria
ASV_303	237.17	0.944951	0.921275	0.961649		Lachnospiraceae UCG-010	Lachnospiraceae	Lachnospirales	Clostridia	Firmicutes	Bacteria
ASV_338	238.516	0.832565	0.766357	0.881272				Oscillospirales	Clostridia	Firmicutes	Bacteria
ASV_144	238.854	0.984071	0.97702	0.98897				Coriobacteriales	Coriobacteriia	Actinobacteriota	Bacteria
ASV_151	244.116	0.937254	0.910419	0.956234	Faecalibacterium prausnitzii	Faecalibacterium	Ruminococcaceae	Oscillospirales	Clostridia	Firmicutes	Bacteria
ASV_461	246.689	0.819498	0.748831	0.87174		[Clostridium] innocuum group	Erysipelotrichaceae	Erysipelotrichales	Bacilli	Firmicutes	Bacteria
ASV_619	248.299	0.805771	0.730526	0.861685		[Eubacterium] brachy group	Anaerovoracaceae	Peptostreptococcales-Tissierellales	Clostridia	Firmicutes	Bacteria
ASV_255	250.662	0.877168	0.826931	0.913512	Eggerthella lenta	Eggerthella	Eggerthellaceae	Coriobacteriales	Coriobacteriia	Actinobacteriota	Bacteria
ASV_454	254.078	0.944392	0.920485	0.961257		Family XIII UCG-001	Anaerovoracaceae	Peptostreptococcales-Tissierellales	Clostridia	Firmicutes	Bacteria
ASV_130	254.756	0.965634	0.950628	0.976136				Gastranaerophilales	Vampirivibrionia	Cyanobacteria	Bacteria
ASV_376	256.804	0.93324	0.904773	0.953406		Alistipes	Rikenellaceae	Bacteroidales	Bacteroidia	Bacteroidota	Bacteria
ASV_104	256.942	0.991157	0.987223	0.993883	Anaerostipes hadrus	Anaerostipes	Lachnospiraceae	Lachnospirales	Clostridia	Firmicutes	Bacteria
ASV_57	258.379	0.976161	0.965671	0.983473		Bacteroides	Bacteroidaceae	Bacteroidales	Bacteroidia	Bacteroidota	Bacteria
ASV_266	259.793	0.867707	0.813985	0.906712		Lachnospiraceae NK4A136 group	Lachnospiraceae	Lachnospirales	Clostridia	Firmicutes	Bacteria
ASV_434	260.171	0.939015	0.9129	0.957474		Colidextribacter	Oscillospiraceae	Oscillospirales	Clostridia	Firmicutes	Bacteria
ASV_154	260.401	0.915296	0.879654	0.940715			Lachnospiraceae	Lachnospirales	Clostridia	Firmicutes	Bacteria
ASV_464	268.657	0.705207	0.599641	0.78665		Roseburia	Lachnospiraceae	Lachnospirales	Clostridia	Firmicutes	Bacteria
ASV_235	269.991	0.952912	0.93254	0.967236	Alistipes shahii	Alistipes	Rikenellaceae	Bacteroidales	Bacteroidia	Bacteroidota	Bacteria
ASV_103	270.05	0.959459	0.941835	0.97182
ASV_74	272.65	0.928378	0.897948	0.949974		Christensenellaceae R-7 group	Christensenellaceae	Christensenellales	Clostridia	Firmicutes	Bacteria
ASV_89	273.155	0.974095	0.962712	0.982034		Barnesiella	Barnesiellaceae	Bacteroidales	Bacteroidia	Bacteroidota	Bacteria
ASV_192	273.162	0.936725	0.909674	0.955862		Blautia	Lachnospiraceae	Lachnospirales	Clostridia	Firmicutes	Bacteria
ASV_475	274.724	0.631398	0.507042	0.730004		Family XIII AD3011 group	Anaerovoracaceae	Peptostreptococcales-Tissierellales	Clostridia	Firmicutes	Bacteria
ASV_273	275.382	0.918977	0.884791	0.943325			Lachnospiraceae	Lachnospirales	Clostridia	Firmicutes	Bacteria
ASV_204	277.11	0.951356	0.930335	0.966145		Erysipelatoclostridium	Erysipelatoclostridiaceae	Erysipelotrichales	Bacilli	Firmicutes	Bacteria
ASV_262	277.724	0.8188	0.747899	0.871231	Eggerthella lenta	Eggerthella	Eggerthellaceae	Coriobacteriales	Coriobacteriia	Actinobacteriota	Bacteria
ASV_503	279.089	0.673582	0.559615	0.762545		Oscillibacter	Oscillospiraceae	Oscillospirales	Clostridia	Firmicutes	Bacteria
ASV_97	283.277	0.946313	0.923199	0.962606		Methanobrevibacter	Methanobacteriaceae	Methanobacteriales	Methanobacteria	Euryarchaeota	Archaea
ASV_80	287.591	0.971676	0.959253	0.98035	Phascolarctobacterium faecium	Phascolarctobacterium	Acidaminococcaceae	Acidaminococcales	Negativicutes	Firmicutes	Bacteria
ASV_257	289.473	0.892352	0.847822	0.924385		[Eubacterium] xylanophilum group	Lachnospiraceae	Lachnospirales	Clostridia	Firmicutes	Bacteria
ASV_379	289.584	0.633346	0.50945	0.731517			Lachnospiraceae	Lachnospirales	Clostridia	Firmicutes	Bacteria
ASV_350	290.813	0.839149	0.775225	0.88606	Flavonifractor plautii	Flavonifractor	Oscillospiraceae	Oscillospirales	Clostridia	Firmicutes	Bacteria
ASV_73	295.419	0.95129	0.930242	0.966099
ASV_20	297.473	0.944959	0.921285	0.961655		Ruminococcus	Ruminococcaceae	Oscillospirales	Clostridia	Firmicutes	Bacteria
ASV_345	297.834	0.94691	0.924042	0.963025	Odoribacter splanchnicus	Odoribacter	Marinifilaceae	Bacteroidales	Bacteroidia	Bacteroidota	Bacteria
ASV_37	301.884	0.928321	0.897867	0.949934	Ruminococcus bromii	Ruminococcus	Ruminococcaceae	Oscillospirales	Clostridia	Firmicutes	Bacteria
ASV_198	302.314	0.956201	0.937206	0.96954		Christensenellaceae R-7 group	Christensenellaceae	Christensenellales	Clostridia	Firmicutes	Bacteria
ASV_126	302.322	0.962911	0.946747	0.974233		Tyzzerella	Lachnospiraceae	Lachnospirales	Clostridia	Firmicutes	Bacteria
ASV_70	304.263	0.975012	0.964025	0.982673	Bacteroides eggerthii	Bacteroides	Bacteroidaceae	Bacteroidales	Bacteroidia	Bacteroidota	Bacteria
ASV_72	305.562	0.990566	0.98637	0.993474	Bifidobacterium bifidum	Bifidobacterium	Bifidobacteriaceae	Bifidobacteriales	Actinobacteria	Actinobacteriota	Bacteria
ASV_176	305.623	0.977346	0.967369	0.984297			Ruminococcaceae	Oscillospirales	Clostridia	Firmicutes	Bacteria
ASV_175	306.213	0.915852	0.880429	0.941109			Oscillospiraceae	Oscillospirales	Clostridia	Firmicutes	Bacteria
ASV_115	307.44	0.992521	0.98919	0.994828	Bacteroides caccae	Bacteroides	Bacteroidaceae	Bacteroidales	Bacteroidia	Bacteroidota	Bacteria
ASV_277	308.577	0.965773	0.950825	0.976232							Bacteria
ASV_118	309.05	0.918493	0.884115	0.942982		Bacteroides	Bacteroidaceae	Bacteroidales	Bacteroidia	Bacteroidota	Bacteria
ASV_147	311.139	0.896359	0.853358	0.927245	Alistipes finegoldii	Alistipes	Rikenellaceae	Bacteroidales	Bacteroidia	Bacteroidota	Bacteria
ASV_33	314.901	0.900786	0.859486	0.930401	Bacteroides fragilis	Bacteroides	Bacteroidaceae	Bacteroidales	Bacteroidia	Bacteroidota	Bacteria
ASV_227	315.98	0.928114	0.897577	0.949787	Lachnospira pectinoschiza	Lachnospira	Lachnospiraceae	Lachnospirales	Clostridia	Firmicutes	Bacteria
ASV_348	321.544	0.865984	0.811633	0.905471			Lachnospiraceae	Lachnospirales	Clostridia	Firmicutes	Bacteria
ASV_238	324.419	0.963243	0.94722	0.974465		Negativibacillus	Ruminococcaceae	Oscillospirales	Clostridia	Firmicutes	Bacteria
ASV_139	325.909	0.973465	0.961812	0.981596			Lachnospiraceae	Lachnospirales	Clostridia	Firmicutes	Bacteria
ASV_105	327.316	0.973001	0.961148	0.981273			[Eubacterium] coprostanoligenes group	Oscillospirales	Clostridia	Firmicutes	Bacteria
ASV_157	329.386	0.982814	0.975215	0.988098			Lachnospiraceae	Lachnospirales	Clostridia	Firmicutes	Bacteria
ASV_189	330.546	0.958182	0.940021	0.970927	Alistipes inops	Alistipes	Rikenellaceae	Bacteroidales	Bacteroidia	Bacteroidota	Bacteria
ASV_180	331.789	0.951319	0.930283	0.966119		NK4A214 group	Oscillospiraceae	Oscillospirales	Clostridia	Firmicutes	Bacteria
ASV_252	335.067	0.873592	0.822032	0.910945			Oscillospiraceae	Oscillospirales	Clostridia	Firmicutes	Bacteria
ASV_260	335.772	0.848857	0.788348	0.893102			Lachnospiraceae	Lachnospirales	Clostridia	Firmicutes	Bacteria
ASV_122	336.886	0.979897	0.971027	0.986071		Anaerostipes	Lachnospiraceae	Lachnospirales	Clostridia	Firmicutes	Bacteria
ASV_148	337.048	0.990823	0.986741	0.993652			Ruminococcaceae	Oscillospirales	Clostridia	Firmicutes	Bacteria
ASV_250	337.764	0.955432	0.936115	0.969002					Clostridia	Firmicutes	Bacteria
ASV_45	340.516	0.815002	0.742824	0.868452		Streptococcus	Streptococcaceae	Lactobacillales	Bacilli	Firmicutes	Bacteria
ASV_206	341.619	0.883078	0.835046	0.91775		Lachnospiraceae UCG-004	Lachnospiraceae	Lachnospirales	Clostridia	Firmicutes	Bacteria
ASV_85	342.495	0.900064	0.858485	0.929887		Terrisporobacter	Peptostreptococcaceae	Peptostreptococcales-Tissierellales	Clostridia	Firmicutes	Bacteria
ASV_153	344.17	0.892945	0.84864	0.924808		[Eubacterium] hallii group	Lachnospiraceae	Lachnospirales	Clostridia	Firmicutes	Bacteria
ASV_69	344.372	0.939383	0.913418	0.957733		Lachnospiraceae NC2004 group	Lachnospiraceae	Lachnospirales	Clostridia	Firmicutes	Bacteria
ASV_339	346.192	0.821094	0.750967	0.872907		Bifidobacterium	Bifidobacteriaceae	Bifidobacteriales	Actinobacteria	Actinobacteriota	Bacteria
ASV_212	349.318	0.897996	0.855623	0.928413		Butyricicoccus	Butyricicoccaceae	Oscillospirales	Clostridia	Firmicutes	Bacteria
ASV_146	350.522	0.942841	0.918295	0.960166	Parasutterella excrementihominis	Parasutterella	Sutterellaceae	Burkholderiales	Gammaproteobacteria	Proteobacteria	Bacteria
ASV_135	350.715	0.949681	0.927963	0.96497	Turicibacter sanguinis	Turicibacter	Erysipelotrichaceae	Erysipelotrichales	Bacilli	Firmicutes	Bacteria
ASV_117	352.344	0.855419	0.797249	0.897849			Lachnospiraceae	Lachnospirales	Clostridia	Firmicutes	Bacteria
ASV_190	353.8	0.816483	0.744801	0.869536		Streptococcus	Streptococcaceae	Lactobacillales	Bacilli	Firmicutes	Bacteria
ASV_346	353.895	0.685095	0.574125	0.771349		UBA1819	Ruminococcaceae	Oscillospirales	Clostridia	Firmicutes	Bacteria
ASV_88	354.374	0.943002	0.918522	0.960279			Lachnospiraceae	Lachnospirales	Clostridia	Firmicutes	Bacteria
ASV_31	355.776	0.951731	0.930866	0.966408	Akkermansia muciniphila	Akkermansia	Akkermansiaceae	Verrucomicrobiales	Verrucomicrobiae	Verrucomicrobiota	Bacteria
ASV_79	360.391	0.900103	0.85854	0.929915		Bacteroides	Bacteroidaceae	Bacteroidales	Bacteroidia	Bacteroidota	Bacteria
ASV_377	362.028	0.91712	0.882198	0.942008					Clostridia	Firmicutes	Bacteria
ASV_145	363.401	0.813521	0.740848	0.867368			Lachnospiraceae	Lachnospirales	Clostridia	Firmicutes	Bacteria
ASV_279	367.563	0.796516	0.718245	0.85488			Lachnospiraceae	Lachnospirales	Clostridia	Firmicutes	Bacteria
ASV_137	368.841	0.875152	0.824168	0.912065		[Eubacterium] eligens group	Lachnospiraceae	Lachnospirales	Clostridia	Firmicutes	Bacteria
ASV_111	368.914	0.966015	0.951171	0.976401			Oscillospiraceae	Oscillospirales	Clostridia	Firmicutes	Bacteria
ASV_96	379.91	0.901246	0.860123	0.930729	Anaerostipes hadrus	Anaerostipes	Lachnospiraceae	Lachnospirales	Clostridia	Firmicutes	Bacteria
ASV_56	384.619	0.983731	0.976533	0.988734	Parabacteroides distasonis	Parabacteroides	Tannerellaceae	Bacteroidales	Bacteroidia	Bacteroidota	Bacteria
ASV_134	385.73	0.795263	0.716586	0.853957			Lachnospiraceae	Lachnospirales	Clostridia	Firmicutes	Bacteria
ASV_109	387.999	0.978124	0.968484	0.984838		Faecalibacterium	Ruminococcaceae	Oscillospirales	Clostridia	Firmicutes	Bacteria
ASV_234	391.478	0.875469	0.824602	0.912293			Lachnospiraceae	Lachnospirales	Clostridia	Firmicutes	Bacteria
ASV_178	400.372	0.891777	0.847028	0.923974		UCG-002	Oscillospiraceae	Oscillospirales	Clostridia	Firmicutes	Bacteria
ASV_211	401.53	0.86361	0.808395	0.903761		Lachnoclostridium	Lachnospiraceae	Lachnospirales	Clostridia	Firmicutes	Bacteria
ASV_200	401.786	0.86127	0.805206	0.902073		Lachnospiraceae FCS020 group	Lachnospiraceae	Lachnospirales	Clostridia	Firmicutes	Bacteria
ASV_201	404.437	0.909342	0.871363	0.936489	Alistipes obesi	Alistipes	Rikenellaceae	Bacteroidales	Bacteroidia	Bacteroidota	Bacteria
ASV_119	404.984	0.948854	0.926793	0.96439		[Eubacterium] siraeum group	Ruminococcaceae	Oscillospirales	Clostridia	Firmicutes	Bacteria
ASV_35	410.815	0.978098	0.968446	0.98482	Bacteroides vulgatus	Bacteroides	Bacteroidaceae	Bacteroidales	Bacteroidia	Bacteroidota	Bacteria
ASV_47	415.691	0.981002	0.972612	0.986838	Dialister invisus	Dialister	Veillonellaceae	Veillonellales-Selenomonadales	Negativicutes	Firmicutes	Bacteria
ASV_64	421.628	0.893595	0.849538	0.925272					Clostridia	Firmicutes	Bacteria
ASV_62	423.108	0.963631	0.947773	0.974736		Bacteroides	Bacteroidaceae	Bacteroidales	Bacteroidia	Bacteroidota	Bacteria
ASV_268	424.266	0.936401	0.909219	0.955634			Lachnospiraceae	Lachnospirales	Clostridia	Firmicutes	Bacteria
ASV_82	425.748	0.957351	0.93884	0.970345		Bacteroides	Bacteroidaceae	Bacteroidales	Bacteroidia	Bacteroidota	Bacteria
ASV_110	429.571	0.891309	0.846383	0.92364		[Eubacterium] eligens group	Lachnospiraceae	Lachnospirales	Clostridia	Firmicutes	Bacteria
ASV_133	430.553	0.9848	0.978069	0.989476		Faecalibacterium	Ruminococcaceae	Oscillospirales	Clostridia	Firmicutes	Bacteria
ASV_142	432.698	0.979352	0.970245	0.985692		[Eubacterium] ventriosum group	Lachnospiraceae	Lachnospirales	Clostridia	Firmicutes	Bacteria
ASV_18	432.745	0.939847	0.914072	0.95806		Bifidobacterium	Bifidobacteriaceae	Bifidobacteriales	Actinobacteria	Actinobacteriota	Bacteria
ASV_131	433.66	0.972114	0.959879	0.980655		CAG-56	Lachnospiraceae	Lachnospirales	Clostridia	Firmicutes	Bacteria
ASV_22	444.481	0.936184	0.908914	0.955481	Ruminococcus bromii	Ruminococcus	Ruminococcaceae	Oscillospirales	Clostridia	Firmicutes	Bacteria
ASV_84	444.739	0.955107	0.935654	0.968774	Lachnospira pectinoschiza	Lachnospira	Lachnospiraceae	Lachnospirales	Clostridia	Firmicutes	Bacteria
ASV_52	449.591	0.956175	0.937169	0.969522			Lachnospiraceae	Lachnospirales	Clostridia	Firmicutes	Bacteria
ASV_225	481.088	0.855567	0.79745	0.897956	Odoribacter splanchnicus	Odoribacter	Marinifilaceae	Bacteroidales	Bacteroidia	Bacteroidota	Bacteria
ASV_138	493.198	0.961053	0.944102	0.972935			Lachnospiraceae	Lachnospirales	Clostridia	Firmicutes	Bacteria
ASV_87	497.68	0.988118	0.982844	0.991778			Lachnospiraceae	Lachnospirales	Clostridia	Firmicutes	Bacteria
ASV_63	501.591	0.903887	0.863785	0.93261		Anaerostipes	Lachnospiraceae	Lachnospirales	Clostridia	Firmicutes	Bacteria
ASV_102	503.285	0.973943	0.962495	0.981928		[Ruminococcus] torques group	Lachnospiraceae	Lachnospirales	Clostridia	Firmicutes	Bacteria
ASV_48	506.867	0.946487	0.923445	0.962728		Clostridium sensu stricto 1	Clostridiaceae	Clostridiales	Clostridia	Firmicutes	Bacteria
ASV_32	507.219	0.98234	0.974534	0.987768		Bacteroides	Bacteroidaceae	Bacteroidales	Bacteroidia	Bacteroidota	Bacteria
ASV_291	512.969	0.768895	0.681882	0.834451			Oscillospiraceae	Oscillospirales	Clostridia	Firmicutes	Bacteria
ASV_95	524.66	0.984795	0.978062	0.989472	Coprococcus catus	Coprococcus	Lachnospiraceae	Lachnospirales	Clostridia	Firmicutes	Bacteria
ASV_44	525.621	0.737099	0.640546	0.810709		Escherichia-Shigella	Enterobacteriaceae	Enterobacterales	Gammaproteobacteria	Proteobacteria	Bacteria
ASV_39	534.316	0.970946	0.958209	0.979841			Lachnospiraceae	Lachnospirales	Clostridia	Firmicutes	Bacteria
ASV_93	543.234	0.926777	0.895702	0.948843	Bilophila wadsworthia	Bilophila	Desulfovibrionaceae	Desulfovibrionales	Desulfovibrionia	Desulfobacterota	Bacteria
ASV_53	550.888	0.858259	0.801108	0.8999			Lachnospiraceae	Lachnospirales	Clostridia	Firmicutes	Bacteria
ASV_101	562.617	0.985176	0.97861	0.989737			Lachnospiraceae	Lachnospirales	Clostridia	Firmicutes	Bacteria
ASV_42	576.94	0.914605	0.878691	0.940225	Intestinibacter bartlettii	Intestinibacter	Peptostreptococcaceae	Peptostreptococcales-Tissierellales	Clostridia	Firmicutes	Bacteria
ASV_108	577.89	0.926107	0.894764	0.948369		Butyricicoccus	Butyricicoccaceae	Oscillospirales	Clostridia	Firmicutes	Bacteria
ASV_49	587.614	0.938139	0.911665	0.956858			Lachnospiraceae	Lachnospirales	Clostridia	Firmicutes	Bacteria
ASV_43	598.158	0.963597	0.947725	0.974713			Lachnospiraceae	Lachnospirales	Clostridia	Firmicutes	Bacteria
ASV_61	616.949	0.918156	0.883644	0.942742	Bacteroides thetaiotaomicron	Bacteroides	Bacteroidaceae	Bacteroidales	Bacteroidia	Bacteroidota	Bacteria
ASV_16	618.246	0.96102	0.944056	0.972912	Bacteroides vulgatus	Bacteroides	Bacteroidaceae	Bacteroidales	Bacteroidia	Bacteroidota	Bacteria
ASV_38	620.192	0.961917	0.945332	0.973539		Alistipes	Rikenellaceae	Bacteroidales	Bacteroidia	Bacteroidota	Bacteria
ASV_66	633.052	0.891419	0.846534	0.923718			Lachnospiraceae	Lachnospirales	Clostridia	Firmicutes	Bacteria
ASV_55	635.154	0.941821	0.916856	0.959449		Lachnoclostridium	Lachnospiraceae	Lachnospirales	Clostridia	Firmicutes	Bacteria
ASV_40	646.205	0.908447	0.870118	0.935853		Streptococcus	Streptococcaceae	Lactobacillales	Bacilli	Firmicutes	Bacteria
ASV_113	647.658	0.86784	0.814166	0.906808					Clostridia	Firmicutes	Bacteria
ASV_75	688.075	0.930295	0.900637	0.951328		Monoglobus	Monoglobaceae	Monoglobales	Clostridia	Firmicutes	Bacteria
ASV_83	700.522	0.970722	0.957889	0.979684			Lachnospiraceae	Lachnospirales	Clostridia	Firmicutes	Bacteria
ASV_27	703.989	0.959733	0.942225	0.972012	Parabacteroides merdae	Parabacteroides	Tannerellaceae	Bacteroidales	Bacteroidia	Bacteroidota	Bacteria
ASV_59	723.206	0.928129	0.897598	0.949798		[Eubacterium] hallii group	Lachnospiraceae	Lachnospirales	Clostridia	Firmicutes	Bacteria
ASV_34	737.002	0.949962	0.928361	0.965167	Alistipes putredinis	Alistipes	Rikenellaceae	Bacteroidales	Bacteroidia	Bacteroidota	Bacteria
ASV_30	739.115	0.938287	0.911873	0.956962		Lachnospiraceae ND3007 group	Lachnospiraceae	Lachnospirales	Clostridia	Firmicutes	Bacteria
ASV_15	744.689	0.946526	0.9235	0.962756	Bacteroides uniformis	Bacteroides	Bacteroidaceae	Bacteroidales	Bacteroidia	Bacteroidota	Bacteria
ASV_17	750.81	0.914219	0.878153	0.939952	Erysipelotrichaceae UCG-003 bacterium	Erysipelotrichaceae UCG-003	Erysipelatoclostridiaceae	Erysipelotrichales	Bacilli	Firmicutes	Bacteria
ASV_26	751.646	0.97959	0.970586	0.985857			Ruminococcaceae	Oscillospirales	Clostridia	Firmicutes	Bacteria
ASV_36	758.04	0.967444	0.953209	0.977399			Lachnospiraceae	Lachnospirales	Clostridia	Firmicutes	Bacteria
ASV_7	767.467	0.988806	0.983834	0.992254		Bacteroides	Bacteroidaceae	Bacteroidales	Bacteroidia	Bacteroidota	Bacteria
ASV_3	771.836	0.961391	0.944584	0.973171		Bifidobacterium	Bifidobacteriaceae	Bifidobacteriales	Actinobacteria	Actinobacteriota	Bacteria
ASV_19	778.92	0.944547	0.920704	0.961366	Bacteroides uniformis	Bacteroides	Bacteroidaceae	Bacteroidales	Bacteroidia	Bacteroidota	Bacteria
ASV_2	782.232	0.974038	0.962631	0.981995	Bacteroides vulgatus	Bacteroides	Bacteroidaceae	Bacteroidales	Bacteroidia	Bacteroidota	Bacteria
ASV_25	782.579	0.947408	0.924747	0.963375			Peptostreptococcaceae	Peptostreptococcales-Tissierellales	Clostridia	Firmicutes	Bacteria
ASV_29	791.63	0.970981	0.958259	0.979865			Lachnospiraceae	Lachnospirales	Clostridia	Firmicutes	Bacteria
ASV_14	817.689	0.965797	0.95086	0.976249	Faecalibacterium prausnitzii	Faecalibacterium	Ruminococcaceae	Oscillospirales	Clostridia	Firmicutes	Bacteria
ASV_10	830.794	0.931171	0.901867	0.951946	Bifidobacterium longum	Bifidobacterium	Bifidobacteriaceae	Bifidobacteriales	Actinobacteria	Actinobacteriota	Bacteria
ASV_13	864.041	0.963677	0.947838	0.974768	Faecalibacterium prausnitzii	Faecalibacterium	Ruminococcaceae	Oscillospirales	Clostridia	Firmicutes	Bacteria
ASV_4	876.097	0.961922	0.945339	0.973542			Ruminococcaceae	Oscillospirales	Clostridia	Firmicutes	Bacteria
ASV_21	886.837	0.961059	0.944111	0.972939			Lachnospiraceae	Lachnospirales	Clostridia	Firmicutes	Bacteria
ASV_8	906.182	0.932303	0.903456	0.952744			Lachnospiraceae	Lachnospirales	Clostridia	Firmicutes	Bacteria
ASV_28	906.294	0.873801	0.822318	0.911095	Anaerostipes hadrus	Anaerostipes	Lachnospiraceae	Lachnospirales	Clostridia	Firmicutes	Bacteria
ASV_6	918.542	0.929823	0.899974	0.950994		Subdoligranulum	Ruminococcaceae	Oscillospirales	Clostridia	Firmicutes	Bacteria
ASV_24	918.732	0.936357	0.909156	0.955602					Clostridia	Firmicutes	Bacteria
ASV_23	923.268	0.93729	0.91047	0.95626		[Eubacterium] hallii group	Lachnospiraceae	Lachnospirales	Clostridia	Firmicutes	Bacteria
ASV_12	930.376	0.918859	0.884625	0.943241		Faecalibacterium	Ruminococcaceae	Oscillospirales	Clostridia	Firmicutes	Bacteria
ASV_5	954.036	0.949646	0.927913	0.964945	Collinsella aerofaciens	Collinsella	Coriobacteriaceae	Coriobacteriales	Coriobacteriia	Actinobacteriota	Bacteria
ASV_11	971.162	0.971707	0.959297	0.980371			Lachnospiraceae	Lachnospirales	Clostridia	Firmicutes	Bacteria
ASV_9	1011.85	0.914596	0.878678	0.940219			Lachnospiraceae	Lachnospirales	Clostridia	Firmicutes	Bacteria
ASV_1	1158.46	0.896228	0.853177	0.927151			Lachnospiraceae	Lachnospirales	Clostridia	Firmicutes	Bacteria

## Sheet: Species
Species	sum_log_abundance	ICC	lower bound	upper bound	Genus	Family	Order	Class	Phylum	Domain
Campylobacter concisus	0.693147	0.530545	0.38499	0.650348	Campylobacter	Campylobacteraceae	Campylobacterales	Campylobacteria	Campilobacterota	Bacteria
Campylobacter hominis	0.693147	0.426207	0.263861	0.56507	Campylobacter	Campylobacteraceae	Campylobacterales	Campylobacteria	Campilobacterota	Bacteria
Actinomyces graevenitzii	1.09861	0.446937	0.287527	0.582253	Actinomyces	Actinomycetaceae	Actinomycetales	Actinobacteria	Actinobacteriota	Bacteria
Campylobacter gracilis	1.09861	0.257405	0.0781697	0.420521	Campylobacter	Campylobacteraceae	Campylobacterales	Campylobacteria	Campilobacterota	Bacteria
Corynebacterium jeikeium	1.09861	0.347303	0.175539	0.498548	Corynebacterium	Corynebacteriaceae	Corynebacteriales	Actinobacteria	Actinobacteriota	Bacteria
Desulfovibrio intestinalis	1.09861	0.418801	0.255455	0.558902	Desulfovibrio	Desulfovibrionaceae	Desulfovibrionales	Desulfovibrionia	Desulfobacterota	Bacteria
Dialister propionicifaciens	1.09861	0.317778	0.143185	0.473189	Dialister	Veillonellaceae	Veillonellales-Selenomonadales	Negativicutes	Firmicutes	Bacteria
Eggerthella sinensis	1.09861	0.442196	0.282098	0.578333	Eggerthella	Eggerthellaceae	Coriobacteriales	Coriobacteriia	Actinobacteriota	Bacteria
Scardovia wiggsiae	1.09861	0.35249	0.181262	0.502976	Scardovia	Bifidobacteriaceae	Bifidobacteriales	Actinobacteria	Actinobacteriota	Bacteria
Angelakisella massiliensis	1.38629	0.427352	0.265163	0.566022	Angelakisella	Ruminococcaceae	Oscillospirales	Clostridia	Firmicutes	Bacteria
Campylobacter ureolyticus	1.38629	0.253129	0.0736218	0.416749	Campylobacter	Campylobacteraceae	Campylobacterales	Campylobacteria	Campilobacterota	Bacteria
Oscillibacter ruminantium	1.60944	0.22421	0.0430602	0.391087	Oscillibacter	Oscillospiraceae	Oscillospirales	Clostridia	Firmicutes	Bacteria
Pseudoramibacter alactolyticus	1.60944	0.207886	0.0259576	0.376486	Pseudoramibacter	Eubacteriaceae	Eubacteriales	Clostridia	Firmicutes	Bacteria
Oribacterium sinus	1.79176	0.334579	0.16155	0.48765	Oribacterium	Lachnospiraceae	Lachnospirales	Clostridia	Firmicutes	Bacteria
Actinomyces turicensis	2.07944	0.211968	0.0302237	0.380144	Actinomyces	Actinomycetaceae	Actinomycetales	Actinobacteria	Actinobacteriota	Bacteria
Brevibacterium paucivorans	2.07944	0.237359	0.0569141	0.402787	Brevibacterium	Brevibacteriaceae	Micrococcales	Actinobacteria	Actinobacteriota	Bacteria
Atopobium deltae	2.30259	0.131364	-0.0528214	0.306905	Atopobium	Atopobiaceae	Coriobacteriales	Coriobacteriia	Actinobacteriota	Bacteria
Stenotrophomonas maltophilia	2.48491	0.169531	-0.0138127	0.341847	Stenotrophomonas	Xanthomonadaceae	Xanthomonadales	Gammaproteobacteria	Proteobacteria	Bacteria
Actinomyces radicidentis	2.56495	0.209583	0.0277303	0.378007	Actinomyces	Actinomycetaceae	Actinomycetales	Actinobacteria	Actinobacteriota	Bacteria
Corynebacterium aurimucosum	2.56495	0.189826	0.00715843	0.360233	Corynebacterium	Corynebacteriaceae	Corynebacteriales	Actinobacteria	Actinobacteriota	Bacteria
Enorma phocaeensis	2.56495	0.243293	0.0631891	0.40805	Enorma	Coriobacteriaceae	Coriobacteriales	Coriobacteriia	Actinobacteriota	Bacteria
Acinetobacter johnsonii	2.77259	0.173122	-0.0101137	0.34511	Acinetobacter	Moraxellaceae	Pseudomonadales	Gammaproteobacteria	Proteobacteria	Bacteria
Pediococcus argentinicus	2.77259	0.166881	-0.0165392	0.339436	Pediococcus	Lactobacillaceae	Lactobacillales	Bacilli	Firmicutes	Bacteria
Butyricicoccus pullicaecorum	2.83321	0.221893	0.0406262	0.389019	Butyricicoccus	Butyricicoccaceae	Oscillospirales	Clostridia	Firmicutes	Bacteria
Gardnerella vaginalis	2.83321	0.220723	0.0393976	0.387975	Gardnerella	Bifidobacteriaceae	Bifidobacteriales	Actinobacteria	Actinobacteriota	Bacteria
Bacteroides stercorirosoris	2.89037	0.141008	-0.0430169	0.315779	Bacteroides	Bacteroidaceae	Bacteroidales	Bacteroidia	Bacteroidota	Bacteria
Weissella soli	2.89037	0.080879	-0.103569	0.259949	Weissella	Leuconostocaceae	Lactobacillales	Bacilli	Firmicutes	Bacteria
Porphyromonas somerae	3.04452	0.197415	0.0150428	0.367076	Porphyromonas	Porphyromonadaceae	Bacteroidales	Bacteroidia	Bacteroidota	Bacteria
Prevotella intermedia	3.13549	0.221148	0.0398444	0.388355	Prevotella	Prevotellaceae	Bacteroidales	Bacteroidia	Bacteroidota	Bacteria
Dialister pneumosintes	3.21888	0.0402464	-0.143727	0.221531	Dialister	Veillonellaceae	Veillonellales-Selenomonadales	Negativicutes	Firmicutes	Bacteria
Haemophilus pittmaniae	3.4012	0.0951928	-0.0892775	0.273349	Haemophilus	Pasteurellaceae	Pasteurellales	Gammaproteobacteria	Proteobacteria	Bacteria
Sutterella seckii	3.43399	0	-0.182916	0.182916	Sutterella	Sutterellaceae	Burkholderiales	Gammaproteobacteria	Proteobacteria	Bacteria
Actinomyces odontolyticus	3.58352	0.149116	-0.0347471	0.323216	Actinomyces	Actinomycetaceae	Actinomycetales	Actinobacteria	Actinobacteriota	Bacteria
Desulfovibrio piger	3.71357	0.185365	0.00253565	0.356204	Desulfovibrio	Desulfovibrionaceae	Desulfovibrionales	Desulfovibrionia	Desulfobacterota	Bacteria
Lactobacillus antri	3.73767	0.216129	0.03458	0.383869	Lactobacillus	Lactobacillaceae	Lactobacillales	Bacilli	Firmicutes	Bacteria
Enterococcus casseliflavus	3.80666	0.181	-0.00198103	0.352254	Enterococcus	Enterococcaceae	Lactobacillales	Bacilli	Firmicutes	Bacteria
Solobacterium moorei	3.98898	0.20251	0.0203478	0.371659	Solobacterium	Erysipelotrichaceae	Erysipelotrichales	Bacilli	Firmicutes	Bacteria
Enorma timonensis	4.27667	0.956768	0.938012	0.969937	Enorma	Coriobacteriaceae	Coriobacteriales	Coriobacteriia	Actinobacteriota	Bacteria
Fusobacterium periodonticum	4.49981	0.0262416	-0.15743	0.208158	Fusobacterium	Fusobacteriaceae	Fusobacteriales	Fusobacteriia	Fusobacteriota	Bacteria
Robinsoniella peoriensis	4.96284	0.963704	0.947876	0.974787	Robinsoniella	Lachnospiraceae	Lachnospirales	Clostridia	Firmicutes	Bacteria
Vagococcus fluvialis	5.1358	0.0953503	-0.0891198	0.273496	Vagococcus	Vagococcaceae	Lactobacillales	Bacilli	Firmicutes	Bacteria
Peptostreptococcus stomatis	5.19296	0.193885	0.0113723	0.363895	Peptostreptococcus	Peptostreptococcaceae	Peptostreptococcales-Tissierellales	Clostridia	Firmicutes	Bacteria
Peptostreptococcus anaerobius	5.21494	0.150995	-0.0328274	0.324936	Peptostreptococcus	Peptostreptococcaceae	Peptostreptococcales-Tissierellales	Clostridia	Firmicutes	Bacteria
Aggregatibacter aphrophilus	5.57595	0.0583755	-0.125884	0.238742	Aggregatibacter	Pasteurellaceae	Pasteurellales	Gammaproteobacteria	Proteobacteria	Bacteria
Actinomyces gerencseriae	5.59842	0.589327	0.455514	0.697097	Actinomyces	Actinomycetaceae	Actinomycetales	Actinobacteria	Actinobacteriota	Bacteria
Raoultibacter timonensis	5.59842	0.514291	0.365785	0.637258	Raoultibacter	Coriobacteriales Incertae Sedis	Coriobacteriales	Coriobacteriia	Actinobacteriota	Bacteria
Lactobacillus plantarum	5.66296	0.0510722	-0.133087	0.231822	Lactobacillus	Lactobacillaceae	Lactobacillales	Bacilli	Firmicutes	Bacteria
Frisingicoccus caecimuris	6.12249	0.970647	0.957783	0.979633	Frisingicoccus	Lachnospiraceae	Lachnospirales	Clostridia	Firmicutes	Bacteria
Haemophilus sputorum	6.20456	0.620042	0.493046	0.721167	Haemophilus	Pasteurellaceae	Pasteurellales	Gammaproteobacteria	Proteobacteria	Bacteria
Sanguibacteroides justesenii	6.44572	0.743472	0.648786	0.815487	Sanguibacteroides	Marinifilaceae	Bacteroidales	Bacteroidia	Bacteroidota	Bacteria
Aggregatibacter segnis	6.95655	0.968433	0.95462	0.978088	Aggregatibacter	Pasteurellaceae	Pasteurellales	Gammaproteobacteria	Proteobacteria	Bacteria
Catenibacillus scindens	6.98472	0.0426999	-0.14132	0.223867	Catenibacillus	Lachnospiraceae	Lachnospirales	Clostridia	Firmicutes	Bacteria
Pediococcus acidilactici	7.17166	0.0627452	-0.121566	0.242873	Pediococcus	Lactobacillaceae	Lactobacillales	Bacilli	Firmicutes	Bacteria
Olsenella provencensis	7.2724	0.731852	0.633778	0.806768	Olsenella	Atopobiaceae	Coriobacteriales	Coriobacteriia	Actinobacteriota	Bacteria
Lactococcus lactis	7.49665	0.976186	0.965706	0.98349	Lactococcus	Streptococcaceae	Lactobacillales	Bacilli	Firmicutes	Bacteria
Fusobacterium ulcerans	7.62462	0.971204	0.958578	0.98002	Fusobacterium	Fusobacteriaceae	Fusobacteriales	Fusobacteriia	Fusobacteriota	Bacteria
Parabacteroides gordonii	7.86211	0.978472	0.968983	0.98508	Parabacteroides	Tannerellaceae	Bacteroidales	Bacteroidia	Bacteroidota	Bacteria
Eubacterium limosum	7.87853	0.526921	0.380698	0.647436	Eubacterium	Eubacteriaceae	Eubacteriales	Clostridia	Firmicutes	Bacteria
Cloacibacillus evryensis	8.02617	0.977589	0.967718	0.984466	Cloacibacillus	Synergistaceae	Synergistales	Synergistia	Synergistota	Bacteria
Allobaculum stercoricanis	8.10712	0.974165	0.962813	0.982083	Allobaculum	Erysipelotrichaceae	Erysipelotrichales	Bacilli	Firmicutes	Bacteria
Anaeroglobus geminatus	8.18535	0.968095	0.954138	0.977853	Anaeroglobus	Veillonellaceae	Veillonellales-Selenomonadales	Negativicutes	Firmicutes	Bacteria
Clostridium sensu stricto 1 butyricum	8.21501	0.977567	0.967686	0.984451	Clostridium sensu stricto 1	Clostridiaceae	Clostridiales	Clostridia	Firmicutes	Bacteria
Lactobacillus timonensis	8.52039	0.978104	0.968455	0.984824	Lactobacillus	Lactobacillaceae	Lactobacillales	Bacilli	Firmicutes	Bacteria
Romboutsia hominis	8.60153	0.776446	0.69178	0.840054	Romboutsia	Peptostreptococcaceae	Peptostreptococcales-Tissierellales	Clostridia	Firmicutes	Bacteria
Helicobacter pullorum	8.73585	0.972653	0.960649	0.98103	Helicobacter	Helicobacteraceae	Campylobacterales	Campylobacteria	Campilobacterota	Bacteria
Odoribacter laneus	8.83463	0.980333	0.971652	0.986374	Odoribacter	Marinifilaceae	Bacteroidales	Bacteroidia	Bacteroidota	Bacteria
Veillonella tobetsuensis	8.86559	0.0524944	-0.131686	0.233171	Veillonella	Veillonellaceae	Veillonellales-Selenomonadales	Negativicutes	Firmicutes	Bacteria
Atopobium parvulum	9.06416	0	-0.182916	0.182916	Atopobium	Atopobiaceae	Coriobacteriales	Coriobacteriia	Actinobacteriota	Bacteria
Bacteroides fluxus	9.30928	0.983693	0.976478	0.988708	Bacteroides	Bacteroidaceae	Bacteroidales	Bacteroidia	Bacteroidota	Bacteria
Rikenella microfusus	9.4618	0.979205	0.970033	0.98559	Rikenella	Rikenellaceae	Bacteroidales	Bacteroidia	Bacteroidota	Bacteria
Lactobacillus mucosae	9.50196	0.970107	0.957011	0.979256	Lactobacillus	Lactobacillaceae	Lactobacillales	Bacilli	Firmicutes	Bacteria
Streptococcus sobrinus	10.056	0.615328	0.487254	0.717488	Streptococcus	Streptococcaceae	Lactobacillales	Bacilli	Firmicutes	Bacteria
Mailhella massiliensis	10.1702	0.984554	0.977715	0.989305	Mailhella	Desulfovibrionaceae	Desulfovibrionales	Desulfovibrionia	Desulfobacterota	Bacteria
Lactobacillus coleohominis	10.836	0.882216	0.833861	0.917133	Lactobacillus	Lactobacillaceae	Lactobacillales	Bacilli	Firmicutes	Bacteria
Corynebacterium durum	11.6544	0.501093	0.350284	0.626578	Corynebacterium	Corynebacteriaceae	Corynebacteriales	Actinobacteria	Actinobacteriota	Bacteria
Lachnoclostridium pacaense	11.7985	0.486146	0.332827	0.614425	Lachnoclostridium	Lachnospiraceae	Lachnospirales	Clostridia	Firmicutes	Bacteria
Bacteroides cutis	12.0428	0.987942	0.98259	0.991655	Bacteroides	Bacteroidaceae	Bacteroidales	Bacteroidia	Bacteroidota	Bacteria
Harryflintia acetispora	12.5425	0.239905	0.0596051	0.405047	Harryflintia	Ruminococcaceae	Oscillospirales	Clostridia	Firmicutes	Bacteria
Desulfovibrio fairfieldensis	12.8032	0.989864	0.985359	0.992987	Desulfovibrio	Desulfovibrionaceae	Desulfovibrionales	Desulfovibrionia	Desulfobacterota	Bacteria
Raoultibacter massiliensis	12.8639	0.961021	0.944057	0.972912	Raoultibacter	Coriobacteriales Incertae Sedis	Coriobacteriales	Coriobacteriia	Actinobacteriota	Bacteria
Intestinimonas timonensis	12.899	0.972428	0.960328	0.980874	Intestinimonas	Oscillospiraceae	Oscillospirales	Clostridia	Firmicutes	Bacteria
Gemella morbillorum	13.2373	0.878034	0.828119	0.914134	Gemella	Gemellaceae	Staphylococcales	Bacilli	Firmicutes	Bacteria
Oxalobacter formigenes	13.3124	0.968399	0.954571	0.978065	Oxalobacter	Oxalobacteraceae	Burkholderiales	Gammaproteobacteria	Proteobacteria	Bacteria
Lactobacillus rhamnosus	13.3805	0.0150624	-0.168317	0.197434	Lactobacillus	Lactobacillaceae	Lactobacillales	Bacilli	Firmicutes	Bacteria
Clostridium sensu stricto 1 perfringens	13.9813	0.787639	0.706511	0.848334	Clostridium sensu stricto 1	Clostridiaceae	Clostridiales	Clostridia	Firmicutes	Bacteria
Bacteroides ndongoniae	14.8758	0.992487	0.989142	0.994805	Bacteroides	Bacteroidaceae	Bacteroidales	Bacteroidia	Bacteroidota	Bacteria
Catabacter hongkongensis	15.3025	0.617013	0.489323	0.718804	Catabacter	Christensenellaceae	Christensenellales	Clostridia	Firmicutes	Bacteria
Murimonas intestini	15.3051	0.982897	0.975334	0.988155	Murimonas	Lachnospiraceae	Lachnospirales	Clostridia	Firmicutes	Bacteria
Acidaminococcus fermentans	15.8238	0.987419	0.981837	0.991293	Acidaminococcus	Acidaminococcaceae	Acidaminococcales	Negativicutes	Firmicutes	Bacteria
Fournierella massiliensis	16.0007	0.67969	0.567305	0.76722	Fournierella	Ruminococcaceae	Oscillospirales	Clostridia	Firmicutes	Bacteria
Veillonella rogosae	16.1087	0.969134	0.955621	0.978578	Veillonella	Veillonellaceae	Veillonellales-Selenomonadales	Negativicutes	Firmicutes	Bacteria
Terrisporobacter mayombei	16.8503	0.98241	0.974635	0.987817	Terrisporobacter	Peptostreptococcaceae	Peptostreptococcales-Tissierellales	Clostridia	Firmicutes	Bacteria
Lactobacillus oris	16.8941	0.855245	0.797013	0.897723	Lactobacillus	Lactobacillaceae	Lactobacillales	Bacilli	Firmicutes	Bacteria
Mitsuokella multacida	17.0973	0.989575	0.984943	0.992787	Mitsuokella	Selenomonadaceae	Veillonellales-Selenomonadales	Negativicutes	Firmicutes	Bacteria
Succinatimonas hippei	17.5297	0.983659	0.976428	0.988684	Succinatimonas	Succinivibrionaceae	Aeromonadales	Gammaproteobacteria	Proteobacteria	Bacteria
Phoenicibacter massiliensis	17.6751	0.989255	0.984482	0.992566	Phoenicibacter	Coriobacteriales Incertae Sedis	Coriobacteriales	Coriobacteriia	Actinobacteriota	Bacteria
Alloscardovia omnicolens	17.7001	0.87633	0.825783	0.912911	Alloscardovia	Bifidobacteriaceae	Bifidobacteriales	Actinobacteria	Actinobacteriota	Bacteria
Anaerofustis stercorihominis	17.7435	0.888063	0.841908	0.921319	Anaerofustis	Anaerofustaceae	Eubacteriales	Clostridia	Firmicutes	Bacteria
Actinomyces naeslundii	18.334	0	-0.182916	0.182916	Actinomyces	Actinomycetaceae	Actinomycetales	Actinobacteria	Actinobacteriota	Bacteria
Olsenella scatoligenes	18.5251	0.970496	0.957567	0.979527	Olsenella	Atopobiaceae	Coriobacteriales	Coriobacteriia	Actinobacteriota	Bacteria
Senegalimassilia anaerobia	19.1261	0.987666	0.982194	0.991464	Senegalimassilia	Eggerthellaceae	Coriobacteriales	Coriobacteriia	Actinobacteriota	Bacteria
Collinsella massiliensis	20.6463	0.808556	0.734231	0.863728	Collinsella	Coriobacteriaceae	Coriobacteriales	Coriobacteriia	Actinobacteriota	Bacteria
Bifidobacterium pseudolongum	21.3824	0.985103	0.978505	0.989687	Bifidobacterium	Bifidobacteriaceae	Bifidobacteriales	Actinobacteria	Actinobacteriota	Bacteria
Veillonella parvula	21.7897	0.55136	0.40977	0.667006	Veillonella	Veillonellaceae	Veillonellales-Selenomonadales	Negativicutes	Firmicutes	Bacteria
Mitsuokella jalaludinii	21.9784	0.993198	0.990168	0.995297	Mitsuokella	Selenomonadaceae	Veillonellales-Selenomonadales	Negativicutes	Firmicutes	Bacteria
Fusobacterium varium	22.2341	0.980932	0.972512	0.98679	Fusobacterium	Fusobacteriaceae	Fusobacteriales	Fusobacteriia	Fusobacteriota	Bacteria
Catenibacterium mitsuokai	23.4166	0.932313	0.90347	0.952751	Catenibacterium	Erysipelatoclostridiaceae	Erysipelotrichales	Bacilli	Firmicutes	Bacteria
Alistipes timonensis	23.4837	0.939144	0.913082	0.957565	Alistipes	Rikenellaceae	Bacteroidales	Bacteroidia	Bacteroidota	Bacteria
Allisonella histaminiformans	23.9729	0.768587	0.681478	0.834222	Allisonella	Veillonellaceae	Veillonellales-Selenomonadales	Negativicutes	Firmicutes	Bacteria
Desulfovibrio desulfuricans	24.1313	0.835532	0.770351	0.883431	Desulfovibrio	Desulfovibrionaceae	Desulfovibrionales	Desulfovibrionia	Desulfobacterota	Bacteria
Megamonas funiformis	24.5416	0.92468	0.892765	0.94736	Megamonas	Selenomonadaceae	Veillonellales-Selenomonadales	Negativicutes	Firmicutes	Bacteria
Lactobacillus vaginalis	24.6801	0.992835	0.989644	0.995046	Lactobacillus	Lactobacillaceae	Lactobacillales	Bacilli	Firmicutes	Bacteria
Rothia dentocariosa	24.9704	0.738648	0.642546	0.811871	Rothia	Micrococcaceae	Micrococcales	Actinobacteria	Actinobacteriota	Bacteria
Christensenella minuta	25.305	0.664583	0.548322	0.755641	Christensenella	Christensenellaceae	Christensenellales	Clostridia	Firmicutes	Bacteria
Parasutterella secunda	26.2795	0.881392	0.832729	0.916542	Parasutterella	Sutterellaceae	Burkholderiales	Gammaproteobacteria	Proteobacteria	Bacteria
Fusobacterium mortiferum	26.3364	0.969111	0.955588	0.978561	Fusobacterium	Fusobacteriaceae	Fusobacteriales	Fusobacteriia	Fusobacteriota	Bacteria
Coprobacter fastidiosus	27.3367	0.972111	0.959874	0.980652	Coprobacter	Barnesiellaceae	Bacteroidales	Bacteroidia	Bacteroidota	Bacteria
Sutterella stercoricanis	27.4072	0.984051	0.976993	0.988956	Sutterella	Sutterellaceae	Burkholderiales	Gammaproteobacteria	Proteobacteria	Bacteria
Anaerotruncus rubiinfantis	27.4205	0.504591	0.354384	0.629413	Anaerotruncus	Ruminococcaceae	Oscillospirales	Clostridia	Firmicutes	Bacteria
Enterococcus avium	27.8711	0.24038	0.0601067	0.405467	Enterococcus	Enterococcaceae	Lactobacillales	Bacilli	Firmicutes	Bacteria
Bifidobacterium breve	28.5669	0.939922	0.914178	0.958113	Bifidobacterium	Bifidobacteriaceae	Bifidobacteriales	Actinobacteria	Actinobacteriota	Bacteria
Merdibacter massiliensis	29.0346	0.937952	0.911402	0.956726	Merdibacter	Erysipelotrichaceae	Erysipelotrichales	Bacilli	Firmicutes	Bacteria
Megasphaera massiliensis	30.8127	0.946322	0.923211	0.962612	Megasphaera	Veillonellaceae	Veillonellales-Selenomonadales	Negativicutes	Firmicutes	Bacteria
Adlercreutzia equolifaciens	31.5292	0.991096	0.987136	0.993841	Adlercreutzia	Eggerthellaceae	Coriobacteriales	Coriobacteriia	Actinobacteriota	Bacteria
Megasphaera stantonii	31.7576	0.965935	0.951056	0.976345	Megasphaera	Veillonellaceae	Veillonellales-Selenomonadales	Negativicutes	Firmicutes	Bacteria
Lactobacillus salivarius	31.9976	0.909075	0.870992	0.936299	Lactobacillus	Lactobacillaceae	Lactobacillales	Bacilli	Firmicutes	Bacteria
Streptococcus parasanguinis	32.1137	0.702956	0.596775	0.784943	Streptococcus	Streptococcaceae	Lactobacillales	Bacilli	Firmicutes	Bacteria
Leuconostoc carnosum	32.3293	0.700315	0.593415	0.782937	Leuconostoc	Leuconostocaceae	Lactobacillales	Bacilli	Firmicutes	Bacteria
Collinsella bouchesdurhonensis	32.5113	0.99437	0.99186	0.996108	Collinsella	Coriobacteriaceae	Coriobacteriales	Coriobacteriia	Actinobacteriota	Bacteria
Dielma fastidiosa	33.2193	0.586334	0.451882	0.694739	Dielma	Erysipelotrichaceae	Erysipelotrichales	Bacilli	Firmicutes	Bacteria
Christensenella massiliensis	33.4934	0.551671	0.410142	0.667254	Christensenella	Christensenellaceae	Christensenellales	Clostridia	Firmicutes	Bacteria
Faecalicoccus pleomorphus	34.0733	0.827688	0.759805	0.87772	Faecalicoccus	Erysipelotrichaceae	Erysipelotrichales	Bacilli	Firmicutes	Bacteria
Coprobacillus cateniformis	34.8242	0.734642	0.637376	0.808865	Coprobacillus	Erysipelatoclostridiaceae	Erysipelotrichales	Bacilli	Firmicutes	Bacteria
Bifidobacterium animalis	35.4382	0.823914	0.754743	0.874966	Bifidobacterium	Bifidobacteriaceae	Bifidobacteriales	Actinobacteria	Actinobacteriota	Bacteria
Bacteroides nordii	40.6108	0.992623	0.989338	0.994899	Bacteroides	Bacteroidaceae	Bacteroidales	Bacteroidia	Bacteroidota	Bacteria
Enorma massiliensis	40.7766	0.967777	0.953684	0.977631	Enorma	Coriobacteriaceae	Coriobacteriales	Coriobacteriia	Actinobacteriota	Bacteria
Collinsella tanakaei	41.0636	0.976527	0.966195	0.983727	Collinsella	Coriobacteriaceae	Coriobacteriales	Coriobacteriia	Actinobacteriota	Bacteria
Streptococcus anginosus	41.5309	0.823441	0.754109	0.874621	Streptococcus	Streptococcaceae	Lactobacillales	Bacilli	Firmicutes	Bacteria
Lactonifactor longoviformis	42.6863	0.639619	0.517215	0.736381	Lactonifactor	Lachnospiraceae	Lachnospirales	Clostridia	Firmicutes	Bacteria
Parabacteroides johnsonii	42.7837	0.99153	0.98776	0.994142	Parabacteroides	Tannerellaceae	Bacteroidales	Bacteroidia	Bacteroidota	Bacteria
Veillonella atypica	44.8967	0.698482	0.591085	0.781545	Veillonella	Veillonellaceae	Veillonellales-Selenomonadales	Negativicutes	Firmicutes	Bacteria
Intestinimonas massiliensis	44.9149	0.849378	0.789053	0.893479	Intestinimonas	Oscillospiraceae	Oscillospirales	Clostridia	Firmicutes	Bacteria
Blautia stercoris	46.1658	0.991238	0.98734	0.99394	Blautia	Lachnospiraceae	Lachnospirales	Clostridia	Firmicutes	Bacteria
Bacteroides salyersiae	46.7272	0.989324	0.984581	0.992614	Bacteroides	Bacteroidaceae	Bacteroidales	Bacteroidia	Bacteroidota	Bacteria
Holdemanella biformis	48.5645	0.996381	0.994764	0.997499	Holdemanella	Erysipelotrichaceae	Erysipelotrichales	Bacilli	Firmicutes	Bacteria
Streptococcus salivarius	49.218	0.866939	0.812936	0.906159	Streptococcus	Streptococcaceae	Lactobacillales	Bacilli	Firmicutes	Bacteria
Phascolarctobacterium succinatutens	50.6335	0.975616	0.964891	0.983094	Phascolarctobacterium	Acidaminococcaceae	Acidaminococcales	Negativicutes	Firmicutes	Bacteria
Gemella sanguinis	50.9898	0.448828	0.289695	0.583814	Gemella	Gemellaceae	Staphylococcales	Bacilli	Firmicutes	Bacteria
Holdemania massiliensis	51.3966	0.778639	0.69466	0.841678	Holdemania	Erysipelotrichaceae	Erysipelotrichales	Bacilli	Firmicutes	Bacteria
Bifidobacterium dentium	52.3305	0.846732	0.785471	0.891562	Bifidobacterium	Bifidobacteriaceae	Bifidobacteriales	Actinobacteria	Actinobacteriota	Bacteria
Lactobacillus delbrueckii	55.2114	0.815874	0.743988	0.86909	Lactobacillus	Lactobacillaceae	Lactobacillales	Bacilli	Firmicutes	Bacteria
Lactobacillus ruminis	60.0706	0.970277	0.957254	0.979375	Lactobacillus	Lactobacillaceae	Lactobacillales	Bacilli	Firmicutes	Bacteria
Dialister succinatiphilus	61.275	0.986745	0.980867	0.990826	Dialister	Veillonellaceae	Veillonellales-Selenomonadales	Negativicutes	Firmicutes	Bacteria
Veillonella dispar	64.3567	0.738872	0.642836	0.812039	Veillonella	Veillonellaceae	Veillonellales-Selenomonadales	Negativicutes	Firmicutes	Bacteria
Negativibacillus massiliensis	65.0656	0.823652	0.754392	0.874775	Negativibacillus	Ruminococcaceae	Oscillospirales	Clostridia	Firmicutes	Bacteria
Eisenbergiella massiliensis	65.7034	0.870135	0.817302	0.908459	Eisenbergiella	Lachnospiraceae	Lachnospirales	Clostridia	Firmicutes	Bacteria
Propionibacterium freudenreichii	65.7108	0.684779	0.573726	0.771108	Propionibacterium	Propionibacteriaceae	Propionibacteriales	Actinobacteria	Actinobacteriota	Bacteria
Bacteroides faecis	67.9002	0.94119	0.915966	0.959005	Bacteroides	Bacteroidaceae	Bacteroidales	Bacteroidia	Bacteroidota	Bacteria
Ruminococcus champanellensis	70.5873	0.937443	0.910685	0.956367	Ruminococcus	Ruminococcaceae	Oscillospirales	Clostridia	Firmicutes	Bacteria
Haemophilus parainfluenzae	71.4527	0.615343	0.487273	0.7175	Haemophilus	Pasteurellaceae	Pasteurellales	Gammaproteobacteria	Proteobacteria	Bacteria
Alistipes ihumii	78.0659	0.912594	0.875888	0.938798	Alistipes	Rikenellaceae	Bacteroidales	Bacteroidia	Bacteroidota	Bacteria
Gordonibacter urolithinfaciens	78.8635	0.881825	0.833324	0.916853	Gordonibacter	Eggerthellaceae	Coriobacteriales	Coriobacteriia	Actinobacteriota	Bacteria
Victivallis vadensis	80.0318	0.816089	0.744276	0.869248	Victivallis	Victivallaceae	Victivallales	Lentisphaeria	Verrucomicrobiota	Bacteria
Phocea massiliensis	82.4185	0.462264	0.305151	0.59488	Phocea	Ruminococcaceae	Oscillospirales	Clostridia	Firmicutes	Bacteria
Coprobacter secundus	83.0147	0.975449	0.964651	0.982977	Coprobacter	Barnesiellaceae	Bacteroidales	Bacteroidia	Bacteroidota	Bacteria
Colidextribacter massiliensis	83.7669	0.924032	0.891858	0.946902	Colidextribacter	Oscillospiraceae	Oscillospirales	Clostridia	Firmicutes	Bacteria
Anaerostipes caccae	83.9659	0.854863	0.796493	0.897447	Anaerostipes	Lachnospiraceae	Lachnospirales	Clostridia	Firmicutes	Bacteria
Rothia mucilaginosa	85.3883	0.599553	0.467956	0.705138	Rothia	Micrococcaceae	Micrococcales	Actinobacteria	Actinobacteriota	Bacteria
Ruminococcus callidus	85.7249	0.955726	0.936533	0.969208	Ruminococcus	Ruminococcaceae	Oscillospirales	Clostridia	Firmicutes	Bacteria
Hungatella hathewayi	85.8562	0.727419	0.628072	0.803433	Hungatella	Lachnospiraceae	Lachnospirales	Clostridia	Firmicutes	Bacteria
Eisenbergiella tayi	87.5129	0.822944	0.753443	0.874258	Eisenbergiella	Lachnospiraceae	Lachnospirales	Clostridia	Firmicutes	Bacteria
Streptococcus cristatus	88.1568	0.623769	0.497632	0.724071	Streptococcus	Streptococcaceae	Lactobacillales	Bacilli	Firmicutes	Bacteria
Butyricimonas virosa	88.6657	0.864493	0.809599	0.904397	Butyricimonas	Marinifilaceae	Bacteroidales	Bacteroidia	Bacteroidota	Bacteria
Sellimonas intestinalis	89.0967	0.917201	0.882312	0.942066	Sellimonas	Lachnospiraceae	Lachnospirales	Clostridia	Firmicutes	Bacteria
Prevotella copri	92.1441	0.968546	0.954782	0.978167	Prevotella	Prevotellaceae	Bacteroidales	Bacteroidia	Bacteroidota	Bacteria
Faecalitalea cylindroides	93.2928	0.989938	0.985466	0.993039	Faecalitalea	Erysipelotrichaceae	Erysipelotrichales	Bacilli	Firmicutes	Bacteria
Parabacteroides goldsteinii	96.3224	0.965192	0.949998	0.975827	Parabacteroides	Tannerellaceae	Bacteroidales	Bacteroidia	Bacteroidota	Bacteria
Bacteroides clarus	103.255	0.97676	0.966529	0.983889	Bacteroides	Bacteroidaceae	Bacteroidales	Bacteroidia	Bacteroidota	Bacteria
Alistipes senegalensis	104.045	0.69175	0.582545	0.776423	Alistipes	Rikenellaceae	Bacteroidales	Bacteroidia	Bacteroidota	Bacteria
Monoglobus pectinilyticus	112.162	0.986782	0.980921	0.990851	Monoglobus	Monoglobaceae	Monoglobales	Clostridia	Firmicutes	Bacteria
Bacteroides intestinalis	116.715	0.968516	0.954739	0.978147	Bacteroides	Bacteroidaceae	Bacteroidales	Bacteroidia	Bacteroidota	Bacteria
Alistipes massiliensis	117.605	0.94777	0.92526	0.963629	Alistipes	Rikenellaceae	Bacteroidales	Bacteroidia	Bacteroidota	Bacteria
Acidaminococcus intestini	122.719	0.983419	0.976084	0.988517	Acidaminococcus	Acidaminococcaceae	Acidaminococcales	Negativicutes	Firmicutes	Bacteria
Lachnospiraceae UCG-001 bacterium	135.189	0.876421	0.825908	0.912977	Lachnospiraceae UCG-001	Lachnospiraceae	Lachnospirales	Clostridia	Firmicutes	Bacteria
Romboutsia sedimentorum	136.324	0.895826	0.852622	0.926865	Romboutsia	Peptostreptococcaceae	Peptostreptococcales-Tissierellales	Clostridia	Firmicutes	Bacteria
Intestinimonas butyriciproducens	136.662	0.810789	0.737205	0.865366	Intestinimonas	Oscillospiraceae	Oscillospirales	Clostridia	Firmicutes	Bacteria
Bacteroides finegoldii	141.889	0.997799	0.996815	0.998479	Bacteroides	Bacteroidaceae	Bacteroidales	Bacteroidia	Bacteroidota	Bacteria
Erysipelatoclostridium ramosum	156.411	0.92115	0.887826	0.944863	Erysipelatoclostridium	Erysipelatoclostridiaceae	Erysipelotrichales	Bacilli	Firmicutes	Bacteria
Slackia isoflavoniconvertens	160.47	0.991058	0.987081	0.993815	Slackia	Eggerthellaceae	Coriobacteriales	Coriobacteriia	Actinobacteriota	Bacteria
Lachnospiraceae FCS020 group bacterium	160.726	0.792666	0.71315	0.852043	Lachnospiraceae FCS020 group	Lachnospiraceae	Lachnospirales	Clostridia	Firmicutes	Bacteria
Holdemania filiformis	163.238	0.715465	0.612738	0.794415	Holdemania	Erysipelotrichaceae	Erysipelotrichales	Bacilli	Firmicutes	Bacteria
Bacteroides coprocola	171.69	0.964919	0.949608	0.975636	Bacteroides	Bacteroidaceae	Bacteroidales	Bacteroidia	Bacteroidota	Bacteria
Barnesiella intestinihominis	194.999	0.959938	0.942517	0.972155	Barnesiella	Barnesiellaceae	Bacteroidales	Bacteroidia	Bacteroidota	Bacteria
Gordonibacter pamelaeae	218.082	0.910751	0.873323	0.93749	Gordonibacter	Eggerthellaceae	Coriobacteriales	Coriobacteriia	Actinobacteriota	Bacteria
Alistipes indistinctus	224.756	0.871485	0.819148	0.90943	Alistipes	Rikenellaceae	Bacteroidales	Bacteroidia	Bacteroidota	Bacteria
Bacteroides massiliensis	230.504	0.96093	0.943927	0.972849	Bacteroides	Bacteroidaceae	Bacteroidales	Bacteroidia	Bacteroidota	Bacteria
Bacteroides stercoris	259.606	0.967362	0.953091	0.977341	Bacteroides	Bacteroidaceae	Bacteroidales	Bacteroidia	Bacteroidota	Bacteria
Coprococcus eutactus	270.383	0.932683	0.90399	0.953013	Coprococcus	Lachnospiraceae	Lachnospirales	Clostridia	Firmicutes	Bacteria
Alistipes shahii	286.94	0.955422	0.936101	0.968994	Alistipes	Rikenellaceae	Bacteroidales	Bacteroidia	Bacteroidota	Bacteria
Phascolarctobacterium faecium	287.591	0.972526	0.960468	0.980942	Phascolarctobacterium	Acidaminococcaceae	Acidaminococcales	Negativicutes	Firmicutes	Bacteria
Bifidobacterium bifidum	305.562	0.990921	0.986883	0.99372	Bifidobacterium	Bifidobacteriaceae	Bifidobacteriales	Actinobacteria	Actinobacteriota	Bacteria
Alistipes inops	330.546	0.96062	0.943487	0.972632	Alistipes	Rikenellaceae	Bacteroidales	Bacteroidia	Bacteroidota	Bacteria
Flavonifractor plautii	335.252	0.876228	0.825644	0.912838	Flavonifractor	Oscillospiraceae	Oscillospirales	Clostridia	Firmicutes	Bacteria
Bacteroides eggerthii	340.449	0.986363	0.980317	0.99056	Bacteroides	Bacteroidaceae	Bacteroidales	Bacteroidia	Bacteroidota	Bacteria
Sutterella wadsworthensis	345.294	0.957464	0.939001	0.970424	Sutterella	Sutterellaceae	Burkholderiales	Gammaproteobacteria	Proteobacteria	Bacteria
Bacteroides ovatus	348.502	0.955217	0.93581	0.968851	Bacteroides	Bacteroidaceae	Bacteroidales	Bacteroidia	Bacteroidota	Bacteria
Alistipes finegoldii	349.958	0.892592	0.848153	0.924556	Alistipes	Rikenellaceae	Bacteroidales	Bacteroidia	Bacteroidota	Bacteria
Parasutterella excrementihominis	350.522	0.945769	0.92243	0.962224	Parasutterella	Sutterellaceae	Burkholderiales	Gammaproteobacteria	Proteobacteria	Bacteria
Bacteroides fragilis	370.164	0.899991	0.858385	0.929835	Bacteroides	Bacteroidaceae	Bacteroidales	Bacteroidia	Bacteroidota	Bacteria
Alistipes obesi	404.437	0.912561	0.875843	0.938775	Alistipes	Rikenellaceae	Bacteroidales	Bacteroidia	Bacteroidota	Bacteria
Dialister invisus	415.691	0.981399	0.973183	0.987115	Dialister	Veillonellaceae	Veillonellales-Selenomonadales	Negativicutes	Firmicutes	Bacteria
Turicibacter sanguinis	441.766	0.958126	0.939941	0.970888	Turicibacter	Erysipelotrichaceae	Erysipelotrichales	Bacilli	Firmicutes	Bacteria
Eggerthella lenta	463.324	0.908575	0.870297	0.935944	Eggerthella	Eggerthellaceae	Coriobacteriales	Coriobacteriia	Actinobacteriota	Bacteria
Akkermansia muciniphila	470.761	0.944664	0.920869	0.961448	Akkermansia	Akkermansiaceae	Verrucomicrobiales	Verrucomicrobiae	Verrucomicrobiota	Bacteria
Coprococcus catus	524.66	0.986161	0.980027	0.99042	Coprococcus	Lachnospiraceae	Lachnospirales	Clostridia	Firmicutes	Bacteria
Intestinibacter bartlettii	576.999	0.914428	0.878443	0.940099	Intestinibacter	Peptostreptococcaceae	Peptostreptococcales-Tissierellales	Clostridia	Firmicutes	Bacteria
Bilophila wadsworthia	578.176	0.92496	0.893157	0.947559	Bilophila	Desulfovibrionaceae	Desulfovibrionales	Desulfovibrionia	Desulfobacterota	Bacteria
Odoribacter splanchnicus	591.936	0.927321	0.896465	0.949227	Odoribacter	Marinifilaceae	Bacteroidales	Bacteroidia	Bacteroidota	Bacteria
Lachnospira pectinoschiza	594.305	0.962255	0.945813	0.973775	Lachnospira	Lachnospiraceae	Lachnospirales	Clostridia	Firmicutes	Bacteria
Bacteroides caccae	604.147	0.990212	0.98586	0.993229	Bacteroides	Bacteroidaceae	Bacteroidales	Bacteroidia	Bacteroidota	Bacteria
Ruminococcus bromii	646.853	0.912111	0.875216	0.938456	Ruminococcus	Ruminococcaceae	Oscillospirales	Clostridia	Firmicutes	Bacteria
Bacteroides thetaiotaomicron	665.347	0.890617	0.845428	0.923145	Bacteroides	Bacteroidaceae	Bacteroidales	Bacteroidia	Bacteroidota	Bacteria
Parabacteroides merdae	703.989	0.961475	0.944703	0.97323	Parabacteroides	Tannerellaceae	Bacteroidales	Bacteroidia	Bacteroidota	Bacteria
Alistipes putredinis	737.002	0.953921	0.933971	0.967943	Alistipes	Rikenellaceae	Bacteroidales	Bacteroidia	Bacteroidota	Bacteria
Erysipelotrichaceae UCG-003 bacterium	750.81	0.914748	0.87889	0.940327	Erysipelotrichaceae UCG-003	Erysipelatoclostridiaceae	Erysipelotrichales	Bacilli	Firmicutes	Bacteria
Bifidobacterium longum	852.113	0.93687	0.909879	0.955964	Bifidobacterium	Bifidobacteriaceae	Bifidobacteriales	Actinobacteria	Actinobacteriota	Bacteria
Parabacteroides distasonis	866.076	0.894795	0.851196	0.926129	Parabacteroides	Tannerellaceae	Bacteroidales	Bacteroidia	Bacteroidota	Bacteria
Collinsella aerofaciens	954.036	0.95004	0.928471	0.965222	Collinsella	Coriobacteriaceae	Coriobacteriales	Coriobacteriia	Actinobacteriota	Bacteria
Anaerostipes hadrus	959.825	0.878587	0.828878	0.914531	Anaerostipes	Lachnospiraceae	Lachnospirales	Clostridia	Firmicutes	Bacteria
Bacteroides vulgatus	1040.8	0.980453	0.971824	0.986457	Bacteroides	Bacteroidaceae	Bacteroidales	Bacteroidia	Bacteroidota	Bacteria
Faecalibacterium prausnitzii	1046.42	0.929205	0.899107	0.950558	Faecalibacterium	Ruminococcaceae	Oscillospirales	Clostridia	Firmicutes	Bacteria
Bacteroides uniformis	1092.32	0.91931	0.885256	0.94356	Bacteroides	Bacteroidaceae	Bacteroidales	Bacteroidia	Bacteroidota	Bacteria

## Sheet: Genus
Genus	sum_log_abundance	ICC	lower bound	upper bound	Family	Order	Class	Phylum	Domain
Candidatus Saccharimonas	0.693147	0.689983	0.580307	0.775077	Saccharimonadaceae	Saccharimonadales	Saccharimonadia	Patescibacteria	Bacteria
Cardiobacterium	0.693147	0.634778	0.51122	0.732627	Cardiobacteriaceae	Cardiobacteriales	Gammaproteobacteria	Proteobacteria	Bacteria
Negativicoccus	0.693147	0.705367	0.599845	0.786772	Veillonellaceae	Veillonellales-Selenomonadales	Negativicutes	Firmicutes	Bacteria
Pygmaiobacter	1.09861	0.622035	0.495497	0.72272	Ruminococcaceae	Oscillospirales	Clostridia	Firmicutes	Bacteria
Scardovia	1.09861	0.579174	0.443212	0.689088	Bifidobacteriaceae	Bifidobacteriales	Actinobacteria	Actinobacteriota	Bacteria
Angelakisella	1.38629	0.619729	0.49266	0.720922	Ruminococcaceae	Oscillospirales	Clostridia	Firmicutes	Bacteria
TM7a	1.38629	0.641459	0.519497	0.737806	Saccharimonadaceae	Saccharimonadales	Saccharimonadia	Patescibacteria	Bacteria
Varibaculum	1.38629	0.664698	0.548467	0.75573	Actinomycetaceae	Actinomycetales	Actinobacteria	Actinobacteriota	Bacteria
Leptotrichia	1.60944	0.50653	0.356659	0.630983	Leptotrichiaceae	Fusobacteriales	Fusobacteriia	Fusobacteriota	Bacteria
Pseudoramibacter	1.60944	0.52054	0.373154	0.642299	Eubacteriaceae	Eubacteriales	Clostridia	Firmicutes	Bacteria
Macrococcus	1.79176	0.564439	0.425449	0.677415	Staphylococcaceae	Staphylococcales	Bacilli	Firmicutes	Bacteria
Pyramidobacter	1.79176	0.586941	0.452619	0.695218	Synergistaceae	Synergistales	Synergistia	Synergistota	Bacteria
Brevibacterium	2.07944	0.492095	0.339762	0.619269	Brevibacteriaceae	Micrococcales	Actinobacteria	Actinobacteriota	Bacteria
Pseudopropionibacterium	2.07944	0.546897	0.40444	0.663444	Propionibacteriaceae	Propionibacteriales	Actinobacteria	Actinobacteriota	Bacteria
Mobiluncus	2.48491	0.444614	0.284865	0.580333	Actinomycetaceae	Actinomycetales	Actinobacteria	Actinobacteriota	Bacteria
S5-A14a	2.48491	0.576973	0.440552	0.687348	Anaerovoracaceae	Peptostreptococcales-Tissierellales	Clostridia	Firmicutes	Bacteria
Stenotrophomonas	2.48491	0.409835	0.245309	0.551414	Xanthomonadaceae	Xanthomonadales	Gammaproteobacteria	Proteobacteria	Bacteria
Anaerovorax	2.70805	0.858839	0.801897	0.900319	Anaerovoracaceae	Peptostreptococcales-Tissierellales	Clostridia	Firmicutes	Bacteria
Gardnerella	2.83321	0.495832	0.344127	0.622307	Bifidobacteriaceae	Bifidobacteriales	Actinobacteria	Actinobacteriota	Bacteria
Clostridium sensu stricto 3	3.04452	0.437944	0.277237	0.574813	Clostridiaceae	Clostridiales	Clostridia	Firmicutes	Bacteria
Campylobacter	3.8712	0.316753	0.142068	0.472304	Campylobacteraceae	Campylobacterales	Campylobacteria	Campilobacterota	Bacteria
Murdochiella	4.38203	0.255884	0.0765508	0.41918		Peptostreptococcales-Tissierellales	Clostridia	Firmicutes	Bacteria
DNF00809	4.70048	0.874598	0.823409	0.911667	Eggerthellaceae	Coriobacteriales	Coriobacteriia	Actinobacteriota	Bacteria
Robinsoniella	4.96284	0.906804	0.867835	0.934685	Lachnospiraceae	Lachnospirales	Clostridia	Firmicutes	Bacteria
V9D2013 group	4.96981	0.352722	0.181517	0.503174	Oscillospiraceae	Oscillospirales	Clostridia	Firmicutes	Bacteria
Vagococcus	5.1358	0.267601	0.089044	0.429494	Vagococcaceae	Lactobacillales	Bacilli	Firmicutes	Bacteria
Comamonas	5.19296	0.89185	0.84713	0.924026	Comamonadaceae	Burkholderiales	Gammaproteobacteria	Proteobacteria	Bacteria
Ezakiella	5.48064	0.244348	0.0643062	0.408984		Peptostreptococcales-Tissierellales	Clostridia	Firmicutes	Bacteria
Pseudomonas	5.54518	0.448823	0.28969	0.58381	Pseudomonadaceae	Pseudomonadales	Gammaproteobacteria	Proteobacteria	Bacteria
Muribaculum	6.76849	0.924692	0.892781	0.947369	Muribaculaceae	Bacteroidales	Bacteroidia	Bacteroidota	Bacteria
Carnobacterium	7.01212	0.900317	0.858837	0.930067	Carnobacteriaceae	Lactobacillales	Bacilli	Firmicutes	Bacteria
Anaerostignum	7.01751	0.362907	0.192789	0.511846	Lachnospiraceae	Lachnospirales	Clostridia	Firmicutes	Bacteria
Acinetobacter	7.73543	0.531383	0.385984	0.65102	Moraxellaceae	Pseudomonadales	Gammaproteobacteria	Proteobacteria	Bacteria
Allobaculum	8.10712	0.937582	0.910881	0.956466	Erysipelotrichaceae	Erysipelotrichales	Bacilli	Firmicutes	Bacteria
Anaerosporobacter	8.61613	0.657951	0.540028	0.75054	Lachnospiraceae	Lachnospirales	Clostridia	Firmicutes	Bacteria
Helicobacter	8.73585	0.935969	0.908611	0.955329	Helicobacteraceae	Campylobacterales	Campylobacteria	Campilobacterota	Bacteria
Rikenella	9.4618	0.94673	0.923789	0.962899	Rikenellaceae	Bacteroidales	Bacteroidia	Bacteroidota	Bacteria
F0332	9.63952	0.535777	0.3912	0.654546	Actinomycetaceae	Actinomycetales	Actinobacteria	Actinobacteriota	Bacteria
Candidatus Stoquefichus	10.1792	0.940164	0.914519	0.958283	Erysipelatoclostridiaceae	Erysipelotrichales	Bacilli	Firmicutes	Bacteria
Peptostreptococcus	10.4079	0.351895	0.180604	0.502468	Peptostreptococcaceae	Peptostreptococcales-Tissierellales	Clostridia	Firmicutes	Bacteria
Cellulosilyticum	11.0307	0.848042	0.787243	0.892511	Lachnospiraceae	Lachnospirales	Clostridia	Firmicutes	Bacteria
Anaeroplasma	11.2237	0.957298	0.938764	0.970308	Acholeplasmataceae	Acholeplasmatales	Bacilli	Firmicutes	Bacteria
Prevotellaceae UCG-003	11.5014	0.956015	0.936942	0.96941	Prevotellaceae	Bacteroidales	Bacteroidia	Bacteroidota	Bacteria
Proteus	11.7138	0.814761	0.742503	0.868276	Morganellaceae	Enterobacterales	Gammaproteobacteria	Proteobacteria	Bacteria
Lachnospiraceae FE2018 group	12.371	0.930078	0.900332	0.951174	Lachnospiraceae	Lachnospirales	Clostridia	Firmicutes	Bacteria
Oribacterium	12.5361	0.663024	0.54637	0.754442	Lachnospiraceae	Lachnospirales	Clostridia	Firmicutes	Bacteria
Harryflintia	12.5425	0.278281	0.100479	0.438858	Ruminococcaceae	Oscillospirales	Clostridia	Firmicutes	Bacteria
Elusimicrobium	12.5473	0.85903	0.802157	0.900457	Elusimicrobiaceae	Elusimicrobiales	Elusimicrobia	Elusimicrobiota	Bacteria
Atopobium	12.753	0.0794738	-0.104968	0.25863	Atopobiaceae	Coriobacteriales	Coriobacteriia	Actinobacteriota	Bacteria
Aggregatibacter	14.3062	0.92871	0.898412	0.950208	Pasteurellaceae	Pasteurellales	Gammaproteobacteria	Proteobacteria	Bacteria
Catabacter	15.3025	0.629984	0.505295	0.728905	Christensenellaceae	Christensenellales	Clostridia	Firmicutes	Bacteria
Murimonas	15.3051	0.948217	0.925892	0.963943	Lachnospiraceae	Lachnospirales	Clostridia	Firmicutes	Bacteria
Anaeroglobus	15.5019	0.963929	0.948198	0.974945	Veillonellaceae	Veillonellales-Selenomonadales	Negativicutes	Firmicutes	Bacteria
Solobacterium	15.6147	0.831963	0.765548	0.880834	Erysipelotrichaceae	Erysipelotrichales	Bacilli	Firmicutes	Bacteria
Coriobacteriaceae UCG-003	16.2	0.925846	0.894398	0.948185	Atopobiaceae	Coriobacteriales	Coriobacteriia	Actinobacteriota	Bacteria
Fenollaria	16.2188	0.232521	0.0518091	0.398489		Peptostreptococcales-Tissierellales	Clostridia	Firmicutes	Bacteria
Succinatimonas	17.5297	0.960197	0.942885	0.972336	Succinivibrionaceae	Aeromonadales	Gammaproteobacteria	Proteobacteria	Bacteria
UCG-008	17.5862	0.753937	0.662366	0.823312	Butyricicoccaceae	Oscillospirales	Clostridia	Firmicutes	Bacteria
Alloscardovia	17.7001	0.855113	0.796832	0.897627	Bifidobacteriaceae	Bifidobacteriales	Actinobacteria	Actinobacteriota	Bacteria
Porphyromonas	17.7174	0.510957	0.361861	0.634565	Porphyromonadaceae	Bacteroidales	Bacteroidia	Bacteroidota	Bacteria
Phoenicibacter	18.302	0.959073	0.941287	0.97155	Coriobacteriales Incertae Sedis	Coriobacteriales	Coriobacteriia	Actinobacteriota	Bacteria
Raoultibacter	18.4623	0.811108	0.737631	0.8656	Coriobacteriales Incertae Sedis	Coriobacteriales	Coriobacteriia	Actinobacteriota	Bacteria
GCA-900066755	18.8351	0.487819	0.334775	0.615788	Lachnospiraceae	Lachnospirales	Clostridia	Firmicutes	Bacteria
Hafnia-Obesumbacterium	19.2661	0.879642	0.830326	0.915287	Hafniaceae	Enterobacterales	Gammaproteobacteria	Proteobacteria	Bacteria
CAG-873	20.7867	0.944938	0.921256	0.96164	Muribaculaceae	Bacteroidales	Bacteroidia	Bacteroidota	Bacteria
Prevotellaceae NK3B31 group	21.0071	0.963004	0.94688	0.974298	Prevotellaceae	Bacteroidales	Bacteroidia	Bacteroidota	Bacteria
UCG-004	22.0173	0.916707	0.881621	0.941716	Erysipelatoclostridiaceae	Erysipelotrichales	Bacilli	Firmicutes	Bacteria
Libanicoccus	22.1469	0.970206	0.957152	0.979325	Atopobiaceae	Coriobacteriales	Coriobacteriia	Actinobacteriota	Bacteria
Cloacibacillus	22.6272	0.975119	0.964178	0.982747	Synergistaceae	Synergistales	Synergistia	Synergistota	Bacteria
Lachnospiraceae UCG-003	22.6916	0.969464	0.956092	0.978807	Lachnospiraceae	Lachnospirales	Clostridia	Firmicutes	Bacteria
Acetanaerobacterium	24.2613	0.50618	0.356249	0.6307	Ethanoligenenaceae	Oscillospirales	Clostridia	Firmicutes	Bacteria
Corynebacterium	24.6455	0.526558	0.380268	0.647144	Corynebacteriaceae	Corynebacteriales	Actinobacteria	Actinobacteriota	Bacteria
Anaerococcus	24.7084	0.275714	0.0977266	0.43661		Peptostreptococcales-Tissierellales	Clostridia	Firmicutes	Bacteria
Parvimonas	25.3286	0.514131	0.365597	0.637129		Peptostreptococcales-Tissierellales	Clostridia	Firmicutes	Bacteria
Sanguibacteroides	26.3105	0.763249	0.6745	0.830253	Marinifilaceae	Bacteroidales	Bacteroidia	Bacteroidota	Bacteria
Caldicoprobacter	26.5864	0.766787	0.679123	0.832884	Caldicoprobacteraceae	Caldicoprobacterales	Clostridia	Firmicutes	Bacteria
Peptoniphilus	27.9734	0.597139	0.465015	0.703242		Peptostreptococcales-Tissierellales	Clostridia	Firmicutes	Bacteria
Finegoldia	28.4579	0.321603	0.147356	0.476489		Peptostreptococcales-Tissierellales	Clostridia	Firmicutes	Bacteria
Synergistes	29.1175	0.946335	0.923231	0.962622	Synergistaceae	Synergistales	Synergistia	Synergistota	Bacteria
Rikenellaceae RC9 gut group	30.3095	0.973221	0.961463	0.981426	Rikenellaceae	Bacteroidales	Bacteroidia	Bacteroidota	Bacteria
Succiniclasticum	31.3159	0.974664	0.963527	0.98243	Acidaminococcaceae	Acidaminococcales	Negativicutes	Firmicutes	Bacteria
Mogibacterium	31.4998	0.964234	0.948631	0.975157	Anaerovoracaceae	Peptostreptococcales-Tissierellales	Clostridia	Firmicutes	Bacteria
Succinivibrio	31.9127	0.96859	0.954844	0.978198	Succinivibrionaceae	Aeromonadales	Gammaproteobacteria	Proteobacteria	Bacteria
Faecalicoccus	34.1586	0.811557	0.738229	0.865929	Erysipelotrichaceae	Erysipelotrichales	Bacilli	Firmicutes	Bacteria
Tuzzerella	34.1627	0.725344	0.625405	0.80187	Lachnospiraceae	Lachnospirales	Clostridia	Firmicutes	Bacteria
Coprobacillus	34.8242	0.727019	0.627557	0.803131	Erysipelatoclostridiaceae	Erysipelotrichales	Bacilli	Firmicutes	Bacteria
Staphylococcus	35.2943	0.684155	0.572938	0.770632	Staphylococcaceae	Staphylococcales	Bacilli	Firmicutes	Bacteria
Pseudoflavonifractor	38.2986	0.748411	0.655188	0.819184	Oscillospiraceae	Oscillospirales	Clostridia	Firmicutes	Bacteria
TM7x	38.547	0.514615	0.366167	0.63752	Saccharimonadaceae	Saccharimonadales	Saccharimonadia	Patescibacteria	Bacteria
Epulopiscium	38.8922	0.927313	0.896453	0.949221	Lachnospiraceae	Lachnospirales	Clostridia	Firmicutes	Bacteria
Pediococcus	41.8353	0.744042	0.649524	0.815914	Lactobacillaceae	Lactobacillales	Bacilli	Firmicutes	Bacteria
Alloprevotella	42.1044	0.915708	0.880229	0.941008	Prevotellaceae	Bacteroidales	Bacteroidia	Bacteroidota	Bacteria
Mailhella	45.0954	0.974144	0.962782	0.982068	Desulfovibrionaceae	Desulfovibrionales	Desulfovibrionia	Desulfobacterota	Bacteria
CHKCI001	48.26	0.799146	0.72173	0.856816	Lachnospiraceae	Lachnospirales	Clostridia	Firmicutes	Bacteria
Fournierella	50.6369	0.642382	0.520643	0.738521	Ruminococcaceae	Oscillospirales	Clostridia	Firmicutes	Bacteria
Lactonifactor	50.875	0.745988	0.652046	0.817371	Lachnospiraceae	Lachnospirales	Clostridia	Firmicutes	Bacteria
Methanosphaera	51.8453	0.95274	0.932297	0.967116	Methanobacteriaceae	Methanobacteriales	Methanobacteria	Euryarchaeota	Archaea
Prevotellaceae UCG-001	53.3247	0.989136	0.98431	0.992483	Prevotellaceae	Bacteroidales	Bacteroidia	Bacteroidota	Bacteria
Ruminiclostridium	53.6282	0.915255	0.879596	0.940686	Hungateiclostridiaceae		Clostridia	Firmicutes	Bacteria
Weissella	55.7905	0.886682	0.840005	0.920331	Leuconostocaceae	Lactobacillales	Bacilli	Firmicutes	Bacteria
Mitsuokella	55.9517	0.951653	0.930755	0.966353	Selenomonadaceae	Veillonellales-Selenomonadales	Negativicutes	Firmicutes	Bacteria
Papillibacter	58.5548	0.503419	0.353009	0.628464	Oscillospiraceae	Oscillospirales	Clostridia	Firmicutes	Bacteria
Christensenella	63.1551	0.632051	0.507848	0.730511	Christensenellaceae	Christensenellales	Clostridia	Firmicutes	Bacteria
Oxalobacter	63.9277	0.876192	0.825594	0.912812	Oxalobacteraceae	Burkholderiales	Gammaproteobacteria	Proteobacteria	Bacteria
Fusobacterium	64.8538	0.887957	0.841761	0.921243	Fusobacteriaceae	Fusobacteriales	Fusobacteriia	Fusobacteriota	Bacteria
Anaerofilum	69.6856	0.291923	0.115156	0.450769	Ruminococcaceae	Oscillospirales	Clostridia	Firmicutes	Bacteria
Shuttleworthia	70.2905	0.739455	0.64359	0.812477	Lachnospiraceae	Lachnospirales	Clostridia	Firmicutes	Bacteria
Megamonas	70.9738	0.933493	0.905128	0.953584	Selenomonadaceae	Veillonellales-Selenomonadales	Negativicutes	Firmicutes	Bacteria
Propionibacterium	73.668	0.73607	0.639218	0.809937	Propionibacteriaceae	Propionibacteriales	Actinobacteria	Actinobacteriota	Bacteria
Lachnospiraceae NK4B4 group	73.6781	0.974402	0.963152	0.982248	Lachnospiraceae	Lachnospirales	Clostridia	Firmicutes	Bacteria
Gemella	73.9303	0.493004	0.340823	0.620009	Gemellaceae	Staphylococcales	Bacilli	Firmicutes	Bacteria
Enorma	75.0885	0.973314	0.961595	0.981491	Coriobacteriaceae	Coriobacteriales	Coriobacteriia	Actinobacteriota	Bacteria
Asteroleplasma	75.8978	0.950216	0.928721	0.965346	Erysipelatoclostridiaceae	Erysipelotrichales	Bacilli	Firmicutes	Bacteria
Eubacterium	77.9056	0.873961	0.822536	0.911209	Eubacteriaceae	Eubacteriales	Clostridia	Firmicutes	Bacteria
CHKCI002	78.4775	0.926946	0.89594	0.948962	Eggerthellaceae	Coriobacteriales	Coriobacteriia	Actinobacteriota	Bacteria
Dielma	79.1321	0.805977	0.7308	0.861836	Erysipelotrichaceae	Erysipelotrichales	Bacilli	Firmicutes	Bacteria
Anaerotruncus	88.2299	0.629985	0.505297	0.728906	Ruminococcaceae	Oscillospirales	Clostridia	Firmicutes	Bacteria
Hungatella	88.5642	0.710841	0.606828	0.790918	Lachnospiraceae	Lachnospirales	Clostridia	Firmicutes	Bacteria
Phocea	92.3018	0.526312	0.379977	0.646946	Ruminococcaceae	Oscillospirales	Clostridia	Firmicutes	Bacteria
Enterorhabdus	97.1832	0.973501	0.961863	0.981621	Eggerthellaceae	Coriobacteriales	Coriobacteriia	Actinobacteriota	Bacteria
Rothia	102.136	0.646867	0.526213	0.741989	Micrococcaceae	Micrococcales	Actinobacteria	Actinobacteriota	Bacteria
Peptococcus	102.603	0.861105	0.804981	0.901954	Peptococcaceae	Peptococcales	Clostridia	Firmicutes	Bacteria
Hydrogenoanaerobacterium	102.766	0.946191	0.923027	0.96252		Oscillospirales	Clostridia	Firmicutes	Bacteria
[Eubacterium] fissicatena group	106.005	0.76021	0.670534	0.82799	Lachnospiraceae	Lachnospirales	Clostridia	Firmicutes	Bacteria
[Eubacterium] ruminantium group	107.461	0.928934	0.898727	0.950367	Lachnospiraceae	Lachnospirales	Clostridia	Firmicutes	Bacteria
Anaerofustis	112.397	0.725394	0.625469	0.801908	Anaerofustaceae	Eubacteriales	Clostridia	Firmicutes	Bacteria
Catenibacterium	113.135	0.979678	0.970713	0.985919	Erysipelatoclostridiaceae	Erysipelotrichales	Bacilli	Firmicutes	Bacteria
Olsenella	113.881	0.953553	0.933449	0.967685	Atopobiaceae	Coriobacteriales	Coriobacteriia	Actinobacteriota	Bacteria
Allisonella	118.225	0.946592	0.923593	0.962802	Veillonellaceae	Veillonellales-Selenomonadales	Negativicutes	Firmicutes	Bacteria
Paludicola	118.704	0.665023	0.548874	0.755979	Ruminococcaceae	Oscillospirales	Clostridia	Firmicutes	Bacteria
Candidatus Soleaferrea	119.821	0.806192	0.731086	0.861994	Ruminococcaceae	Oscillospirales	Clostridia	Firmicutes	Bacteria
Catenibacillus	125.727	0.679487	0.567049	0.767065	Lachnospiraceae	Lachnospirales	Clostridia	Firmicutes	Bacteria
Howardella	128.371	0.984759	0.97801	0.989448	Lachnospiraceae	Lachnospirales	Clostridia	Firmicutes	Bacteria
Paraprevotella	132.543	0.975269	0.964393	0.982852	Prevotellaceae	Bacteroidales	Bacteroidia	Bacteroidota	Bacteria
Megasphaera	133.502	0.962804	0.946596	0.974159	Veillonellaceae	Veillonellales-Selenomonadales	Negativicutes	Firmicutes	Bacteria
Marvinbryantia	133.682	0.935261	0.907614	0.95483	Lachnospiraceae	Lachnospirales	Clostridia	Firmicutes	Bacteria
Fusicatenibacter	147.059	0.925546	0.893978	0.947973	Lachnospiraceae	Lachnospirales	Clostridia	Firmicutes	Bacteria
Romboutsia	149.07	0.875837	0.825107	0.912557	Peptostreptococcaceae	Peptostreptococcales-Tissierellales	Clostridia	Firmicutes	Bacteria
UCG-009	149.12	0.764837	0.676574	0.831434	Butyricicoccaceae	Oscillospirales	Clostridia	Firmicutes	Bacteria
Leuconostoc	149.187	0.59417	0.461401	0.700909	Leuconostocaceae	Lactobacillales	Bacilli	Firmicutes	Bacteria
[Eubacterium] nodatum group	150.208	0.724031	0.623718	0.800881	Anaerovoracaceae	Peptostreptococcales-Tissierellales	Clostridia	Firmicutes	Bacteria
Acidaminococcus	158.121	0.983501	0.976202	0.988575	Acidaminococcaceae	Acidaminococcales	Negativicutes	Firmicutes	Bacteria
[Ruminococcus] gauvreauii group	158.693	0.87623	0.825646	0.912839	Lachnospiraceae	Lachnospirales	Clostridia	Firmicutes	Bacteria
[Eubacterium] oxidoreducens group	158.695	0.885579	0.838487	0.919542	Lachnospiraceae	Lachnospirales	Clostridia	Firmicutes	Bacteria
Lachnospiraceae UCG-008	162.641	0.970158	0.957084	0.979292	Lachnospiraceae	Lachnospirales	Clostridia	Firmicutes	Bacteria
Desulfovibrio	163.498	0.979021	0.96977	0.985462	Desulfovibrionaceae	Desulfovibrionales	Desulfovibrionia	Desulfobacterota	Bacteria
Frisingicoccus	164.638	0.975068	0.964106	0.982712	Lachnospiraceae	Lachnospirales	Clostridia	Firmicutes	Bacteria
Eisenbergiella	169.724	0.878814	0.82919	0.914694	Lachnospiraceae	Lachnospirales	Clostridia	Firmicutes	Bacteria
UCG-003	176.535	0.799962	0.722812	0.857416	Oscillospiraceae	Oscillospirales	Clostridia	Firmicutes	Bacteria
Moryella	180.216	0.797288	0.719268	0.855448	Lachnospiraceae	Lachnospirales	Clostridia	Firmicutes	Bacteria
Merdibacter	184.263	0.830265	0.763265	0.879597	Erysipelotrichaceae	Erysipelotrichales	Bacilli	Firmicutes	Bacteria
Senegalimassilia	190.175	0.992183	0.988702	0.994594	Eggerthellaceae	Coriobacteriales	Coriobacteriia	Actinobacteriota	Bacteria
CAG-352	217.018	0.926305	0.895041	0.948509	Ruminococcaceae	Oscillospirales	Clostridia	Firmicutes	Bacteria
DTU089	220.972	0.828337	0.760676	0.878193	Ruminococcaceae	Oscillospirales	Clostridia	Firmicutes	Bacteria
Slackia	221.003	0.979072	0.969843	0.985497	Eggerthellaceae	Coriobacteriales	Coriobacteriia	Actinobacteriota	Bacteria
Lactococcus	224.63	0.717918	0.615878	0.796269	Streptococcaceae	Lactobacillales	Bacilli	Firmicutes	Bacteria
Agathobacter	229.783	0.924966	0.893165	0.947563	Lachnospiraceae	Lachnospirales	Clostridia	Firmicutes	Bacteria
Haemophilus	234.357	0.890991	0.845945	0.923413	Pasteurellaceae	Pasteurellales	Gammaproteobacteria	Proteobacteria	Bacteria
Sellimonas	235.627	0.921422	0.888207	0.945056	Lachnospiraceae	Lachnospirales	Clostridia	Firmicutes	Bacteria
Veillonella	246.064	0.783749	0.701384	0.84546	Veillonellaceae	Veillonellales-Selenomonadales	Negativicutes	Firmicutes	Bacteria
Adlercreutzia	252.047	0.940147	0.914495	0.958271	Eggerthellaceae	Coriobacteriales	Coriobacteriia	Actinobacteriota	Bacteria
Defluviitaleaceae UCG-011	253.341	0.740593	0.645061	0.81333	Defluviitaleaceae	Lachnospirales	Clostridia	Firmicutes	Bacteria
[Eubacterium] brachy group	263.957	0.777364	0.692985	0.840734	Anaerovoracaceae	Peptostreptococcales-Tissierellales	Clostridia	Firmicutes	Bacteria
GCA-900066575	271.271	0.727447	0.628109	0.803454	Lachnospiraceae	Lachnospirales	Clostridia	Firmicutes	Bacteria
Enterococcus	272.224	0.508314	0.358754	0.632427	Enterococcaceae	Lactobacillales	Bacilli	Firmicutes	Bacteria
Faecalitalea	272.504	0.937606	0.910914	0.956482	Erysipelotrichaceae	Erysipelotrichales	Bacilli	Firmicutes	Bacteria
Lachnospiraceae NK4A136 group	276.152	0.842876	0.780256	0.888766	Lachnospiraceae	Lachnospirales	Clostridia	Firmicutes	Bacteria
Methanobrevibacter	286.321	0.954733	0.935123	0.968512	Methanobacteriaceae	Methanobacteriales	Methanobacteria	Euryarchaeota	Archaea
Roseburia	294.759	0.777642	0.693351	0.84094	Lachnospiraceae	Lachnospirales	Clostridia	Firmicutes	Bacteria
Victivallis	297.002	0.9238	0.891534	0.946738	Victivallaceae	Victivallales	Lentisphaeria	Verrucomicrobiota	Bacteria
[Clostridium] innocuum group	297.933	0.816083	0.744267	0.869243	Erysipelotrichaceae	Erysipelotrichales	Bacilli	Firmicutes	Bacteria
Holdemanella	304.64	0.957317	0.938792	0.970322	Erysipelotrichaceae	Erysipelotrichales	Bacilli	Firmicutes	Bacteria
Blautia	311.649	0.940806	0.915424	0.958735	Lachnospiraceae	Lachnospirales	Clostridia	Firmicutes	Bacteria
Holdemania	315.538	0.787405	0.706203	0.848161	Erysipelotrichaceae	Erysipelotrichales	Bacilli	Firmicutes	Bacteria
Intestinimonas	327.428	0.792738	0.713246	0.852096	Oscillospiraceae	Oscillospirales	Clostridia	Firmicutes	Bacteria
[Eubacterium] xylanophilum group	329.124	0.921853	0.888809	0.945361	Lachnospiraceae	Lachnospirales	Clostridia	Firmicutes	Bacteria
Oscillospira	335.959	0.815047	0.742884	0.868485	Oscillospiraceae	Oscillospirales	Clostridia	Firmicutes	Bacteria
Gordonibacter	361.375	0.851006	0.791259	0.894657	Eggerthellaceae	Coriobacteriales	Coriobacteriia	Actinobacteriota	Bacteria
Lachnospiraceae UCG-004	365.863	0.901826	0.860927	0.931142	Lachnospiraceae	Lachnospirales	Clostridia	Firmicutes	Bacteria
Lachnospiraceae UCG-010	366.133	0.813386	0.740667	0.867268	Lachnospiraceae	Lachnospirales	Clostridia	Firmicutes	Bacteria
Actinomyces	369.493	0.759398	0.669477	0.827385	Actinomycetaceae	Actinomycetales	Actinobacteria	Actinobacteriota	Bacteria
UBA1819	369.846	0.678008	0.565186	0.765934	Ruminococcaceae	Oscillospirales	Clostridia	Firmicutes	Bacteria
Oscillibacter	371.415	0.765447	0.677371	0.831888	Oscillospiraceae	Oscillospirales	Clostridia	Firmicutes	Bacteria
Terrisporobacter	372.234	0.928674	0.898363	0.950183	Peptostreptococcaceae	Peptostreptococcales-Tissierellales	Clostridia	Firmicutes	Bacteria
Tyzzerella	374.351	0.960209	0.942902	0.972345	Lachnospiraceae	Lachnospirales	Clostridia	Firmicutes	Bacteria
Butyricimonas	377.502	0.965059	0.949808	0.975734	Marinifilaceae	Bacteroidales	Bacteroidia	Bacteroidota	Bacteria
Lachnospiraceae UCG-001	388.8	0.89484	0.851258	0.926161	Lachnospiraceae	Lachnospirales	Clostridia	Firmicutes	Bacteria
Flavonifractor	390.052	0.804554	0.728908	0.860791	Oscillospiraceae	Oscillospirales	Clostridia	Firmicutes	Bacteria
Coprobacter	400.054	0.979687	0.970726	0.985925	Barnesiellaceae	Bacteroidales	Bacteroidia	Bacteroidota	Bacteria
Family XIII UCG-001	408.056	0.878496	0.828754	0.914466	Anaerovoracaceae	Peptostreptococcales-Tissierellales	Clostridia	Firmicutes	Bacteria
Prevotella	434.386	0.830082	0.763019	0.879464	Prevotellaceae	Bacteroidales	Bacteroidia	Bacteroidota	Bacteria
Turicibacter	445.294	0.954001	0.934085	0.967999	Erysipelotrichaceae	Erysipelotrichales	Bacilli	Firmicutes	Bacteria
Lactobacillus	451.876	0.82046	0.750118	0.872444	Lactobacillaceae	Lactobacillales	Bacilli	Firmicutes	Bacteria
CAG-56	453.425	0.988248	0.98303	0.991867	Lachnospiraceae	Lachnospirales	Clostridia	Firmicutes	Bacteria
Eggerthella	468.135	0.913017	0.876478	0.939099	Eggerthellaceae	Coriobacteriales	Coriobacteriia	Actinobacteriota	Bacteria
Phascolarctobacterium	469.048	0.963787	0.947995	0.974846	Acidaminococcaceae	Acidaminococcales	Negativicutes	Firmicutes	Bacteria
Lachnospiraceae FCS020 group	473.61	0.857121	0.799561	0.899079	Lachnospiraceae	Lachnospirales	Clostridia	Firmicutes	Bacteria
UCG-005	474.679	0.927797	0.897133	0.949564	Oscillospiraceae	Oscillospirales	Clostridia	Firmicutes	Bacteria
Family XIII AD3011 group	475.166	0.779244	0.695455	0.842126	Anaerovoracaceae	Peptostreptococcales-Tissierellales	Clostridia	Firmicutes	Bacteria
NK4A214 group	504.645	0.947223	0.924486	0.963245	Oscillospiraceae	Oscillospirales	Clostridia	Firmicutes	Bacteria
[Eubacterium] siraeum group	526.581	0.917535	0.882777	0.942302	Ruminococcaceae	Oscillospirales	Clostridia	Firmicutes	Bacteria
Escherichia-Shigella	532.508	0.765504	0.677446	0.83193	Enterobacteriaceae	Enterobacterales	Gammaproteobacteria	Proteobacteria	Bacteria
Erysipelatoclostridium	550.349	0.917874	0.88325	0.942543	Erysipelatoclostridiaceae	Erysipelotrichales	Bacilli	Firmicutes	Bacteria
Negativibacillus	559.041	0.944419	0.920523	0.961275	Ruminococcaceae	Oscillospirales	Clostridia	Firmicutes	Bacteria
[Eubacterium] eligens group	572.037	0.950402	0.928984	0.965476	Lachnospiraceae	Lachnospirales	Clostridia	Firmicutes	Bacteria
Clostridium sensu stricto 1	575.316	0.94232	0.91756	0.9598	Clostridiaceae	Clostridiales	Clostridia	Firmicutes	Bacteria
Intestinibacter	578.791	0.918075	0.883531	0.942686	Peptostreptococcaceae	Peptostreptococcales-Tissierellales	Clostridia	Firmicutes	Bacteria
UCG-002	605.697	0.947423	0.924769	0.963386	Oscillospiraceae	Oscillospirales	Clostridia	Firmicutes	Bacteria
[Ruminococcus] torques group	609.43	0.973779	0.96226	0.981814	Lachnospiraceae	Lachnospirales	Clostridia	Firmicutes	Bacteria
Odoribacter	612.933	0.965184	0.949985	0.975821	Marinifilaceae	Bacteroidales	Bacteroidia	Bacteroidota	Bacteria
Christensenellaceae R-7 group	638.186	0.922403	0.889579	0.94575	Christensenellaceae	Christensenellales	Clostridia	Firmicutes	Bacteria
Bilophila	643.442	0.949463	0.927654	0.964817	Desulfovibrionaceae	Desulfovibrionales	Desulfovibrionia	Desulfobacterota	Bacteria
Lachnospira	644.133	0.973506	0.96187	0.981624	Lachnospiraceae	Lachnospirales	Clostridia	Firmicutes	Bacteria
Parasutterella	649.951	0.955195	0.935778	0.968835	Sutterellaceae	Burkholderiales	Gammaproteobacteria	Proteobacteria	Bacteria
Colidextribacter	658.842	0.717429	0.615253	0.7959	Oscillospiraceae	Oscillospirales	Clostridia	Firmicutes	Bacteria
Akkermansia	670.308	0.93117	0.901865	0.951945	Akkermansiaceae	Verrucomicrobiales	Verrucomicrobiae	Verrucomicrobiota	Bacteria
Dialister	673.145	0.949838	0.928186	0.965081	Veillonellaceae	Veillonellales-Selenomonadales	Negativicutes	Firmicutes	Bacteria
Lachnospiraceae NC2004 group	673.175	0.940891	0.915544	0.958795	Lachnospiraceae	Lachnospirales	Clostridia	Firmicutes	Bacteria
Sutterella	690.655	0.957289	0.938752	0.970302	Sutterellaceae	Burkholderiales	Gammaproteobacteria	Proteobacteria	Bacteria
[Eubacterium] ventriosum group	709.054	0.958061	0.939848	0.970842	Lachnospiraceae	Lachnospirales	Clostridia	Firmicutes	Bacteria
Coprococcus	709.287	0.953479	0.933344	0.967633	Lachnospiraceae	Lachnospirales	Clostridia	Firmicutes	Bacteria
Monoglobus	755.857	0.910724	0.873286	0.937471	Monoglobaceae	Monoglobales	Clostridia	Firmicutes	Bacteria
Lachnospiraceae ND3007 group	761.887	0.940177	0.914538	0.958293	Lachnospiraceae	Lachnospirales	Clostridia	Firmicutes	Bacteria
Barnesiella	776.504	0.968645	0.954922	0.978236	Barnesiellaceae	Bacteroidales	Bacteroidia	Bacteroidota	Bacteria
Lachnoclostridium	789.034	0.928928	0.898718	0.950362	Lachnospiraceae	Lachnospirales	Clostridia	Firmicutes	Bacteria
Butyricicoccus	841.116	0.887123	0.840613	0.920647	Butyricicoccaceae	Oscillospirales	Clostridia	Firmicutes	Bacteria
Erysipelotrichaceae UCG-003	843.493	0.926194	0.894885	0.948431	Erysipelatoclostridiaceae	Erysipelotrichales	Bacilli	Firmicutes	Bacteria
Streptococcus	877.51	0.915718	0.880242	0.941015	Streptococcaceae	Lactobacillales	Bacilli	Firmicutes	Bacteria
Subdoligranulum	947.501	0.931989	0.903015	0.952523	Ruminococcaceae	Oscillospirales	Clostridia	Firmicutes	Bacteria
Collinsella	1001.99	0.951755	0.9309	0.966425	Coriobacteriaceae	Coriobacteriales	Coriobacteriia	Actinobacteriota	Bacteria
Ruminococcus	1045.89	0.919283	0.885218	0.943541	Ruminococcaceae	Oscillospirales	Clostridia	Firmicutes	Bacteria
Alistipes	1046.5	0.95131	0.93027	0.966113	Rikenellaceae	Bacteroidales	Bacteroidia	Bacteroidota	Bacteria
Anaerostipes	1054.47	0.903584	0.863366	0.932394	Lachnospiraceae	Lachnospirales	Clostridia	Firmicutes	Bacteria
[Eubacterium] hallii group	1062.62	0.950077	0.928524	0.965248	Lachnospiraceae	Lachnospirales	Clostridia	Firmicutes	Bacteria
Parabacteroides	1112.65	0.927454	0.896651	0.949321	Tannerellaceae	Bacteroidales	Bacteroidia	Bacteroidota	Bacteria
Bifidobacterium	1135.24	0.916749	0.881681	0.941746	Bifidobacteriaceae	Bifidobacteriales	Actinobacteria	Actinobacteriota	Bacteria
Faecalibacterium	1225.19	0.919287	0.885223	0.943544	Ruminococcaceae	Oscillospirales	Clostridia	Firmicutes	Bacteria
Bacteroides	1480.12	0.901868	0.860985	0.931172	Bacteroidaceae	Bacteroidales	Bacteroidia	Bacteroidota	Bacteria

## Sheet: Family
Family	sum_log_abundance	ICC	lower bound	upper bound	Order	Class	Phylum	Domain
Cardiobacteriaceae	0.693147	0.704563	0.598821	0.786162	Cardiobacteriales	Gammaproteobacteria	Proteobacteria	Bacteria
Syntrophomonadaceae	1.38629	0.680543	0.56838	0.767872	Syntrophomonadales	Syntrophomonadia	Firmicutes	Bacteria
Leptotrichiaceae	1.60944	0.614642	0.486413	0.716953	Fusobacteriales	Fusobacteriia	Fusobacteriota	Bacteria
Brevibacteriaceae	2.07944	0.602584	0.471655	0.707516	Micrococcales	Actinobacteria	Actinobacteriota	Bacteria
Xanthomonadaceae	2.48491	0.496509	0.344919	0.622857	Xanthomonadales	Gammaproteobacteria	Proteobacteria	Bacteria
Yersiniaceae	2.56495	0.505949	0.355978	0.630514	Enterobacterales	Gammaproteobacteria	Proteobacteria	Bacteria
Campylobacteraceae	3.8712	0.47424	0.318995	0.6047	Campylobacterales	Campylobacteria	Campilobacterota	Bacteria
Vagococcaceae	5.1358	0.381646	0.213645	0.527722	Lactobacillales	Bacilli	Firmicutes	Bacteria
Comamonadaceae	5.19296	0.865749	0.811311	0.905302	Burkholderiales	Gammaproteobacteria	Proteobacteria	Bacteria
Pseudomonadaceae	5.54518	0.541957	0.398551	0.659496	Pseudomonadales	Gammaproteobacteria	Proteobacteria	Bacteria
Moraxellaceae	7.73543	0.562126	0.42267	0.675578	Pseudomonadales	Gammaproteobacteria	Proteobacteria	Bacteria
Helicobacteraceae	8.73585	0.921236	0.887947	0.944924	Campylobacterales	Campylobacteria	Campilobacterota	Bacteria
Carnobacteriaceae	8.80387	0.820981	0.750816	0.872825	Lactobacillales	Bacilli	Firmicutes	Bacteria
Acholeplasmataceae	11.2237	0.937558	0.910847	0.956448	Acholeplasmatales	Bacilli	Firmicutes	Bacteria
Morganellaceae	11.7138	0.818954	0.748104	0.871343	Enterobacterales	Gammaproteobacteria	Proteobacteria	Bacteria
Elusimicrobiaceae	12.5473	0.849093	0.788668	0.893273	Elusimicrobiales	Elusimicrobia	Elusimicrobiota	Bacteria
Methanomethylophilaceae	13.3251	0.923	0.890414	0.946172	Methanomassiliicoccales	Thermoplasmata	Thermoplasmatota	Archaea
Porphyromonadaceae	17.7174	0.562183	0.422739	0.675623	Bacteroidales	Bacteroidia	Bacteroidota	Bacteria
Hafniaceae	19.2661	0.877885	0.827915	0.914027	Enterobacterales	Gammaproteobacteria	Proteobacteria	Bacteria
Ethanoligenenaceae	24.2613	0.560649	0.420897	0.674404	Oscillospirales	Clostridia	Firmicutes	Bacteria
Corynebacteriaceae	24.6455	0.568128	0.429886	0.680343	Corynebacteriales	Actinobacteria	Actinobacteriota	Bacteria
Caldicoprobacteraceae	26.5864	0.78561	0.703836	0.846835	Caldicoprobacterales	Clostridia	Firmicutes	Bacteria
Muribaculaceae	26.9288	0.965409	0.950306	0.975978	Bacteroidales	Bacteroidia	Bacteroidota	Bacteria
Coriobacteriales Incertae Sedis	36.7642	0.8985	0.85632	0.928772	Coriobacteriales	Coriobacteriia	Actinobacteriota	Bacteria
Staphylococcaceae	37.086	0.651595	0.532098	0.74564	Staphylococcales	Bacilli	Firmicutes	Bacteria
Succinivibrionaceae	49.4424	0.971039	0.958342	0.979905	Aeromonadales	Gammaproteobacteria	Proteobacteria	Bacteria
Saccharimonadaceae	51.514	0.491319	0.338856	0.618638	Saccharimonadales	Saccharimonadia	Patescibacteria	Bacteria
Synergistaceae	53.5364	0.947284	0.924571	0.963288	Synergistales	Synergistia	Synergistota	Bacteria
Hungateiclostridiaceae	53.6282	0.907882	0.869333	0.935451		Clostridia	Firmicutes	Bacteria
Fusobacteriaceae	64.8538	0.88686	0.84025	0.920458	Fusobacteriales	Fusobacteriia	Fusobacteriota	Bacteria
Oxalobacteraceae	73.0124	0.812129	0.738991	0.866348	Burkholderiales	Gammaproteobacteria	Proteobacteria	Bacteria
Gemellaceae	73.9303	0.502943	0.352452	0.628078	Staphylococcales	Bacilli	Firmicutes	Bacteria
Propionibacteriaceae	75.7475	0.756241	0.665364	0.825032	Propionibacteriales	Actinobacteria	Actinobacteriota	Bacteria
Eubacteriaceae	78.0428	0.872496	0.820532	0.910157	Eubacteriales	Clostridia	Firmicutes	Bacteria
vadinBE97	90.8416	0.926512	0.895331	0.948655	Victivallales	Lentisphaeria	Verrucomicrobiota	Bacteria
Micrococcaceae	102.136	0.645413	0.524406	0.740865	Micrococcales	Actinobacteria	Actinobacteriota	Bacteria
Peptococcaceae	102.603	0.858181	0.801003	0.899844	Peptococcales	Clostridia	Firmicutes	Bacteria
Anaerofustaceae	112.397	0.73815	0.641904	0.811498	Eubacteriales	Clostridia	Firmicutes	Bacteria
Selenomonadaceae	125.543	0.953744	0.93372	0.967819	Veillonellales-Selenomonadales	Negativicutes	Firmicutes	Bacteria
Atopobiaceae	145.339	0.887754	0.841482	0.921098	Coriobacteriales	Coriobacteriia	Actinobacteriota	Bacteria
[Clostridium] methylpentosum group	177.627	0.582471	0.447202	0.691692	Oscillospirales	Clostridia	Firmicutes	Bacteria
Leuconostocaceae	182.128	0.670604	0.555874	0.760263	Lactobacillales	Bacilli	Firmicutes	Bacteria
UCG-010	192.649	0.873559	0.821987	0.910921	Oscillospirales	Clostridia	Firmicutes	Bacteria
Pasteurellaceae	235.588	0.893175	0.848959	0.924973	Pasteurellales	Gammaproteobacteria	Proteobacteria	Bacteria
Defluviitaleaceae	253.341	0.734226	0.636838	0.808552	Lachnospirales	Clostridia	Firmicutes	Bacteria
Enterococcaceae	272.224	0.511748	0.362793	0.635205	Lactobacillales	Bacilli	Firmicutes	Bacteria
Methanobacteriaceae	293.578	0.957456	0.938988	0.970418	Methanobacteriales	Methanobacteria	Euryarchaeota	Archaea
Victivallaceae	297.002	0.919699	0.885799	0.943835	Victivallales	Lentisphaeria	Verrucomicrobiota	Bacteria
UCG-011	337.398	0.931561	0.902413	0.952221	Oscillospirales	Clostridia	Firmicutes	Bacteria
Actinomycetaceae	373.99	0.753684	0.662037	0.823123	Actinomycetales	Actinobacteria	Actinobacteriota	Bacteria
Lactobacillaceae	462.744	0.820288	0.749889	0.872318	Lactobacillales	Bacilli	Firmicutes	Bacteria
Prevotellaceae	558.98	0.886191	0.83933	0.91998	Bacteroidales	Bacteroidia	Bacteroidota	Bacteria
Clostridiaceae	583.781	0.94197	0.917066	0.959554	Clostridiales	Clostridia	Firmicutes	Bacteria
Acidaminococcaceae	600.67	0.959137	0.941378	0.971595	Acidaminococcales	Negativicutes	Firmicutes	Bacteria
Anaerovoracaceae	639.735	0.898081	0.855741	0.928474	Peptostreptococcales-Tissierellales	Clostridia	Firmicutes	Bacteria
Enterobacteriaceae	642.305	0.79608	0.717668	0.854559	Enterobacterales	Gammaproteobacteria	Proteobacteria	Bacteria
Christensenellaceae	657.201	0.917436	0.88264	0.942233	Christensenellales	Clostridia	Firmicutes	Bacteria
Akkermansiaceae	670.308	0.931082	0.901742	0.951883	Verrucomicrobiales	Verrucomicrobiae	Verrucomicrobiota	Bacteria
Marinifilaceae	693.335	0.960893	0.943876	0.972823	Bacteroidales	Bacteroidia	Bacteroidota	Bacteria
Desulfovibrionaceae	719.956	0.945129	0.921525	0.961774	Desulfovibrionales	Desulfovibrionia	Desulfobacterota	Bacteria
Monoglobaceae	755.857	0.92105	0.887687	0.944792	Monoglobales	Clostridia	Firmicutes	Bacteria
[Eubacterium] coprostanoligenes group	793.726	0.948245	0.925931	0.963962	Oscillospirales	Clostridia	Firmicutes	Bacteria
Veillonellaceae	832.21	0.935463	0.907898	0.954972	Veillonellales-Selenomonadales	Negativicutes	Firmicutes	Bacteria
Barnesiellaceae	837.343	0.964286	0.948706	0.975194	Bacteroidales	Bacteroidia	Bacteroidota	Bacteria
Butyricicoccaceae	861.212	0.870441	0.817721	0.908679	Oscillospirales	Clostridia	Firmicutes	Bacteria
Eggerthellaceae	871.2	0.919644	0.885722	0.943797	Coriobacteriales	Coriobacteriia	Actinobacteriota	Bacteria
Erysipelotrichaceae	893.041	0.94554	0.922106	0.962063	Erysipelotrichales	Bacilli	Firmicutes	Bacteria
Streptococcaceae	893.578	0.900481	0.859064	0.930184	Lactobacillales	Bacilli	Firmicutes	Bacteria
Peptostreptococcaceae	955.218	0.907832	0.869263	0.935416	Peptostreptococcales-Tissierellales	Clostridia	Firmicutes	Bacteria
Sutterellaceae	967.626	0.849668	0.789446	0.893689	Burkholderiales	Gammaproteobacteria	Proteobacteria	Bacteria
Coriobacteriaceae	1028.66	0.943558	0.919306	0.96067	Coriobacteriales	Coriobacteriia	Actinobacteriota	Bacteria
Erysipelatoclostridiaceae	1046.02	0.92662	0.895483	0.948732	Erysipelotrichales	Bacilli	Firmicutes	Bacteria
Rikenellaceae	1048.56	0.954163	0.934315	0.968113	Bacteroidales	Bacteroidia	Bacteroidota	Bacteria
Oscillospiraceae	1066.67	0.892672	0.848263	0.924613	Oscillospirales	Clostridia	Firmicutes	Bacteria
Tannerellaceae	1112.66	0.930637	0.901117	0.951569	Bacteroidales	Bacteroidia	Bacteroidota	Bacteria
Bifidobacteriaceae	1136.32	0.913317	0.876896	0.939312	Bifidobacteriales	Actinobacteria	Actinobacteriota	Bacteria
Ruminococcaceae	1430.23	0.949101	0.927142	0.964563	Oscillospirales	Clostridia	Firmicutes	Bacteria
Bacteroidaceae	1480.12	0.920893	0.887468	0.944681	Bacteroidales	Bacteroidia	Bacteroidota	Bacteria
Lachnospiraceae	1569.39	0.897732	0.855257	0.928225	Lachnospirales	Clostridia	Firmicutes	Bacteria

## Sheet: Order
Order	sum_log_abundance	ICC	lower bound	upper bound	Class	Phylum	Domain
Cardiobacteriales	0.693147	0.733289	0.63563	0.807848	Gammaproteobacteria	Proteobacteria	Bacteria
Syntrophomonadales	1.38629	0.676702	0.563541	0.764935	Syntrophomonadia	Firmicutes	Bacteria
Xanthomonadales	2.48491	0.56126	0.42163	0.674889	Gammaproteobacteria	Proteobacteria	Bacteria
Bacillales	2.89037	0.525068	0.378505	0.645945	Bacilli	Firmicutes	Bacteria
Chloroplast	3.8712	0.767278	0.679765	0.833249	Cyanobacteriia	Cyanobacteria	Bacteria
Acholeplasmatales	11.2237	0.933385	0.904976	0.953508	Bacilli	Firmicutes	Bacteria
Elusimicrobiales	12.5473	0.85649	0.798704	0.898623	Elusimicrobia	Elusimicrobiota	Bacteria
Campylobacterales	12.607	0.774135	0.688747	0.838341	Campylobacteria	Campilobacterota	Bacteria
Pseudomonadales	13.2806	0.504687	0.354497	0.629491	Gammaproteobacteria	Proteobacteria	Bacteria
Methanomassiliicoccales	13.3251	0.910071	0.872376	0.937007	Thermoplasmata	Thermoplasmatota	Archaea
Corynebacteriales	24.6455	0.592265	0.459084	0.699411	Actinobacteria	Actinobacteriota	Bacteria
Caldicoprobacterales	26.5864	0.769549	0.682738	0.834937	Clostridia	Firmicutes	Bacteria
Aeromonadales	49.4424	0.968007	0.954012	0.977791	Gammaproteobacteria	Proteobacteria	Bacteria
Saccharimonadales	51.514	0.495826	0.34412	0.622303	Saccharimonadia	Patescibacteria	Bacteria
Synergistales	53.5364	0.944815	0.921082	0.961554	Synergistia	Synergistota	Bacteria
Fusobacteriales	66.4632	0.881145	0.83239	0.916365	Fusobacteriia	Fusobacteriota	Bacteria
Propionibacteriales	75.7475	0.746783	0.653077	0.817966	Actinobacteria	Actinobacteriota	Bacteria
Peptococcales	102.603	0.854016	0.795343	0.896834	Clostridia	Firmicutes	Bacteria
Micrococcales	104.215	0.645356	0.524336	0.740821	Actinobacteria	Actinobacteriota	Bacteria
Staphylococcales	108.492	0.59085	0.457365	0.698297	Bacilli	Firmicutes	Bacteria
DTU014	128.46	0.780632	0.697281	0.843154	Incertae Sedis_2	Firmicutes	Bacteria
RF39	132.176	0.871597	0.819301	0.909511	Bacilli	Firmicutes	Bacteria
Eubacteriales	169.483	0.802513	0.726198	0.859292	Clostridia	Firmicutes	Bacteria
Pasteurellales	235.588	0.895304	0.8519	0.926492	Gammaproteobacteria	Proteobacteria	Bacteria
Methanobacteriales	293.578	0.956275	0.937311	0.969592	Methanobacteria	Euryarchaeota	Archaea
Victivallales	314.343	0.92106	0.8877	0.944799	Lentisphaeria	Verrucomicrobiota	Bacteria
Gastranaerophilales	358.092	0.943364	0.919033	0.960534	Vampirivibrionia	Cyanobacteria	Bacteria
Actinomycetales	373.99	0.76514	0.67697	0.83166	Actinobacteria	Actinobacteriota	Bacteria
Clostridia vadinBB60 group	375.038	0.864412	0.809488	0.904338	Clostridia	Firmicutes	Bacteria
Clostridiales	583.781	0.94389	0.919776	0.960904	Clostridia	Firmicutes	Bacteria
Acidaminococcales	600.67	0.961626	0.944918	0.973335	Negativicutes	Firmicutes	Bacteria
Enterobacterales	646.537	0.803044	0.726902	0.859682	Gammaproteobacteria	Proteobacteria	Bacteria
Christensenellales	657.201	0.91418	0.878098	0.939924	Clostridia	Firmicutes	Bacteria
Verrucomicrobiales	670.308	0.930279	0.900614	0.951316	Verrucomicrobiae	Verrucomicrobiota	Bacteria
Clostridia UCG-014	708.351	0.960963	0.943975	0.972872	Clostridia	Firmicutes	Bacteria
Desulfovibrionales	720.937	0.944236	0.920264	0.961146	Desulfovibrionia	Desulfobacterota	Bacteria
Monoglobales	755.857	0.920702	0.8872	0.944546	Clostridia	Firmicutes	Bacteria
Veillonellales-Selenomonadales	849.874	0.939704	0.91387	0.957959	Negativicutes	Firmicutes	Bacteria
Burkholderiales	972.283	0.859087	0.802234	0.900498	Gammaproteobacteria	Proteobacteria	Bacteria
Lactobacillales	983.009	0.879255	0.829795	0.91501	Bacilli	Firmicutes	Bacteria
Peptostreptococcales-Tissierellales	1028.91	0.899765	0.858071	0.929674	Clostridia	Firmicutes	Bacteria
Bifidobacteriales	1136.32	0.916347	0.881119	0.94146	Actinobacteria	Actinobacteriota	Bacteria
Erysipelotrichales	1148.66	0.909925	0.872174	0.936903	Bacilli	Firmicutes	Bacteria
Coriobacteriales	1179.13	0.944451	0.920568	0.961298	Coriobacteriia	Actinobacteriota	Bacteria
Oscillospirales	1478.46	0.921013	0.887635	0.944766	Clostridia	Firmicutes	Bacteria
Bacteroidales	1566.47	0.868356	0.814871	0.907179	Bacteroidia	Bacteroidota	Bacteria
Lachnospirales	1569.59	0.908345	0.869976	0.93578	Clostridia	Firmicutes	Bacteria

## Sheet: Class
Class	sum_log_abundance	ICC	lower bound	upper bound	Phylum	Domain
Syntrophomonadia	1.38629	0.765228	0.677086	0.831726	Firmicutes	Bacteria
Cyanobacteriia	3.8712	0.819107	0.748309	0.871455	Cyanobacteria	Bacteria
Elusimicrobia	12.5473	0.865734	0.811292	0.905291	Elusimicrobiota	Bacteria
Campylobacteria	12.607	0.782245	0.699404	0.844348	Campilobacterota	Bacteria
Thermoplasmata	13.3251	0.909991	0.872266	0.93695	Thermoplasmatota	Archaea
Saccharimonadia	51.514	0.509925	0.360649	0.633731	Patescibacteria	Bacteria
Synergistia	53.5364	0.939437	0.913494	0.957771	Synergistota	Bacteria
Fusobacteriia	66.4632	0.879706	0.830414	0.915334	Fusobacteriota	Bacteria
Incertae Sedis_2	128.46	0.765166	0.677005	0.831679	Firmicutes	Bacteria
Methanobacteria	293.578	0.95182	0.930993	0.966471	Euryarchaeota	Archaea
Lentisphaeria	314.343	0.923142	0.890613	0.946273	Verrucomicrobiota	Bacteria
Vampirivibrionia	358.092	0.940482	0.914968	0.958507	Cyanobacteria	Bacteria
Verrucomicrobiae	670.308	0.922235	0.889343	0.945631	Verrucomicrobiota	Bacteria
Desulfovibrionia	720.937	0.945006	0.921352	0.961688	Desulfobacterota	Bacteria
Negativicutes	1090.43	0.946142	0.922958	0.962486	Firmicutes	Bacteria
Gammaproteobacteria	1104.79	0.879802	0.830545	0.915402	Proteobacteria	Bacteria
Actinobacteria	1169.46	0.941538	0.916457	0.95925	Actinobacteriota	Bacteria
Coriobacteriia	1179.22	0.945622	0.922223	0.962121	Actinobacteriota	Bacteria
Bacilli	1251.35	0.894357	0.850591	0.925816	Firmicutes	Bacteria
Bacteroidia	1567.95	0.90246	0.861806	0.931594	Bacteroidota	Bacteria
Clostridia	1678.81	0.891388	0.846492	0.923696	Firmicutes	Bacteria

## Sheet: Phylum
Phylum	sum_log_abundance	ICC	lower bound	upper bound	Domain
Elusimicrobiota	12.5473	0.863858	0.808732	0.903939	Bacteria
Campilobacterota	12.607	0.783881	0.701557	0.845557	Bacteria
Thermoplasmatota	13.3251	0.903041	0.862612	0.932008	Archaea
Patescibacteria	51.514	0.539034	0.395072	0.657156	Bacteria
Synergistota	53.5364	0.935976	0.90862	0.955334	Bacteria
Fusobacteriota	66.4632	0.881154	0.832402	0.916372	Bacteria
Euryarchaeota	293.578	0.954656	0.935014	0.968458	Archaea
Cyanobacteria	361.963	0.931462	0.902274	0.952151	Bacteria
Desulfobacterota	721.156	0.943294	0.918934	0.960484	Bacteria
Verrucomicrobiota	741.856	0.928736	0.89845	0.950227	Bacteria
Proteobacteria	1104.79	0.883747	0.835966	0.91823	Bacteria
Actinobacteriota	1325.34	0.952561	0.932043	0.96699	Bacteria
Bacteroidota	1567.95	0.907836	0.869269	0.935419	Bacteria
Firmicutes	1701.66	0.899098	0.857148	0.929199	Bacteria
