# Supplementary material for: Using fecal immmunochemical cartridges for gut microbiome analysis within a colorectal cancer screening program
Source: Gut Microbes. 2023 Feb 16;15(1):2176119. doi: 10.1080/19490976.2023.2176119 (PMC9980522; doi:10.1080/19490976.2023.2176119)
Supplement: Supplemental Material [file KGMI_A_2176119_SM9600.zip › Table S3.xls]

## Sheet: ASV
ASV	p	effect	Species	Genus	Family	Order	Class	Phylum	Domain
ASV_1	7.89919e-11	-0.278868			Lachnospiraceae	Lachnospirales	Clostridia	Firmicutes	Bacteria
ASV_2	0.536791	0.0111161	Bacteroides vulgatus	Bacteroides	Bacteroidaceae	Bacteroidales	Bacteroidia	Bacteroidota	Bacteria
ASV_3	0.0214605	-0.0722354		Bifidobacterium	Bifidobacteriaceae	Bifidobacteriales	Actinobacteria	Actinobacteriota	Bacteria
ASV_4	0.420786	0.0191343			Ruminococcaceae	Oscillospirales	Clostridia	Firmicutes	Bacteria
ASV_5	0.148649	-0.0381874	Collinsella aerofaciens	Collinsella	Coriobacteriaceae	Coriobacteriales	Coriobacteriia	Actinobacteriota	Bacteria
ASV_6	0.682305	-0.0339755		Subdoligranulum	Ruminococcaceae	Oscillospirales	Clostridia	Firmicutes	Bacteria
ASV_7	0.265683	-0.0265946		Bacteroides	Bacteroidaceae	Bacteroidales	Bacteroidia	Bacteroidota	Bacteria
ASV_8	0.876578	0.0186347			Lachnospiraceae	Lachnospirales	Clostridia	Firmicutes	Bacteria
ASV_9	0.930509	-0.0331825			Lachnospiraceae	Lachnospirales	Clostridia	Firmicutes	Bacteria
ASV_10	0.00309516	-0.0861274	Bifidobacterium longum	Bifidobacterium	Bifidobacteriaceae	Bifidobacteriales	Actinobacteria	Actinobacteriota	Bacteria
ASV_11	1.09917e-06	-0.124339			Lachnospiraceae	Lachnospirales	Clostridia	Firmicutes	Bacteria
ASV_12	0.846161	-0.0282425		Faecalibacterium	Ruminococcaceae	Oscillospirales	Clostridia	Firmicutes	Bacteria
ASV_13	0.459796	-0.0228478	Faecalibacterium prausnitzii	Faecalibacterium	Ruminococcaceae	Oscillospirales	Clostridia	Firmicutes	Bacteria
ASV_14	0.746703	0.000576695	Faecalibacterium prausnitzii	Faecalibacterium	Ruminococcaceae	Oscillospirales	Clostridia	Firmicutes	Bacteria
ASV_15	0.308848	0.0328605	Bacteroides uniformis	Bacteroides	Bacteroidaceae	Bacteroidales	Bacteroidia	Bacteroidota	Bacteria
ASV_16	0.827579	-0.00331597	Bacteroides vulgatus	Bacteroides	Bacteroidaceae	Bacteroidales	Bacteroidia	Bacteroidota	Bacteria
ASV_17	0.093083	-0.0599789	Erysipelotrichaceae UCG-003 bacterium	Erysipelotrichaceae UCG-003	Erysipelatoclostridiaceae	Erysipelotrichales	Bacilli	Firmicutes	Bacteria
ASV_18	0.355374	-0.0457803		Bifidobacterium	Bifidobacteriaceae	Bifidobacteriales	Actinobacteria	Actinobacteriota	Bacteria
ASV_19	0.763439	0.00826049	Bacteroides uniformis	Bacteroides	Bacteroidaceae	Bacteroidales	Bacteroidia	Bacteroidota	Bacteria
ASV_20	0.803979	0.0136588		Ruminococcus	Ruminococcaceae	Oscillospirales	Clostridia	Firmicutes	Bacteria
ASV_21	0.0948311	-0.0442789			Lachnospiraceae	Lachnospirales	Clostridia	Firmicutes	Bacteria
ASV_22	0.169248	-0.0739609	Ruminococcus bromii	Ruminococcus	Ruminococcaceae	Oscillospirales	Clostridia	Firmicutes	Bacteria
ASV_23	4.41234e-05	-0.102539		[Eubacterium] hallii group	Lachnospiraceae	Lachnospirales	Clostridia	Firmicutes	Bacteria
ASV_24	0.00108624	-0.0831517					Clostridia	Firmicutes	Bacteria
ASV_25	0.000148514	-0.151894			Peptostreptococcaceae	Peptostreptococcales-Tissierellales	Clostridia	Firmicutes	Bacteria
ASV_26	0.58551	-0.0190996			Ruminococcaceae	Oscillospirales	Clostridia	Firmicutes	Bacteria
ASV_27	0.582659	-0.0163212	Parabacteroides merdae	Parabacteroides	Tannerellaceae	Bacteroidales	Bacteroidia	Bacteroidota	Bacteria
ASV_28	0.238827	-0.0459972	Anaerostipes hadrus	Anaerostipes	Lachnospiraceae	Lachnospirales	Clostridia	Firmicutes	Bacteria
ASV_29	1.43484e-06	-0.163456			Lachnospiraceae	Lachnospirales	Clostridia	Firmicutes	Bacteria
ASV_30	0.717766	-0.0105356		Lachnospiraceae ND3007 group	Lachnospiraceae	Lachnospirales	Clostridia	Firmicutes	Bacteria
ASV_31	0.797334	0.0204854	Akkermansia muciniphila	Akkermansia	Akkermansiaceae	Verrucomicrobiales	Verrucomicrobiae	Verrucomicrobiota	Bacteria
ASV_32	0.791864	0.0160976		Bacteroides	Bacteroidaceae	Bacteroidales	Bacteroidia	Bacteroidota	Bacteria
ASV_33	0.812419	-0.00598614	Bacteroides fragilis	Bacteroides	Bacteroidaceae	Bacteroidales	Bacteroidia	Bacteroidota	Bacteria
ASV_34	0.00263881	0.105792	Alistipes putredinis	Alistipes	Rikenellaceae	Bacteroidales	Bacteroidia	Bacteroidota	Bacteria
ASV_35	0.777371	0.00890613	Bacteroides vulgatus	Bacteroides	Bacteroidaceae	Bacteroidales	Bacteroidia	Bacteroidota	Bacteria
ASV_36	0.014756	0.0601178			Lachnospiraceae	Lachnospirales	Clostridia	Firmicutes	Bacteria
ASV_37	0.72351	-0.00994497	Ruminococcus bromii	Ruminococcus	Ruminococcaceae	Oscillospirales	Clostridia	Firmicutes	Bacteria
ASV_38	0.0347877	0.0659143		Alistipes	Rikenellaceae	Bacteroidales	Bacteroidia	Bacteroidota	Bacteria
ASV_39	0.230416	0.0463713			Lachnospiraceae	Lachnospirales	Clostridia	Firmicutes	Bacteria
ASV_40	0.000254915	-0.135581		Streptococcus	Streptococcaceae	Lactobacillales	Bacilli	Firmicutes	Bacteria
ASV_41	0.709615	-0.0271545		Akkermansia	Akkermansiaceae	Verrucomicrobiales	Verrucomicrobiae	Verrucomicrobiota	Bacteria
ASV_42	0.617835	-0.0139251	Intestinibacter bartlettii	Intestinibacter	Peptostreptococcaceae	Peptostreptococcales-Tissierellales	Clostridia	Firmicutes	Bacteria
ASV_43	0.23444	-0.041004			Lachnospiraceae	Lachnospirales	Clostridia	Firmicutes	Bacteria
ASV_44	8.61351e-05	-0.310178		Escherichia-Shigella	Enterobacteriaceae	Enterobacterales	Gammaproteobacteria	Proteobacteria	Bacteria
ASV_45	0.0841722	-0.145326		Streptococcus	Streptococcaceae	Lactobacillales	Bacilli	Firmicutes	Bacteria
ASV_46	0.800519	0.0171216		Prevotella	Prevotellaceae	Bacteroidales	Bacteroidia	Bacteroidota	Bacteria
ASV_47	0.617158	0.0210746	Dialister invisus	Dialister	Veillonellaceae	Veillonellales-Selenomonadales	Negativicutes	Firmicutes	Bacteria
ASV_48	0.1365	-0.0686572		Clostridium sensu stricto 1	Clostridiaceae	Clostridiales	Clostridia	Firmicutes	Bacteria
ASV_49	0.583389	-0.046468			Lachnospiraceae	Lachnospirales	Clostridia	Firmicutes	Bacteria
ASV_50	0.763836	0.00400433	Faecalibacterium prausnitzii	Faecalibacterium	Ruminococcaceae	Oscillospirales	Clostridia	Firmicutes	Bacteria
ASV_51	0.771958	0.0151196		Prevotella	Prevotellaceae	Bacteroidales	Bacteroidia	Bacteroidota	Bacteria
ASV_52	0.815296	-0.00420431			Lachnospiraceae	Lachnospirales	Clostridia	Firmicutes	Bacteria
ASV_53	0.0321886	0.145238			Lachnospiraceae	Lachnospirales	Clostridia	Firmicutes	Bacteria
ASV_54	0.797652	-0.00623512		Holdemanella	Erysipelotrichaceae	Erysipelotrichales	Bacilli	Firmicutes	Bacteria
ASV_55	0.197282	0.0534845		Lachnoclostridium	Lachnospiraceae	Lachnospirales	Clostridia	Firmicutes	Bacteria
ASV_56	0.782908	-0.00218021	Parabacteroides distasonis	Parabacteroides	Tannerellaceae	Bacteroidales	Bacteroidia	Bacteroidota	Bacteria
ASV_57	0.754931	0.000880598		Bacteroides	Bacteroidaceae	Bacteroidales	Bacteroidia	Bacteroidota	Bacteria
ASV_58	0.584513	0.0484679	Coprococcus eutactus	Coprococcus	Lachnospiraceae	Lachnospirales	Clostridia	Firmicutes	Bacteria
ASV_59	0.00159317	-0.0797157		[Eubacterium] hallii group	Lachnospiraceae	Lachnospirales	Clostridia	Firmicutes	Bacteria
ASV_60	0.781215	0.031588		CAG-352	Ruminococcaceae	Oscillospirales	Clostridia	Firmicutes	Bacteria
ASV_61	0.432769	0.042356	Bacteroides thetaiotaomicron	Bacteroides	Bacteroidaceae	Bacteroidales	Bacteroidia	Bacteroidota	Bacteria
ASV_62	0.470535	-0.0392062		Bacteroides	Bacteroidaceae	Bacteroidales	Bacteroidia	Bacteroidota	Bacteria
ASV_63	0.634926	-0.0181927		Anaerostipes	Lachnospiraceae	Lachnospirales	Clostridia	Firmicutes	Bacteria
ASV_64	0.466087	-0.0659219					Clostridia	Firmicutes	Bacteria
ASV_65	0.789994	-0.0189962	Bacteroides stercoris	Bacteroides	Bacteroidaceae	Bacteroidales	Bacteroidia	Bacteroidota	Bacteria
ASV_66	0.00191053	0.0992801			Lachnospiraceae	Lachnospirales	Clostridia	Firmicutes	Bacteria
ASV_67	0.768516	0.00825891	Barnesiella intestinihominis	Barnesiella	Barnesiellaceae	Bacteroidales	Bacteroidia	Bacteroidota	Bacteria
ASV_68	0.691103	-0.00538864		Ruminococcus	Ruminococcaceae	Oscillospirales	Clostridia	Firmicutes	Bacteria
ASV_69	0.761185	-0.0103802		Lachnospiraceae NC2004 group	Lachnospiraceae	Lachnospirales	Clostridia	Firmicutes	Bacteria
ASV_70	0.760961	0.0104823	Bacteroides eggerthii	Bacteroides	Bacteroidaceae	Bacteroidales	Bacteroidia	Bacteroidota	Bacteria
ASV_72	0.485673	-0.0243927	Bifidobacterium bifidum	Bifidobacterium	Bifidobacteriaceae	Bifidobacteriales	Actinobacteria	Actinobacteriota	Bacteria
ASV_73	0.586535	0.0230226
ASV_74	0.780996	0.0173791		Christensenellaceae R-7 group	Christensenellaceae	Christensenellales	Clostridia	Firmicutes	Bacteria
ASV_75	0.388987	0.0292314		Monoglobus	Monoglobaceae	Monoglobales	Clostridia	Firmicutes	Bacteria
ASV_76	0.630959	0.055333		Prevotella	Prevotellaceae	Bacteroidales	Bacteroidia	Bacteroidota	Bacteria
ASV_77	0.750428	0.00814513		Prevotella	Prevotellaceae	Bacteroidales	Bacteroidia	Bacteroidota	Bacteria
ASV_78	0.790031	0.00397987		Asteroleplasma	Erysipelatoclostridiaceae	Erysipelotrichales	Bacilli	Firmicutes	Bacteria
ASV_79	0.744399	0.00417851		Bacteroides	Bacteroidaceae	Bacteroidales	Bacteroidia	Bacteroidota	Bacteria
ASV_80	0.659862	0.0213969	Phascolarctobacterium faecium	Phascolarctobacterium	Acidaminococcaceae	Acidaminococcales	Negativicutes	Firmicutes	Bacteria
ASV_81	0.783119	-0.0197285				Clostridia UCG-014	Clostridia	Firmicutes	Bacteria
ASV_82	0.771227	-0.00386402		Bacteroides	Bacteroidaceae	Bacteroidales	Bacteroidia	Bacteroidota	Bacteria
ASV_83	0.0270716	0.0797638			Lachnospiraceae	Lachnospirales	Clostridia	Firmicutes	Bacteria
ASV_84	0.0640293	0.0946186	Lachnospira pectinoschiza	Lachnospira	Lachnospiraceae	Lachnospirales	Clostridia	Firmicutes	Bacteria
ASV_85	0.360957	-0.0675463		Terrisporobacter	Peptostreptococcaceae	Peptostreptococcales-Tissierellales	Clostridia	Firmicutes	Bacteria
ASV_86	0.489927	0.0550675	Sutterella wadsworthensis	Sutterella	Sutterellaceae	Burkholderiales	Gammaproteobacteria	Proteobacteria	Bacteria
ASV_87	0.507866	-0.0337389			Lachnospiraceae	Lachnospirales	Clostridia	Firmicutes	Bacteria
ASV_88	0.418211	-0.0626124			Lachnospiraceae	Lachnospirales	Clostridia	Firmicutes	Bacteria
ASV_89	0.752985	0.0130673		Barnesiella	Barnesiellaceae	Bacteroidales	Bacteroidia	Bacteroidota	Bacteria
ASV_90	0.747955	-0.00314706	Bacteroides coprocola	Bacteroides	Bacteroidaceae	Bacteroidales	Bacteroidia	Bacteroidota	Bacteria
ASV_91	0.769258	0.00662423			Ruminococcaceae	Oscillospirales	Clostridia	Firmicutes	Bacteria
ASV_92	0.747927	-0.00188246	Bacteroides caccae	Bacteroides	Bacteroidaceae	Bacteroidales	Bacteroidia	Bacteroidota	Bacteria
ASV_93	0.0445821	-0.0790876	Bilophila wadsworthia	Bilophila	Desulfovibrionaceae	Desulfovibrionales	Desulfovibrionia	Desulfobacterota	Bacteria
ASV_94	0.780595	0.0120481		Dialister	Veillonellaceae	Veillonellales-Selenomonadales	Negativicutes	Firmicutes	Bacteria
ASV_95	0.602133	0.0380057	Coprococcus catus	Coprococcus	Lachnospiraceae	Lachnospirales	Clostridia	Firmicutes	Bacteria
ASV_96	0.76824	-0.0146069	Anaerostipes hadrus	Anaerostipes	Lachnospiraceae	Lachnospirales	Clostridia	Firmicutes	Bacteria
ASV_97	0.333783	-0.0627355		Methanobrevibacter	Methanobacteriaceae	Methanobacteriales	Methanobacteria	Euryarchaeota	Archaea
ASV_98	0.72306	0.0122123		Coprococcus	Lachnospiraceae	Lachnospirales	Clostridia	Firmicutes	Bacteria
ASV_99	0.77869	-0.008902	Bacteroides coprocola	Bacteroides	Bacteroidaceae	Bacteroidales	Bacteroidia	Bacteroidota	Bacteria
ASV_100	0.769231	0.02726	Bacteroides massiliensis	Bacteroides	Bacteroidaceae	Bacteroidales	Bacteroidia	Bacteroidota	Bacteria
ASV_101	0.768537	0.00794036			Lachnospiraceae	Lachnospirales	Clostridia	Firmicutes	Bacteria
ASV_102	0.798977	0.00212937		[Ruminococcus] torques group	Lachnospiraceae	Lachnospirales	Clostridia	Firmicutes	Bacteria
ASV_103	0.647644	0.025435
ASV_104	0.728236	-0.00248771	Anaerostipes hadrus	Anaerostipes	Lachnospiraceae	Lachnospirales	Clostridia	Firmicutes	Bacteria
ASV_105	0.731991	-0.0308464			[Eubacterium] coprostanoligenes group	Oscillospirales	Clostridia	Firmicutes	Bacteria
ASV_106	0.586904	0.0395456			Oscillospiraceae	Oscillospirales	Clostridia	Firmicutes	Bacteria
ASV_107	0.637925	-0.0419716	Bifidobacterium longum	Bifidobacterium	Bifidobacteriaceae	Bifidobacteriales	Actinobacteria	Actinobacteriota	Bacteria
ASV_108	0.854069	-0.00270036		Butyricicoccus	Butyricicoccaceae	Oscillospirales	Clostridia	Firmicutes	Bacteria
ASV_109	0.678354	0.0222343		Faecalibacterium	Ruminococcaceae	Oscillospirales	Clostridia	Firmicutes	Bacteria
ASV_110	0.0192141	0.120697		[Eubacterium] eligens group	Lachnospiraceae	Lachnospirales	Clostridia	Firmicutes	Bacteria
ASV_111	0.205144	0.0847047			Oscillospiraceae	Oscillospirales	Clostridia	Firmicutes	Bacteria
ASV_112	0.763407	-0.00739938		Bacteroides	Bacteroidaceae	Bacteroidales	Bacteroidia	Bacteroidota	Bacteria
ASV_113	0.010128	0.0997211					Clostridia	Firmicutes	Bacteria
ASV_114	0.760821	-0.00700029			[Eubacterium] coprostanoligenes group	Oscillospirales	Clostridia	Firmicutes	Bacteria
ASV_115	0.750563	-0.00502932	Bacteroides caccae	Bacteroides	Bacteroidaceae	Bacteroidales	Bacteroidia	Bacteroidota	Bacteria
ASV_117	0.125674	0.125386			Lachnospiraceae	Lachnospirales	Clostridia	Firmicutes	Bacteria
ASV_118	0.815355	0.00836686		Bacteroides	Bacteroidaceae	Bacteroidales	Bacteroidia	Bacteroidota	Bacteria
ASV_119	0.346827	0.0344046		[Eubacterium] siraeum group	Ruminococcaceae	Oscillospirales	Clostridia	Firmicutes	Bacteria
ASV_120	0.785107	0.000648198		Bacteroides	Bacteroidaceae	Bacteroidales	Bacteroidia	Bacteroidota	Bacteria
ASV_121	0.798881	-0.00467655		Bacteroides	Bacteroidaceae	Bacteroidales	Bacteroidia	Bacteroidota	Bacteria
ASV_122	0.747535	-0.00840826		Anaerostipes	Lachnospiraceae	Lachnospirales	Clostridia	Firmicutes	Bacteria
ASV_123	0.76436	-0.0104337		Clostridium sensu stricto 1	Clostridiaceae	Clostridiales	Clostridia	Firmicutes	Bacteria
ASV_124	0.77957	-0.0114118		Parabacteroides	Tannerellaceae	Bacteroidales	Bacteroidia	Bacteroidota	Bacteria
ASV_125	0.747935	-0.00975535	Bacteroides vulgatus	Bacteroides	Bacteroidaceae	Bacteroidales	Bacteroidia	Bacteroidota	Bacteria
ASV_126	0.782823	-0.0175532		Tyzzerella	Lachnospiraceae	Lachnospirales	Clostridia	Firmicutes	Bacteria
ASV_127	0.748045	0.0132742	Bacteroides eggerthii	Bacteroides	Bacteroidaceae	Bacteroidales	Bacteroidia	Bacteroidota	Bacteria
ASV_128	0.778372	0.0197882	Akkermansia muciniphila	Akkermansia	Akkermansiaceae	Verrucomicrobiales	Verrucomicrobiae	Verrucomicrobiota	Bacteria
ASV_129	0.710737	0.0400578		Prevotella	Prevotellaceae	Bacteroidales	Bacteroidia	Bacteroidota	Bacteria
ASV_130	0.617297	0.0276865				Gastranaerophilales	Vampirivibrionia	Cyanobacteria	Bacteria
ASV_131	0.200668	0.0447935		CAG-56	Lachnospiraceae	Lachnospirales	Clostridia	Firmicutes	Bacteria
ASV_133	0.718039	0.0145853		Faecalibacterium	Ruminococcaceae	Oscillospirales	Clostridia	Firmicutes	Bacteria
ASV_134	0.053514	0.139904			Lachnospiraceae	Lachnospirales	Clostridia	Firmicutes	Bacteria
ASV_135	0.166951	-0.0820781	Turicibacter sanguinis	Turicibacter	Erysipelotrichaceae	Erysipelotrichales	Bacilli	Firmicutes	Bacteria
ASV_137	0.13609	0.095618		[Eubacterium] eligens group	Lachnospiraceae	Lachnospirales	Clostridia	Firmicutes	Bacteria
ASV_138	0.0291038	-0.089622			Lachnospiraceae	Lachnospirales	Clostridia	Firmicutes	Bacteria
ASV_139	0.745143	0.0225156			Lachnospiraceae	Lachnospirales	Clostridia	Firmicutes	Bacteria
ASV_140	0.760899	0.0227053		Christensenellaceae R-7 group	Christensenellaceae	Christensenellales	Clostridia	Firmicutes	Bacteria
ASV_142	0.600736	0.0296396		[Eubacterium] ventriosum group	Lachnospiraceae	Lachnospirales	Clostridia	Firmicutes	Bacteria
ASV_143	0.774878	0.00363507		Erysipelotrichaceae UCG-003	Erysipelatoclostridiaceae	Erysipelotrichales	Bacilli	Firmicutes	Bacteria
ASV_144	0.640346	-0.0255715				Coriobacteriales	Coriobacteriia	Actinobacteriota	Bacteria
ASV_145	0.352559	0.0643309			Lachnospiraceae	Lachnospirales	Clostridia	Firmicutes	Bacteria
ASV_146	0.263493	0.0656634	Parasutterella excrementihominis	Parasutterella	Sutterellaceae	Burkholderiales	Gammaproteobacteria	Proteobacteria	Bacteria
ASV_147	0.329241	0.0753233	Alistipes finegoldii	Alistipes	Rikenellaceae	Bacteroidales	Bacteroidia	Bacteroidota	Bacteria
ASV_148	0.726528	-0.0198009			Ruminococcaceae	Oscillospirales	Clostridia	Firmicutes	Bacteria
ASV_150	0.7538	0.0238579					Clostridia	Firmicutes	Bacteria
ASV_151	0.681666	0.0201758	Faecalibacterium prausnitzii	Faecalibacterium	Ruminococcaceae	Oscillospirales	Clostridia	Firmicutes	Bacteria
ASV_152	0.765095	0.00114145				Clostridia UCG-014	Clostridia	Firmicutes	Bacteria
ASV_153	0.320108	-0.0668247		[Eubacterium] hallii group	Lachnospiraceae	Lachnospirales	Clostridia	Firmicutes	Bacteria
ASV_154	0.634784	-0.0276831			Lachnospiraceae	Lachnospirales	Clostridia	Firmicutes	Bacteria
ASV_155	0.730938	0.0294288		Alistipes	Rikenellaceae	Bacteroidales	Bacteroidia	Bacteroidota	Bacteria
ASV_157	0.796741	0.0116736			Lachnospiraceae	Lachnospirales	Clostridia	Firmicutes	Bacteria
ASV_159	0.759012	-0.00208009		Catenibacterium	Erysipelatoclostridiaceae	Erysipelotrichales	Bacilli	Firmicutes	Bacteria
ASV_160	0.632642	-0.0493508			Lachnospiraceae	Lachnospirales	Clostridia	Firmicutes	Bacteria
ASV_162	0.767595	-0.000114719		Bacteroides	Bacteroidaceae	Bacteroidales	Bacteroidia	Bacteroidota	Bacteria
ASV_163	0.643183	0.0582347
ASV_164	0.754959	0.0183529	Acidaminococcus intestini	Acidaminococcus	Acidaminococcaceae	Acidaminococcales	Negativicutes	Firmicutes	Bacteria
ASV_165	0.765709	-0.0129796	Bacteroides massiliensis	Bacteroides	Bacteroidaceae	Bacteroidales	Bacteroidia	Bacteroidota	Bacteria
ASV_168	0.732685	0.00243445		Lachnospiraceae NC2004 group	Lachnospiraceae	Lachnospirales	Clostridia	Firmicutes	Bacteria
ASV_169	0.763442	-0.00199155				Clostridia UCG-014	Clostridia	Firmicutes	Bacteria
ASV_170	0.761202	-0.00438258	Bacteroides stercoris	Bacteroides	Bacteroidaceae	Bacteroidales	Bacteroidia	Bacteroidota	Bacteria
ASV_171	0.749042	0.0188983	Bacteroides massiliensis	Bacteroides	Bacteroidaceae	Bacteroidales	Bacteroidia	Bacteroidota	Bacteria
ASV_173	0.744641	-0.00044559					Negativicutes	Firmicutes	Bacteria
ASV_174	0.648245	-0.0334			Lachnospiraceae	Lachnospirales	Clostridia	Firmicutes	Bacteria
ASV_175	0.165641	0.103814			Oscillospiraceae	Oscillospirales	Clostridia	Firmicutes	Bacteria
ASV_176	0.783242	0.009996			Ruminococcaceae	Oscillospirales	Clostridia	Firmicutes	Bacteria
ASV_177	0.738217	0.0230041		Parasutterella	Sutterellaceae	Burkholderiales	Gammaproteobacteria	Proteobacteria	Bacteria
ASV_178	0.524864	0.0373836		UCG-002	Oscillospiraceae	Oscillospirales	Clostridia	Firmicutes	Bacteria
ASV_180	0.527851	0.0405852		NK4A214 group	Oscillospiraceae	Oscillospirales	Clostridia	Firmicutes	Bacteria
ASV_181	0.761196	0.00331222	Parabacteroides distasonis	Parabacteroides	Tannerellaceae	Bacteroidales	Bacteroidia	Bacteroidota	Bacteria
ASV_183	0.763499	-0.00773918		Prevotella	Prevotellaceae	Bacteroidales	Bacteroidia	Bacteroidota	Bacteria
ASV_184	0.761204	-0.00505687	Bacteroides finegoldii	Bacteroides	Bacteroidaceae	Bacteroidales	Bacteroidia	Bacteroidota	Bacteria
ASV_187	0.768231	0.00938165	Ruminococcus champanellensis	Ruminococcus	Ruminococcaceae	Oscillospirales	Clostridia	Firmicutes	Bacteria
ASV_188	0.763497	-0.00931091		Ruminococcus	Ruminococcaceae	Oscillospirales	Clostridia	Firmicutes	Bacteria
ASV_189	0.696517	0.0222114	Alistipes inops	Alistipes	Rikenellaceae	Bacteroidales	Bacteroidia	Bacteroidota	Bacteria
ASV_190	0.00122439	-0.231578		Streptococcus	Streptococcaceae	Lactobacillales	Bacilli	Firmicutes	Bacteria
ASV_192	0.764079	0.00409779		Blautia	Lachnospiraceae	Lachnospirales	Clostridia	Firmicutes	Bacteria
ASV_193	0.755352	0.0130091		Akkermansia	Akkermansiaceae	Verrucomicrobiales	Verrucomicrobiae	Verrucomicrobiota	Bacteria
ASV_194	0.754556	-0.0116492	Bacteroides caccae	Bacteroides	Bacteroidaceae	Bacteroidales	Bacteroidia	Bacteroidota	Bacteria
ASV_195	0.759113	0.0162554		Bacteroides	Bacteroidaceae	Bacteroidales	Bacteroidia	Bacteroidota	Bacteria
ASV_196	0.760829	-0.00678949		Prevotella	Prevotellaceae	Bacteroidales	Bacteroidia	Bacteroidota	Bacteria
ASV_197	0.772309	0.00989645				Clostridia UCG-014	Clostridia	Firmicutes	Bacteria
ASV_198	0.687972	-0.00966052		Christensenellaceae R-7 group	Christensenellaceae	Christensenellales	Clostridia	Firmicutes	Bacteria
ASV_200	0.301063	-0.08339		Lachnospiraceae FCS020 group	Lachnospiraceae	Lachnospirales	Clostridia	Firmicutes	Bacteria
ASV_201	0.0409804	0.115016	Alistipes obesi	Alistipes	Rikenellaceae	Bacteroidales	Bacteroidia	Bacteroidota	Bacteria
ASV_202	0.783276	-0.00647718	Bacteroides ovatus	Bacteroides	Bacteroidaceae	Bacteroidales	Bacteroidia	Bacteroidota	Bacteria
ASV_203	0.768901	-0.00735885			Lachnospiraceae	Lachnospirales	Clostridia	Firmicutes	Bacteria
ASV_204	0.387392	-0.0509636		Erysipelatoclostridium	Erysipelatoclostridiaceae	Erysipelotrichales	Bacilli	Firmicutes	Bacteria
ASV_205	0.728989	0.0198178		Sutterella	Sutterellaceae	Burkholderiales	Gammaproteobacteria	Proteobacteria	Bacteria
ASV_206	0.154449	0.10492		Lachnospiraceae UCG-004	Lachnospiraceae	Lachnospirales	Clostridia	Firmicutes	Bacteria
ASV_207	0.666863	0.0422413		[Eubacterium] ruminantium group	Lachnospiraceae	Lachnospirales	Clostridia	Firmicutes	Bacteria
ASV_208	0.773218	-0.0138186	Parabacteroides distasonis	Parabacteroides	Tannerellaceae	Bacteroidales	Bacteroidia	Bacteroidota	Bacteria
ASV_209	0.591331	-0.0705814			Lachnospiraceae	Lachnospirales	Clostridia	Firmicutes	Bacteria
ASV_210	0.782994	-0.00657628			Lachnospiraceae	Lachnospirales	Clostridia	Firmicutes	Bacteria
ASV_211	0.732844	0.0197652		Lachnoclostridium	Lachnospiraceae	Lachnospirales	Clostridia	Firmicutes	Bacteria
ASV_212	0.731904	0.0190434		Butyricicoccus	Butyricicoccaceae	Oscillospirales	Clostridia	Firmicutes	Bacteria
ASV_213	0.739969	-0.0181454		Agathobacter	Lachnospiraceae	Lachnospirales	Clostridia	Firmicutes	Bacteria
ASV_215	0.788787	-0.0063468		Bacteroides	Bacteroidaceae	Bacteroidales	Bacteroidia	Bacteroidota	Bacteria
ASV_218	0.781622	0.00843338		Lachnospiraceae NC2004 group	Lachnospiraceae	Lachnospirales	Clostridia	Firmicutes	Bacteria
ASV_219	0.783426	-0.0226527		Barnesiella	Barnesiellaceae	Bacteroidales	Bacteroidia	Bacteroidota	Bacteria
ASV_221	0.754415	-0.0196187	Sutterella wadsworthensis	Sutterella	Sutterellaceae	Burkholderiales	Gammaproteobacteria	Proteobacteria	Bacteria
ASV_223	0.709917	0.0247396			Lachnospiraceae	Lachnospirales	Clostridia	Firmicutes	Bacteria
ASV_224	0.695692	0.0199217							Bacteria
ASV_225	0.556828	0.0281425	Odoribacter splanchnicus	Odoribacter	Marinifilaceae	Bacteroidales	Bacteroidia	Bacteroidota	Bacteria
ASV_226	0.671691	0.0403589		UCG-002	Oscillospiraceae	Oscillospirales	Clostridia	Firmicutes	Bacteria
ASV_227	0.0856499	0.127897	Lachnospira pectinoschiza	Lachnospira	Lachnospiraceae	Lachnospirales	Clostridia	Firmicutes	Bacteria
ASV_228	0.783406	-0.00637296			Lachnospiraceae	Lachnospirales	Clostridia	Firmicutes	Bacteria
ASV_229	0.74911	-0.0266635	Parabacteroides distasonis	Parabacteroides	Tannerellaceae	Bacteroidales	Bacteroidia	Bacteroidota	Bacteria
ASV_230	0.754035	0.0133844		Prevotella	Prevotellaceae	Bacteroidales	Bacteroidia	Bacteroidota	Bacteria
ASV_231	0.814556	-0.011393		Faecalibacterium	Ruminococcaceae	Oscillospirales	Clostridia	Firmicutes	Bacteria
ASV_232	0.751558	-0.0329321		Ruminococcus	Ruminococcaceae	Oscillospirales	Clostridia	Firmicutes	Bacteria
ASV_234	0.175893	0.0766004			Lachnospiraceae	Lachnospirales	Clostridia	Firmicutes	Bacteria
ASV_235	0.454329	0.0619582	Alistipes shahii	Alistipes	Rikenellaceae	Bacteroidales	Bacteroidia	Bacteroidota	Bacteria
ASV_236	0.769145	-0.0208027				Clostridia UCG-014	Clostridia	Firmicutes	Bacteria
ASV_237	0.745349	-0.00148938
ASV_238	0.677028	-0.0230403		Negativibacillus	Ruminococcaceae	Oscillospirales	Clostridia	Firmicutes	Bacteria
ASV_239	0.785994	-0.00133349	Bacteroides vulgatus	Bacteroides	Bacteroidaceae	Bacteroidales	Bacteroidia	Bacteroidota	Bacteria
ASV_240	0.77636	-0.00239653		Coprobacter	Barnesiellaceae	Bacteroidales	Bacteroidia	Bacteroidota	Bacteria
ASV_241	0.799456	0.0166158
ASV_245	0.645908	-0.0343877	Romboutsia sedimentorum	Romboutsia	Peptostreptococcaceae	Peptostreptococcales-Tissierellales	Clostridia	Firmicutes	Bacteria
ASV_248	0.775794	-0.00757353		Subdoligranulum	Ruminococcaceae	Oscillospirales	Clostridia	Firmicutes	Bacteria
ASV_249	0.74691	0.0038533			Erysipelotrichaceae	Erysipelotrichales	Bacilli	Firmicutes	Bacteria
ASV_250	0.463051	-0.0496884					Clostridia	Firmicutes	Bacteria
ASV_251	0.789992	-0.0180733	Ruminococcus callidus	Ruminococcus	Ruminococcaceae	Oscillospirales	Clostridia	Firmicutes	Bacteria
ASV_252	0.0322973	0.169798			Oscillospiraceae	Oscillospirales	Clostridia	Firmicutes	Bacteria
ASV_253	0.708079	0.0272894		Coprococcus	Lachnospiraceae	Lachnospirales	Clostridia	Firmicutes	Bacteria
ASV_254	0.748441	-0.0259736		[Eubacterium] ventriosum group	Lachnospiraceae	Lachnospirales	Clostridia	Firmicutes	Bacteria
ASV_255	0.261636	-0.0885528	Eggerthella lenta	Eggerthella	Eggerthellaceae	Coriobacteriales	Coriobacteriia	Actinobacteriota	Bacteria
ASV_256	0.771363	-0.00582946		UCG-002	Oscillospiraceae	Oscillospirales	Clostridia	Firmicutes	Bacteria
ASV_257	0.216306	0.117507		[Eubacterium] xylanophilum group	Lachnospiraceae	Lachnospirales	Clostridia	Firmicutes	Bacteria
ASV_258	0.624838	0.0448002		Lachnospira	Lachnospiraceae	Lachnospirales	Clostridia	Firmicutes	Bacteria
ASV_259	0.793957	-0.0359767		Bacteroides	Bacteroidaceae	Bacteroidales	Bacteroidia	Bacteroidota	Bacteria
ASV_260	0.0224808	-0.176946			Lachnospiraceae	Lachnospirales	Clostridia	Firmicutes	Bacteria
ASV_262	0.484038	-0.0662998	Eggerthella lenta	Eggerthella	Eggerthellaceae	Coriobacteriales	Coriobacteriia	Actinobacteriota	Bacteria
ASV_263	0.767086	0.00750299
ASV_264	0.76786	0.00871119			Lachnospiraceae	Lachnospirales	Clostridia	Firmicutes	Bacteria
ASV_265	0.637292	0.00523173		UCG-005	Oscillospiraceae	Oscillospirales	Clostridia	Firmicutes	Bacteria
ASV_266	0.770662	0.00683437		Lachnospiraceae NK4A136 group	Lachnospiraceae	Lachnospirales	Clostridia	Firmicutes	Bacteria
ASV_268	0.306627	0.051579			Lachnospiraceae	Lachnospirales	Clostridia	Firmicutes	Bacteria
ASV_269	0.54107	-0.0498912	Turicibacter sanguinis	Turicibacter	Erysipelotrichaceae	Erysipelotrichales	Bacilli	Firmicutes	Bacteria
ASV_272	0.76761	0.00500671		Escherichia-Shigella	Enterobacteriaceae	Enterobacterales	Gammaproteobacteria	Proteobacteria	Bacteria
ASV_273	0.791742	-0.0082667			Lachnospiraceae	Lachnospirales	Clostridia	Firmicutes	Bacteria
ASV_275	0.708719	-0.0165124		Senegalimassilia	Eggerthellaceae	Coriobacteriales	Coriobacteriia	Actinobacteriota	Bacteria
ASV_277	0.758288	-0.0231257							Bacteria
ASV_278	0.588416	0.0623954		Haemophilus	Pasteurellaceae	Pasteurellales	Gammaproteobacteria	Proteobacteria	Bacteria
ASV_279	0.36747	0.075733			Lachnospiraceae	Lachnospirales	Clostridia	Firmicutes	Bacteria
ASV_280	0.758624	0.00822979		Parasutterella	Sutterellaceae	Burkholderiales	Gammaproteobacteria	Proteobacteria	Bacteria
ASV_282	0.784853	-0.00156823		Christensenellaceae R-7 group	Christensenellaceae	Christensenellales	Clostridia	Firmicutes	Bacteria
ASV_284	0.0512398	-0.230794		Enterococcus	Enterococcaceae	Lactobacillales	Bacilli	Firmicutes	Bacteria
ASV_285	0.424436	0.0987486			Lachnospiraceae	Lachnospirales	Clostridia	Firmicutes	Bacteria
ASV_288	0.678296	-0.0403796		Lachnospiraceae ND3007 group	Lachnospiraceae	Lachnospirales	Clostridia	Firmicutes	Bacteria
ASV_289	0.746025	-0.0229889		Weissella	Leuconostocaceae	Lactobacillales	Bacilli	Firmicutes	Bacteria
ASV_291	0.881261	0.0141572			Oscillospiraceae	Oscillospirales	Clostridia	Firmicutes	Bacteria
ASV_292	0.502313	0.0605856					Clostridia	Firmicutes	Bacteria
ASV_293	0.0520361	-0.254694		Enterococcus	Enterococcaceae	Lactobacillales	Bacilli	Firmicutes	Bacteria
ASV_295	0.65949	0.0134278
ASV_296	0.717994	0.016352		Ruminococcus	Ruminococcaceae	Oscillospirales	Clostridia	Firmicutes	Bacteria
ASV_297	0.715461	0.0172136
ASV_301	0.706396	-0.0384344		Fusicatenibacter	Lachnospiraceae	Lachnospirales	Clostridia	Firmicutes	Bacteria
ASV_303	0.501164	0.0566903		Lachnospiraceae UCG-010	Lachnospiraceae	Lachnospirales	Clostridia	Firmicutes	Bacteria
ASV_304	0.700403	0.00709008	Sutterella wadsworthensis	Sutterella	Sutterellaceae	Burkholderiales	Gammaproteobacteria	Proteobacteria	Bacteria
ASV_305	0.607725	-0.0443507			Lachnospiraceae	Lachnospirales	Clostridia	Firmicutes	Bacteria
ASV_306	0.760223	-0.00722846				Clostridia vadinBB60 group	Clostridia	Firmicutes	Bacteria
ASV_307	0.731038	-0.0239451		Butyricicoccus	Butyricicoccaceae	Oscillospirales	Clostridia	Firmicutes	Bacteria
ASV_310	0.7748	-0.000728435			Lachnospiraceae	Lachnospirales	Clostridia	Firmicutes	Bacteria
ASV_311	0.722536	-0.0299653	Parabacteroides goldsteinii	Parabacteroides	Tannerellaceae	Bacteroidales	Bacteroidia	Bacteroidota	Bacteria
ASV_314	0.736616	-0.00204109	Slackia isoflavoniconvertens	Slackia	Eggerthellaceae	Coriobacteriales	Coriobacteriia	Actinobacteriota	Bacteria
ASV_316	0.764825	-0.00529207	Dialister succinatiphilus	Dialister	Veillonellaceae	Veillonellales-Selenomonadales	Negativicutes	Firmicutes	Bacteria
ASV_317	0.666834	-0.0362901		Clostridium sensu stricto 1	Clostridiaceae	Clostridiales	Clostridia	Firmicutes	Bacteria
ASV_318	0.630842	0.0228526		Alistipes	Rikenellaceae	Bacteroidales	Bacteroidia	Bacteroidota	Bacteria
ASV_319	0.811597	-0.000605147	Erysipelatoclostridium ramosum	Erysipelatoclostridium	Erysipelatoclostridiaceae	Erysipelotrichales	Bacilli	Firmicutes	Bacteria
ASV_322	0.755408	-0.00412974					Clostridia	Firmicutes	Bacteria
ASV_323	0.771322	0.00750467	Lactobacillus ruminis	Lactobacillus	Lactobacillaceae	Lactobacillales	Bacilli	Firmicutes	Bacteria
ASV_324	0.696374	-0.0312065			Lachnospiraceae	Lachnospirales	Clostridia	Firmicutes	Bacteria
ASV_325	0.254275	0.12047			Oscillospiraceae	Oscillospirales	Clostridia	Firmicutes	Bacteria
ASV_326	0.621567	-0.0270727		Lactobacillus	Lactobacillaceae	Lactobacillales	Bacilli	Firmicutes	Bacteria
ASV_327	0.734738	-0.00653569		Holdemanella	Erysipelotrichaceae	Erysipelotrichales	Bacilli	Firmicutes	Bacteria
ASV_328	0.232264	0.115711		[Eubacterium] siraeum group	Ruminococcaceae	Oscillospirales	Clostridia	Firmicutes	Bacteria
ASV_331	0.5764	0.0260712				Clostridia UCG-014	Clostridia	Firmicutes	Bacteria
ASV_333	0.76998	-0.00429126	Bacteroides ovatus	Bacteroides	Bacteroidaceae	Bacteroidales	Bacteroidia	Bacteroidota	Bacteria
ASV_337	0.678384	-0.0326939			Lachnospiraceae	Lachnospirales	Clostridia	Firmicutes	Bacteria
ASV_338	0.678837	0.060631				Oscillospirales	Clostridia	Firmicutes	Bacteria
ASV_339	0.148366	-0.101185		Bifidobacterium	Bifidobacteriaceae	Bifidobacteriales	Actinobacteria	Actinobacteriota	Bacteria
ASV_340	0.714622	0.0319098					Clostridia	Firmicutes	Bacteria
ASV_343	0.357298	0.0679771		UCG-005	Oscillospiraceae	Oscillospirales	Clostridia	Firmicutes	Bacteria
ASV_345	0.715343	0.0306561	Odoribacter splanchnicus	Odoribacter	Marinifilaceae	Bacteroidales	Bacteroidia	Bacteroidota	Bacteria
ASV_346	0.676839	0.0485513		UBA1819	Ruminococcaceae	Oscillospirales	Clostridia	Firmicutes	Bacteria
ASV_348	0.793233	0.00923002			Lachnospiraceae	Lachnospirales	Clostridia	Firmicutes	Bacteria
ASV_350	0.786512	0.0255678	Flavonifractor plautii	Flavonifractor	Oscillospiraceae	Oscillospirales	Clostridia	Firmicutes	Bacteria
ASV_351	0.722025	0.0521384	Haemophilus parainfluenzae	Haemophilus	Pasteurellaceae	Pasteurellales	Gammaproteobacteria	Proteobacteria	Bacteria
ASV_352	0.759716	-0.000196782	Parabacteroides distasonis	Parabacteroides	Tannerellaceae	Bacteroidales	Bacteroidia	Bacteroidota	Bacteria
ASV_354	0.768799	-0.00436741		Parabacteroides	Tannerellaceae	Bacteroidales	Bacteroidia	Bacteroidota	Bacteria
ASV_355	0.749121	0.00101437		Bacteroides	Bacteroidaceae	Bacteroidales	Bacteroidia	Bacteroidota	Bacteria
ASV_356	0.760062	0.00511142		Christensenellaceae R-7 group	Christensenellaceae	Christensenellales	Clostridia	Firmicutes	Bacteria
ASV_362	0.67189	0.0421373				Clostridia UCG-014	Clostridia	Firmicutes	Bacteria
ASV_364	0.772795	0.0200773		[Eubacterium] hallii group	Lachnospiraceae	Lachnospirales	Clostridia	Firmicutes	Bacteria
ASV_367	0.77823	0.0112291					Clostridia	Firmicutes	Bacteria
ASV_368	0.741422	-0.0108658	Bacteroides intestinalis	Bacteroides	Bacteroidaceae	Bacteroidales	Bacteroidia	Bacteroidota	Bacteria
ASV_370	0.746386	0.0368445		Parasutterella	Sutterellaceae	Burkholderiales	Gammaproteobacteria	Proteobacteria	Bacteria
ASV_371	0.395633	-0.093038		Lactobacillus	Lactobacillaceae	Lactobacillales	Bacilli	Firmicutes	Bacteria
ASV_374	0.732713	0.0120201	Alistipes finegoldii	Alistipes	Rikenellaceae	Bacteroidales	Bacteroidia	Bacteroidota	Bacteria
ASV_375	0.743891	0.0277576		Colidextribacter	Oscillospiraceae	Oscillospirales	Clostridia	Firmicutes	Bacteria
ASV_376	0.744847	0.0258383		Alistipes	Rikenellaceae	Bacteroidales	Bacteroidia	Bacteroidota	Bacteria
ASV_377	0.115078	-0.103788					Clostridia	Firmicutes	Bacteria
ASV_378	0.784351	-0.00301228		Butyricicoccus	Butyricicoccaceae	Oscillospirales	Clostridia	Firmicutes	Bacteria
ASV_379	0.0980868	0.148863			Lachnospiraceae	Lachnospirales	Clostridia	Firmicutes	Bacteria
ASV_381	0.0886887	0.163829		Lachnospiraceae UCG-001	Lachnospiraceae	Lachnospirales	Clostridia	Firmicutes	Bacteria
ASV_382	0.00513148	-0.342004		Lactococcus	Streptococcaceae	Lactobacillales	Bacilli	Firmicutes	Bacteria
ASV_384	0.755676	-0.000151853		[Eubacterium] hallii group	Lachnospiraceae	Lachnospirales	Clostridia	Firmicutes	Bacteria
ASV_386	0.772439	0.0143108	Parabacteroides distasonis	Parabacteroides	Tannerellaceae	Bacteroidales	Bacteroidia	Bacteroidota	Bacteria
ASV_387	0.771073	0.0103998		Victivallis	Victivallaceae	Victivallales	Lentisphaeria	Verrucomicrobiota	Bacteria
ASV_388	0.76442	0.00922551	Coprococcus eutactus	Coprococcus	Lachnospiraceae	Lachnospirales	Clostridia	Firmicutes	Bacteria
ASV_391	0.722778	0.00622081	Bacteroides clarus	Bacteroides	Bacteroidaceae	Bacteroidales	Bacteroidia	Bacteroidota	Bacteria
ASV_392	0.78723	0.0197196			Lachnospiraceae	Lachnospirales	Clostridia	Firmicutes	Bacteria
ASV_393	0.795687	0.000217568			Lachnospiraceae	Lachnospirales	Clostridia	Firmicutes	Bacteria
ASV_395	0.782872	-0.00741435		NK4A214 group	Oscillospiraceae	Oscillospirales	Clostridia	Firmicutes	Bacteria
ASV_397	0.767644	0.00698281		Sutterella	Sutterellaceae	Burkholderiales	Gammaproteobacteria	Proteobacteria	Bacteria
ASV_412	0.688356	0.0351973				Oscillospirales	Clostridia	Firmicutes	Bacteria
ASV_413	0.771951	0.0116613		Tyzzerella	Lachnospiraceae	Lachnospirales	Clostridia	Firmicutes	Bacteria
ASV_414	0.7547	0.00190278			[Eubacterium] coprostanoligenes group	Oscillospirales	Clostridia	Firmicutes	Bacteria
ASV_421	0.744611	0.0230092					Clostridia	Firmicutes	Bacteria
ASV_422	0.777808	0.000147516		Bacteroides	Bacteroidaceae	Bacteroidales	Bacteroidia	Bacteroidota	Bacteria
ASV_425	0.413935	-0.0961436		Streptococcus	Streptococcaceae	Lactobacillales	Bacilli	Firmicutes	Bacteria
ASV_430	0.806274	-0.0093018	Alistipes indistinctus	Alistipes	Rikenellaceae	Bacteroidales	Bacteroidia	Bacteroidota	Bacteria
ASV_434	0.621833	0.0306603		Colidextribacter	Oscillospiraceae	Oscillospirales	Clostridia	Firmicutes	Bacteria
ASV_435	0.777542	-0.0130816		Lactobacillus	Lactobacillaceae	Lactobacillales	Bacilli	Firmicutes	Bacteria
ASV_441	0.803996	0.0194123			Eggerthellaceae	Coriobacteriales	Coriobacteriia	Actinobacteriota	Bacteria
ASV_445	0.674904	0.0442052	Bacteroides thetaiotaomicron	Bacteroides	Bacteroidaceae	Bacteroidales	Bacteroidia	Bacteroidota	Bacteria
ASV_447	0.346092	-0.106847			Lachnospiraceae	Lachnospirales	Clostridia	Firmicutes	Bacteria
ASV_448	0.563875	0.05556	Lachnospiraceae UCG-001 bacterium	Lachnospiraceae UCG-001	Lachnospiraceae	Lachnospirales	Clostridia	Firmicutes	Bacteria
ASV_449	0.765798	-0.014082				Clostridia UCG-014	Clostridia	Firmicutes	Bacteria
ASV_451	0.742535	-0.0215074			Erysipelotrichaceae	Erysipelotrichales	Bacilli	Firmicutes	Bacteria
ASV_453	0.730343	-0.0293126		Anaerostipes	Lachnospiraceae	Lachnospirales	Clostridia	Firmicutes	Bacteria
ASV_454	0.717074	-0.0249936		Family XIII UCG-001	Anaerovoracaceae	Peptostreptococcales-Tissierellales	Clostridia	Firmicutes	Bacteria
ASV_457	0.772291	0.00650711		Sutterella	Sutterellaceae	Burkholderiales	Gammaproteobacteria	Proteobacteria	Bacteria
ASV_459	0.773057	-0.0391399	Parabacteroides distasonis	Parabacteroides	Tannerellaceae	Bacteroidales	Bacteroidia	Bacteroidota	Bacteria
ASV_461	0.709739	-0.043133		[Clostridium] innocuum group	Erysipelotrichaceae	Erysipelotrichales	Bacilli	Firmicutes	Bacteria
ASV_464	0.101671	0.167246		Roseburia	Lachnospiraceae	Lachnospirales	Clostridia	Firmicutes	Bacteria
ASV_468	0.652613	0.0521822			Oscillospiraceae	Oscillospirales	Clostridia	Firmicutes	Bacteria
ASV_471	0.764884	-0.00539324		Bacteroides	Bacteroidaceae	Bacteroidales	Bacteroidia	Bacteroidota	Bacteria
ASV_472	0.693748	-0.0268707			Lachnospiraceae	Lachnospirales	Clostridia	Firmicutes	Bacteria
ASV_473	0.756515	0.0268323		Adlercreutzia	Eggerthellaceae	Coriobacteriales	Coriobacteriia	Actinobacteriota	Bacteria
ASV_474	0.739854	0.0436319		Bacteroides	Bacteroidaceae	Bacteroidales	Bacteroidia	Bacteroidota	Bacteria
ASV_475	0.294608	-0.120111		Family XIII AD3011 group	Anaerovoracaceae	Peptostreptococcales-Tissierellales	Clostridia	Firmicutes	Bacteria
ASV_477	0.741858	-0.00856343						Firmicutes	Bacteria
ASV_483	0.781253	0.0119283		Parabacteroides	Tannerellaceae	Bacteroidales	Bacteroidia	Bacteroidota	Bacteria
ASV_486	0.753425	-0.0049167		Phascolarctobacterium	Acidaminococcaceae	Acidaminococcales	Negativicutes	Firmicutes	Bacteria
ASV_488	0.773571	0.00500224			Oscillospiraceae	Oscillospirales	Clostridia	Firmicutes	Bacteria
ASV_489	0.759524	0.00944535				Clostridia UCG-014	Clostridia	Firmicutes	Bacteria
ASV_492	0.755867	0.00601241		Paraprevotella	Prevotellaceae	Bacteroidales	Bacteroidia	Bacteroidota	Bacteria
ASV_495	0.76013	0.0345099			Eggerthellaceae	Coriobacteriales	Coriobacteriia	Actinobacteriota	Bacteria
ASV_498	0.803647	-0.0262173			Lachnospiraceae	Lachnospirales	Clostridia	Firmicutes	Bacteria
ASV_500	0.781174	0.0203758	Gordonibacter pamelaeae	Gordonibacter	Eggerthellaceae	Coriobacteriales	Coriobacteriia	Actinobacteriota	Bacteria
ASV_502	0.772764	-0.00345772			Lachnospiraceae	Lachnospirales	Clostridia	Firmicutes	Bacteria
ASV_503	0.00338475	0.24003		Oscillibacter	Oscillospiraceae	Oscillospirales	Clostridia	Firmicutes	Bacteria
ASV_505	0.746447	-0.00360529			Lachnospiraceae	Lachnospirales	Clostridia	Firmicutes	Bacteria
ASV_507	0.771079	-0.00361547			Lachnospiraceae	Lachnospirales	Clostridia	Firmicutes	Bacteria
ASV_509	0.768561	0.0239644			Lachnospiraceae	Lachnospirales	Clostridia	Firmicutes	Bacteria
ASV_511	0.74518	-0.0221771	Parabacteroides distasonis	Parabacteroides	Tannerellaceae	Bacteroidales	Bacteroidia	Bacteroidota	Bacteria
ASV_517	0.744495	0.0200604			Lachnospiraceae	Lachnospirales	Clostridia	Firmicutes	Bacteria
ASV_519	0.774107	0.0058938			Lachnospiraceae	Lachnospirales	Clostridia	Firmicutes	Bacteria
ASV_520	0.772537	-0.00184009		Faecalitalea	Erysipelotrichaceae	Erysipelotrichales	Bacilli	Firmicutes	Bacteria
ASV_522	0.744511	-0.0219737		Parabacteroides	Tannerellaceae	Bacteroidales	Bacteroidia	Bacteroidota	Bacteria
ASV_523	0.792185	0.00917371					Clostridia	Firmicutes	Bacteria
ASV_527	0.763765	-0.00590932		Methanosphaera	Methanobacteriaceae	Methanobacteriales	Methanobacteria	Euryarchaeota	Archaea
ASV_528	0.76123	0.0136049	Bacteroides uniformis	Bacteroides	Bacteroidaceae	Bacteroidales	Bacteroidia	Bacteroidota	Bacteria
ASV_529	0.675129	0.00935408
ASV_532	0.773267	-0.000712842		Frisingicoccus	Lachnospiraceae	Lachnospirales	Clostridia	Firmicutes	Bacteria
ASV_533	0.702489	-0.0243816					Clostridia	Firmicutes	Bacteria
ASV_538	0.782593	0.00790419		Coprobacter	Barnesiellaceae	Bacteroidales	Bacteroidia	Bacteroidota	Bacteria
ASV_541	0.693868	-0.0321042			Lachnospiraceae	Lachnospirales	Clostridia	Firmicutes	Bacteria
ASV_542	0.596017	0.0574828		Oscillospira	Oscillospiraceae	Oscillospirales	Clostridia	Firmicutes	Bacteria
ASV_546	0.772791	0.0328869		Bacteroides	Bacteroidaceae	Bacteroidales	Bacteroidia	Bacteroidota	Bacteria
ASV_549	0.767039	0.00724756				Clostridia UCG-014	Clostridia	Firmicutes	Bacteria
ASV_551	0.62303	-0.0531519		Streptococcus	Streptococcaceae	Lactobacillales	Bacilli	Firmicutes	Bacteria
ASV_553	0.787616	0.0152107		Butyricicoccus	Butyricicoccaceae	Oscillospirales	Clostridia	Firmicutes	Bacteria
ASV_559	0.726522	0.0390826	Alistipes massiliensis	Alistipes	Rikenellaceae	Bacteroidales	Bacteroidia	Bacteroidota	Bacteria
ASV_561	0.770483	0.00347981		Enterorhabdus	Eggerthellaceae	Coriobacteriales	Coriobacteriia	Actinobacteriota	Bacteria
ASV_562	0.785454	0.00989855		Lachnoclostridium	Lachnospiraceae	Lachnospirales	Clostridia	Firmicutes	Bacteria
ASV_563	0.705279	0.0417009			Ruminococcaceae	Oscillospirales	Clostridia	Firmicutes	Bacteria
ASV_567	0.700127	0.0513409			Lachnospiraceae	Lachnospirales	Clostridia	Firmicutes	Bacteria
ASV_568	0.632172	0.0592564	Alistipes senegalensis	Alistipes	Rikenellaceae	Bacteroidales	Bacteroidia	Bacteroidota	Bacteria
ASV_571	0.486719	-0.0747569			UCG-011	Oscillospirales	Clostridia	Firmicutes	Bacteria
ASV_576	0.769122	0.000390845	Bacteroides faecis	Bacteroides	Bacteroidaceae	Bacteroidales	Bacteroidia	Bacteroidota	Bacteria
ASV_577	0.622934	-0.0704738		Lactobacillus	Lactobacillaceae	Lactobacillales	Bacilli	Firmicutes	Bacteria
ASV_578	0.384504	-0.103651		Streptococcus	Streptococcaceae	Lactobacillales	Bacilli	Firmicutes	Bacteria
ASV_583	0.756892	-0.0129983	Parabacteroides distasonis	Parabacteroides	Tannerellaceae	Bacteroidales	Bacteroidia	Bacteroidota	Bacteria
ASV_586	0.733979	-0.00161069	Monoglobus pectinilyticus	Monoglobus	Monoglobaceae	Monoglobales	Clostridia	Firmicutes	Bacteria
ASV_587	0.704311	-0.0407515			Lachnospiraceae	Lachnospirales	Clostridia	Firmicutes	Bacteria
ASV_589	0.758662	0.0199536			Lachnospiraceae	Lachnospirales	Clostridia	Firmicutes	Bacteria
ASV_590	0.768268	0.00229927	Bacteroides vulgatus	Bacteroides	Bacteroidaceae	Bacteroidales	Bacteroidia	Bacteroidota	Bacteria
ASV_591	0.217894	-0.145777	Lachnospiraceae FCS020 group bacterium	Lachnospiraceae FCS020 group	Lachnospiraceae	Lachnospirales	Clostridia	Firmicutes	Bacteria
ASV_593	0.704378	0.0401168		Lachnospiraceae NC2004 group	Lachnospiraceae	Lachnospirales	Clostridia	Firmicutes	Bacteria
ASV_595	0.794807	0.00681351		Erysipelatoclostridium	Erysipelatoclostridiaceae	Erysipelotrichales	Bacilli	Firmicutes	Bacteria
ASV_599	0.786317	0.000169475		NK4A214 group	Oscillospiraceae	Oscillospirales	Clostridia	Firmicutes	Bacteria
ASV_606	0.757439	-0.00182302		CAG-56	Lachnospiraceae	Lachnospirales	Clostridia	Firmicutes	Bacteria
ASV_607	0.172236	0.175463		UCG-005	Oscillospiraceae	Oscillospirales	Clostridia	Firmicutes	Bacteria
ASV_608	0.77773	-0.0288749		Negativibacillus	Ruminococcaceae	Oscillospirales	Clostridia	Firmicutes	Bacteria
ASV_609	0.786535	-0.00930456			Lachnospiraceae	Lachnospirales	Clostridia	Firmicutes	Bacteria
ASV_610	0.726308	0.0305063		[Eubacterium] ventriosum group	Lachnospiraceae	Lachnospirales	Clostridia	Firmicutes	Bacteria
ASV_611	0.621816	-0.0505585			Peptostreptococcaceae	Peptostreptococcales-Tissierellales	Clostridia	Firmicutes	Bacteria
ASV_613	0.735232	-0.00522157		Howardella	Lachnospiraceae	Lachnospirales	Clostridia	Firmicutes	Bacteria
ASV_617	0.675518	0.0614184			UCG-010	Oscillospirales	Clostridia	Firmicutes	Bacteria
ASV_618	0.774771	-0.00602504	Coprobacter secundus	Coprobacter	Barnesiellaceae	Bacteroidales	Bacteroidia	Bacteroidota	Bacteria
ASV_619	0.806122	0.0314186		[Eubacterium] brachy group	Anaerovoracaceae	Peptostreptococcales-Tissierellales	Clostridia	Firmicutes	Bacteria
ASV_620	0.757349	-0.00613918		[Eubacterium] eligens group	Lachnospiraceae	Lachnospirales	Clostridia	Firmicutes	Bacteria
ASV_621	0.804403	-0.0316887		Family XIII AD3011 group	Anaerovoracaceae	Peptostreptococcales-Tissierellales	Clostridia	Firmicutes	Bacteria
ASV_623	0.776315	0.0143259	Faecalitalea cylindroides	Faecalitalea	Erysipelotrichaceae	Erysipelotrichales	Bacilli	Firmicutes	Bacteria
ASV_625	0.536014	0.0917278		UCG-005	Oscillospiraceae	Oscillospirales	Clostridia	Firmicutes	Bacteria
ASV_626	0.762758	-0.0245358			Lachnospiraceae	Lachnospirales	Clostridia	Firmicutes	Bacteria
ASV_628	0.754464	0.00764978		Olsenella	Atopobiaceae	Coriobacteriales	Coriobacteriia	Actinobacteriota	Bacteria
ASV_630	0.70514	0.0384042		NK4A214 group	Oscillospiraceae	Oscillospirales	Clostridia	Firmicutes	Bacteria
ASV_632	0.765443	-0.0191338		Parabacteroides	Tannerellaceae	Bacteroidales	Bacteroidia	Bacteroidota	Bacteria
ASV_633	0.813021	0.0246127			Lachnospiraceae	Lachnospirales	Clostridia	Firmicutes	Bacteria
ASV_634	0.775162	-0.00425791			Oscillospiraceae	Oscillospirales	Clostridia	Firmicutes	Bacteria
ASV_646	0.748972	-0.0175288			Lachnospiraceae	Lachnospirales	Clostridia	Firmicutes	Bacteria
ASV_650	0.768624	-0.0185354			[Eubacterium] coprostanoligenes group	Oscillospirales	Clostridia	Firmicutes	Bacteria
ASV_653	0.752832	0.043944							Bacteria
ASV_659	0.605557	-0.0678918			Lachnospiraceae	Lachnospirales	Clostridia	Firmicutes	Bacteria
ASV_661	0.712221	-0.0350405	Negativibacillus massiliensis	Negativibacillus	Ruminococcaceae	Oscillospirales	Clostridia	Firmicutes	Bacteria
ASV_662	0.759204	0.0101507		[Eubacterium] oxidoreducens group	Lachnospiraceae	Lachnospirales	Clostridia	Firmicutes	Bacteria
ASV_663	0.683151	0.0419487			Lachnospiraceae	Lachnospirales	Clostridia	Firmicutes	Bacteria
ASV_664	0.785618	0.0102295					Clostridia	Firmicutes	Bacteria
ASV_666	0.680735	-0.0297379		Streptococcus	Streptococcaceae	Lactobacillales	Bacilli	Firmicutes	Bacteria
ASV_668	0.726219	-0.0169654		Erysipelatoclostridium	Erysipelatoclostridiaceae	Erysipelotrichales	Bacilli	Firmicutes	Bacteria
ASV_672	0.49602	-0.0816048		Colidextribacter	Oscillospiraceae	Oscillospirales	Clostridia	Firmicutes	Bacteria
ASV_673	0.773965	-0.00413395			Lachnospiraceae	Lachnospirales	Clostridia	Firmicutes	Bacteria
ASV_674	0.458811	0.08385		UCG-003	Oscillospiraceae	Oscillospirales	Clostridia	Firmicutes	Bacteria
ASV_678	0.744987	-0.0120385			Lachnospiraceae	Lachnospirales	Clostridia	Firmicutes	Bacteria
ASV_679	0.724099	-0.0646891	Eisenbergiella tayi	Eisenbergiella	Lachnospiraceae	Lachnospirales	Clostridia	Firmicutes	Bacteria
ASV_681	0.749857	-0.0208306	Barnesiella intestinihominis	Barnesiella	Barnesiellaceae	Bacteroidales	Bacteroidia	Bacteroidota	Bacteria
ASV_683	0.774097	-0.0100496				Clostridia UCG-014	Clostridia	Firmicutes	Bacteria
ASV_685	0.595683	-0.0517708		Streptococcus	Streptococcaceae	Lactobacillales	Bacilli	Firmicutes	Bacteria
ASV_686	0.720541	0.0193287		Roseburia	Lachnospiraceae	Lachnospirales	Clostridia	Firmicutes	Bacteria
ASV_687	0.758103	0.00441841		Frisingicoccus	Lachnospiraceae	Lachnospirales	Clostridia	Firmicutes	Bacteria
ASV_688	0.268366	-0.139406					Clostridia	Firmicutes	Bacteria
ASV_691	0.729307	-0.028609				Clostridia UCG-014	Clostridia	Firmicutes	Bacteria
ASV_692	0.746767	-0.00105247			Anaerovoracaceae	Peptostreptococcales-Tissierellales	Clostridia	Firmicutes	Bacteria
ASV_694	0.651097	-0.0603727			UCG-011	Oscillospirales	Clostridia	Firmicutes	Bacteria
ASV_696	0.475778	0.0968336			Oscillospiraceae	Oscillospirales	Clostridia	Firmicutes	Bacteria
ASV_698	0.787606	0.000301391				Clostridia vadinBB60 group	Clostridia	Firmicutes	Bacteria
ASV_700	0.739518	-0.00937977		[Eubacterium] ventriosum group	Lachnospiraceae	Lachnospirales	Clostridia	Firmicutes	Bacteria
ASV_704	0.749949	-0.0190301	Colidextribacter massiliensis	Colidextribacter	Oscillospiraceae	Oscillospirales	Clostridia	Firmicutes	Bacteria
ASV_705	0.728405	0.00580495				Oscillospirales	Clostridia	Firmicutes	Bacteria
ASV_710	0.440404	0.117557		GCA-900066575	Lachnospiraceae	Lachnospirales	Clostridia	Firmicutes	Bacteria
ASV_711	0.766193	-0.00336064			Lachnospiraceae	Lachnospirales	Clostridia	Firmicutes	Bacteria
ASV_712	0.750828	-0.0386633		Subdoligranulum	Ruminococcaceae	Oscillospirales	Clostridia	Firmicutes	Bacteria
ASV_714	0.751939	0.000267645		Lachnospiraceae UCG-008	Lachnospiraceae	Lachnospirales	Clostridia	Firmicutes	Bacteria
ASV_720	0.753381	-0.0108955			Eggerthellaceae	Coriobacteriales	Coriobacteriia	Actinobacteriota	Bacteria
ASV_721	0.767276	0.011785		Erysipelatoclostridium	Erysipelatoclostridiaceae	Erysipelotrichales	Bacilli	Firmicutes	Bacteria
ASV_722	0.464914	0.135189			Lachnospiraceae	Lachnospirales	Clostridia	Firmicutes	Bacteria
ASV_724	0.737667	-0.0209497			Lachnospiraceae	Lachnospirales	Clostridia	Firmicutes	Bacteria
ASV_731	0.77399	-0.00416084			Oscillospiraceae	Oscillospirales	Clostridia	Firmicutes	Bacteria
ASV_733	0.778467	0.0150774							Bacteria
ASV_736	0.744005	-0.0188536	Sellimonas intestinalis	Sellimonas	Lachnospiraceae	Lachnospirales	Clostridia	Firmicutes	Bacteria
ASV_737	0.766213	0.0180467		Bacteroides	Bacteroidaceae	Bacteroidales	Bacteroidia	Bacteroidota	Bacteria
ASV_739	0.800353	-0.0160068	Holdemania filiformis	Holdemania	Erysipelotrichaceae	Erysipelotrichales	Bacilli	Firmicutes	Bacteria
ASV_742	0.771231	-0.014842			Lachnospiraceae	Lachnospirales	Clostridia	Firmicutes	Bacteria
ASV_745	0.619625	0.0640172			Oscillospiraceae	Oscillospirales	Clostridia	Firmicutes	Bacteria
ASV_746	0.771942	-0.0215727					Clostridia	Firmicutes	Bacteria
ASV_747	0.755864	0.0336689		Colidextribacter	Oscillospiraceae	Oscillospirales	Clostridia	Firmicutes	Bacteria
ASV_748	0.79012	-0.00666751		Intestinimonas	Oscillospiraceae	Oscillospirales	Clostridia	Firmicutes	Bacteria
ASV_752	0.756439	0.0128075		Butyricicoccus	Butyricicoccaceae	Oscillospirales	Clostridia	Firmicutes	Bacteria
ASV_753	0.638417	-0.0537203							Bacteria
ASV_754	0.779751	-0.0325881						Firmicutes	Bacteria
ASV_756	0.745641	-0.00507404		Sellimonas	Lachnospiraceae	Lachnospirales	Clostridia	Firmicutes	Bacteria
ASV_761	0.767861	0.02287		Faecalitalea	Erysipelotrichaceae	Erysipelotrichales	Bacilli	Firmicutes	Bacteria
ASV_763	0.656059	0.0616717		[Eubacterium] xylanophilum group	Lachnospiraceae	Lachnospirales	Clostridia	Firmicutes	Bacteria
ASV_766	0.60818	0.0490019			Oscillospiraceae	Oscillospirales	Clostridia	Firmicutes	Bacteria
ASV_767	0.776114	-0.0325253				Clostridia UCG-014	Clostridia	Firmicutes	Bacteria
ASV_768	0.782256	0.00209123					Clostridia	Firmicutes	Bacteria
ASV_769	0.772738	-0.0111368		Marvinbryantia	Lachnospiraceae	Lachnospirales	Clostridia	Firmicutes	Bacteria
ASV_777	0.742434	0.0119113			vadinBE97	Victivallales	Lentisphaeria	Verrucomicrobiota	Bacteria
ASV_784	0.778891	0.00798171			Lachnospiraceae	Lachnospirales	Clostridia	Firmicutes	Bacteria
ASV_785	0.735487	-0.0152819			Lachnospiraceae	Lachnospirales	Clostridia	Firmicutes	Bacteria
ASV_787	0.777316	0.00395704			Lachnospiraceae	Lachnospirales	Clostridia	Firmicutes	Bacteria
ASV_792	0.78113	0.0209186			Lachnospiraceae	Lachnospirales	Clostridia	Firmicutes	Bacteria
ASV_796	0.7593	0.00228582			Lachnospiraceae	Lachnospirales	Clostridia	Firmicutes	Bacteria
ASV_797	0.766789	-0.0121896		Parabacteroides	Tannerellaceae	Bacteroidales	Bacteroidia	Bacteroidota	Bacteria
ASV_799	0.715065	0.0318436		Lachnospiraceae UCG-004	Lachnospiraceae	Lachnospirales	Clostridia	Firmicutes	Bacteria
ASV_806	0.768946	-0.00279025		Alistipes	Rikenellaceae	Bacteroidales	Bacteroidia	Bacteroidota	Bacteria
ASV_812	0.774771	0.0106492			Lachnospiraceae	Lachnospirales	Clostridia	Firmicutes	Bacteria
ASV_816	0.776902	-0.0187978				Clostridia UCG-014	Clostridia	Firmicutes	Bacteria
ASV_819	0.776078	-0.00918906		UCG-002	Oscillospiraceae	Oscillospirales	Clostridia	Firmicutes	Bacteria
ASV_820	0.759963	0.0139579					Clostridia	Firmicutes	Bacteria
ASV_821	0.768473	-0.00583717	Parabacteroides distasonis	Parabacteroides	Tannerellaceae	Bacteroidales	Bacteroidia	Bacteroidota	Bacteria
ASV_823	0.779164	0.0108099		Bacteroides	Bacteroidaceae	Bacteroidales	Bacteroidia	Bacteroidota	Bacteria
ASV_826	0.730998	0.0308056		Oscillibacter	Oscillospiraceae	Oscillospirales	Clostridia	Firmicutes	Bacteria
ASV_828	0.763496	-0.0143963				Oscillospirales	Clostridia	Firmicutes	Bacteria
ASV_830	0.758942	0.0132874		Sellimonas	Lachnospiraceae	Lachnospirales	Clostridia	Firmicutes	Bacteria
ASV_831	0.781854	0.000597193			Oscillospiraceae	Oscillospirales	Clostridia	Firmicutes	Bacteria
ASV_833	0.661713	0.0313083	Victivallis vadensis	Victivallis	Victivallaceae	Victivallales	Lentisphaeria	Verrucomicrobiota	Bacteria
ASV_835	0.778602	-0.018656		Paraprevotella	Prevotellaceae	Bacteroidales	Bacteroidia	Bacteroidota	Bacteria
ASV_841	0.668352	0.0439052		UCG-005	Oscillospiraceae	Oscillospirales	Clostridia	Firmicutes	Bacteria
ASV_848	0.811243	-0.0104101		Colidextribacter	Oscillospiraceae	Oscillospirales	Clostridia	Firmicutes	Bacteria
ASV_850	0.732065	-0.0519395			Enterobacteriaceae	Enterobacterales	Gammaproteobacteria	Proteobacteria	Bacteria
ASV_851	0.361318	0.137429					Clostridia	Firmicutes	Bacteria
ASV_852	0.782072	0.00581951		Parabacteroides	Tannerellaceae	Bacteroidales	Bacteroidia	Bacteroidota	Bacteria
ASV_860	0.752824	0.0149961			Lachnospiraceae	Lachnospirales	Clostridia	Firmicutes	Bacteria
ASV_862	0.776538	-0.0112472	Alistipes ihumii	Alistipes	Rikenellaceae	Bacteroidales	Bacteroidia	Bacteroidota	Bacteria
ASV_865	0.386143	0.156236			Lachnospiraceae	Lachnospirales	Clostridia	Firmicutes	Bacteria
ASV_868	0.745138	-0.0137513		DTU089	Ruminococcaceae	Oscillospirales	Clostridia	Firmicutes	Bacteria
ASV_871	0.761299	0.00565249		Faecalitalea	Erysipelotrichaceae	Erysipelotrichales	Bacilli	Firmicutes	Bacteria
ASV_872	0.302115	-0.171893		Lachnospiraceae FCS020 group	Lachnospiraceae	Lachnospirales	Clostridia	Firmicutes	Bacteria
ASV_874	0.625292	-0.0580541		Christensenellaceae R-7 group	Christensenellaceae	Christensenellales	Clostridia	Firmicutes	Bacteria
ASV_875	0.681476	0.0516238				Clostridia vadinBB60 group	Clostridia	Firmicutes	Bacteria
ASV_877	0.771256	0.000688425	Enorma massiliensis	Enorma	Coriobacteriaceae	Coriobacteriales	Coriobacteriia	Actinobacteriota	Bacteria
ASV_878	0.516992	0.0976256			Oscillospiraceae	Oscillospirales	Clostridia	Firmicutes	Bacteria
ASV_881	0.77793	-0.0335922		Adlercreutzia	Eggerthellaceae	Coriobacteriales	Coriobacteriia	Actinobacteriota	Bacteria
ASV_883	0.736228	-0.0204347			Lachnospiraceae	Lachnospirales	Clostridia	Firmicutes	Bacteria
ASV_884	0.504524	-0.119222			Streptococcaceae	Lactobacillales	Bacilli	Firmicutes	Bacteria
ASV_886	0.633349	0.0749973		Merdibacter	Erysipelotrichaceae	Erysipelotrichales	Bacilli	Firmicutes	Bacteria
ASV_890	0.788041	-0.0334326		Alistipes	Rikenellaceae	Bacteroidales	Bacteroidia	Bacteroidota	Bacteria
ASV_895	0.758984	0.0266701		UCG-002	Oscillospiraceae	Oscillospirales	Clostridia	Firmicutes	Bacteria
ASV_897	0.76248	-0.00776032		Lachnospiraceae ND3007 group	Lachnospiraceae	Lachnospirales	Clostridia	Firmicutes	Bacteria
ASV_900	0.779443	-0.0138941		Collinsella	Coriobacteriaceae	Coriobacteriales	Coriobacteriia	Actinobacteriota	Bacteria
ASV_906	0.811257	-0.00903692	Intestinimonas butyriciproducens	Intestinimonas	Oscillospiraceae	Oscillospirales	Clostridia	Firmicutes	Bacteria
ASV_907	0.697857	0.0338133		Lachnospiraceae UCG-001	Lachnospiraceae	Lachnospirales	Clostridia	Firmicutes	Bacteria
ASV_919	0.554851	-0.0601539		Lactobacillus	Lactobacillaceae	Lactobacillales	Bacilli	Firmicutes	Bacteria
ASV_920	0.772167	-0.00569617				Oscillospirales	Clostridia	Firmicutes	Bacteria
ASV_921	0.694111	-0.0465011	Flavonifractor plautii	Flavonifractor	Oscillospiraceae	Oscillospirales	Clostridia	Firmicutes	Bacteria
ASV_922	0.501327	0.11369		Colidextribacter	Oscillospiraceae	Oscillospirales	Clostridia	Firmicutes	Bacteria
ASV_927	0.760526	-0.0284337		[Ruminococcus] gauvreauii group	Lachnospiraceae	Lachnospirales	Clostridia	Firmicutes	Bacteria
ASV_928	0.739828	0.0228272		Sellimonas	Lachnospiraceae	Lachnospirales	Clostridia	Firmicutes	Bacteria
ASV_929	0.803101	-0.0273057							Bacteria
ASV_934	0.774212	-0.00970706		Hydrogenoanaerobacterium		Oscillospirales	Clostridia	Firmicutes	Bacteria
ASV_935	0.519671	0.111921			Lachnospiraceae	Lachnospirales	Clostridia	Firmicutes	Bacteria
ASV_946	0.777434	0.0314481		Veillonella	Veillonellaceae	Veillonellales-Selenomonadales	Negativicutes	Firmicutes	Bacteria
ASV_947	0.751142	0.0229246		Butyricimonas	Marinifilaceae	Bacteroidales	Bacteroidia	Bacteroidota	Bacteria
ASV_950	0.833349	0.0262902			Ruminococcaceae	Oscillospirales	Clostridia	Firmicutes	Bacteria
ASV_952	0.769987	-0.0179373		CHKCI002	Eggerthellaceae	Coriobacteriales	Coriobacteriia	Actinobacteriota	Bacteria
ASV_954	0.768456	-0.0317712			Lachnospiraceae	Lachnospirales	Clostridia	Firmicutes	Bacteria
ASV_956	0.71932	0.0406842		Lachnospiraceae ND3007 group	Lachnospiraceae	Lachnospirales	Clostridia	Firmicutes	Bacteria
ASV_960	0.789993	-0.0204027		Gordonibacter	Eggerthellaceae	Coriobacteriales	Coriobacteriia	Actinobacteriota	Bacteria
ASV_966	0.596754	-0.0811569		Terrisporobacter	Peptostreptococcaceae	Peptostreptococcales-Tissierellales	Clostridia	Firmicutes	Bacteria
ASV_967	0.788756	0.0326465		Defluviitaleaceae UCG-011	Defluviitaleaceae	Lachnospirales	Clostridia	Firmicutes	Bacteria
ASV_969	0.78041	0.0213797		Oscillospira	Oscillospiraceae	Oscillospirales	Clostridia	Firmicutes	Bacteria
ASV_971	0.746048	0.0267495		Monoglobus	Monoglobaceae	Monoglobales	Clostridia	Firmicutes	Bacteria
ASV_973	0.765376	-0.00193806			Lachnospiraceae	Lachnospirales	Clostridia	Firmicutes	Bacteria
ASV_974	0.787282	-0.00727444		Butyricimonas	Marinifilaceae	Bacteroidales	Bacteroidia	Bacteroidota	Bacteria
ASV_975	0.670614	0.0778473							Bacteria
ASV_982	0.179347	-0.235246		Leuconostoc	Leuconostocaceae	Lactobacillales	Bacilli	Firmicutes	Bacteria
ASV_987	0.781213	-0.000690272					Clostridia	Firmicutes	Bacteria
ASV_988	0.725985	-0.01148
ASV_994	0.731752	0.0409589		Lachnoclostridium	Lachnospiraceae	Lachnospirales	Clostridia	Firmicutes	Bacteria
ASV_1000	0.692634	0.0701418	Anaerostipes caccae	Anaerostipes	Lachnospiraceae	Lachnospirales	Clostridia	Firmicutes	Bacteria
ASV_1003	0.76904	0.0120676		GCA-900066575	Lachnospiraceae	Lachnospirales	Clostridia	Firmicutes	Bacteria
ASV_1008	0.716858	0.0299821		Lachnospiraceae UCG-001	Lachnospiraceae	Lachnospirales	Clostridia	Firmicutes	Bacteria
ASV_1013	0.552153	-0.0831239		DTU089	Ruminococcaceae	Oscillospirales	Clostridia	Firmicutes	Bacteria
ASV_1020	0.76612	0.0390993			Lachnospiraceae	Lachnospirales	Clostridia	Firmicutes	Bacteria
ASV_1026	0.765676	0.0161516			Eggerthellaceae	Coriobacteriales	Coriobacteriia	Actinobacteriota	Bacteria
ASV_1033	0.740333	0.0254022			Lachnospiraceae	Lachnospirales	Clostridia	Firmicutes	Bacteria
ASV_1034	0.758105	0.0134042			Ruminococcaceae	Oscillospirales	Clostridia	Firmicutes	Bacteria
ASV_1035	0.77754	-0.0314496			UCG-010	Oscillospirales	Clostridia	Firmicutes	Bacteria
ASV_1038	0.699929	0.0290521				Oscillospirales	Clostridia	Firmicutes	Bacteria
ASV_1047	0.777415	-0.0122971				Oscillospirales	Clostridia	Firmicutes	Bacteria
ASV_1052	0.629612	-0.0541764			UCG-011	Oscillospirales	Clostridia	Firmicutes	Bacteria
ASV_1053	0.598902	-0.0979881			Ruminococcaceae	Oscillospirales	Clostridia	Firmicutes	Bacteria
ASV_1064	0.792964	0.00111583				Oscillospirales	Clostridia	Firmicutes	Bacteria
ASV_1065	0.826398	-0.0216816					Clostridia	Firmicutes	Bacteria
ASV_1068	0.77178	-0.021187			Clostridiaceae	Clostridiales	Clostridia	Firmicutes	Bacteria
ASV_1071	0.755975	-0.0163941		Eubacterium	Eubacteriaceae	Eubacteriales	Clostridia	Firmicutes	Bacteria
ASV_1074	0.7526	0.0329959		Family XIII AD3011 group	Anaerovoracaceae	Peptostreptococcales-Tissierellales	Clostridia	Firmicutes	Bacteria
ASV_1079	0.766248	0.00430574			Ruminococcaceae	Oscillospirales	Clostridia	Firmicutes	Bacteria
ASV_1080	0.765905	-0.0281985			Ruminococcaceae	Oscillospirales	Clostridia	Firmicutes	Bacteria
ASV_1093	0.532501	-0.113631		Butyricicoccus	Butyricicoccaceae	Oscillospirales	Clostridia	Firmicutes	Bacteria
ASV_1096	0.790804	-0.0160148		Intestinimonas	Oscillospiraceae	Oscillospirales	Clostridia	Firmicutes	Bacteria
ASV_1105	0.774297	0.0301776		Butyricimonas	Marinifilaceae	Bacteroidales	Bacteroidia	Bacteroidota	Bacteria
ASV_1106	0.777782	0.0236057	Butyricimonas virosa	Butyricimonas	Marinifilaceae	Bacteroidales	Bacteroidia	Bacteroidota	Bacteria
ASV_1107	0.587356	0.108337					Clostridia	Firmicutes	Bacteria
ASV_1109	0.769566	0.0355885	Intestinimonas massiliensis	Intestinimonas	Oscillospiraceae	Oscillospirales	Clostridia	Firmicutes	Bacteria
ASV_1111	0.714426	-0.0372503		Erysipelatoclostridium	Erysipelatoclostridiaceae	Erysipelotrichales	Bacilli	Firmicutes	Bacteria
ASV_1116	0.762367	-0.0100481		[Ruminococcus] torques group	Lachnospiraceae	Lachnospirales	Clostridia	Firmicutes	Bacteria
ASV_1127	0.788245	-0.0115455					Clostridia	Firmicutes	Bacteria
ASV_1132	0.748899	9.02897e-05		Lachnospiraceae NK4B4 group	Lachnospiraceae	Lachnospirales	Clostridia	Firmicutes	Bacteria
ASV_1134	0.791854	0.0354595				Oscillospirales	Clostridia	Firmicutes	Bacteria
ASV_1137	0.746709	0.024531		Parasutterella	Sutterellaceae	Burkholderiales	Gammaproteobacteria	Proteobacteria	Bacteria
ASV_1139	0.740948	0.00511141		Alistipes	Rikenellaceae	Bacteroidales	Bacteroidia	Bacteroidota	Bacteria
ASV_1145	0.770044	-0.0151043		Bacteroides	Bacteroidaceae	Bacteroidales	Bacteroidia	Bacteroidota	Bacteria
ASV_1146	0.743524	0.0259283				Oscillospirales	Clostridia	Firmicutes	Bacteria
ASV_1147	0.829028	0.0220398					Clostridia	Firmicutes	Bacteria
ASV_1153	0.78842	0.000331605	Odoribacter splanchnicus	Odoribacter	Marinifilaceae	Bacteroidales	Bacteroidia	Bacteroidota	Bacteria
ASV_1155	0.768944	-0.0234646			Eggerthellaceae	Coriobacteriales	Coriobacteriia	Actinobacteriota	Bacteria
ASV_1157	0.747746	-0.029113		Family XIII AD3011 group	Anaerovoracaceae	Peptostreptococcales-Tissierellales	Clostridia	Firmicutes	Bacteria
ASV_1158	0.75965	0.000191648		Subdoligranulum	Ruminococcaceae	Oscillospirales	Clostridia	Firmicutes	Bacteria
ASV_1166	0.65661	0.0636915		Moryella	Lachnospiraceae	Lachnospirales	Clostridia	Firmicutes	Bacteria
ASV_1170	0.675571	-0.0509343			Lachnospiraceae	Lachnospirales	Clostridia	Firmicutes	Bacteria
ASV_1173	0.76575	-0.00735029		Family XIII UCG-001	Anaerovoracaceae	Peptostreptococcales-Tissierellales	Clostridia	Firmicutes	Bacteria
ASV_1180	0.79469	0.000138132		Lachnospiraceae UCG-010	Lachnospiraceae	Lachnospirales	Clostridia	Firmicutes	Bacteria
ASV_1181	0.785905	0.00939704		Bifidobacterium	Bifidobacteriaceae	Bifidobacteriales	Actinobacteria	Actinobacteriota	Bacteria
ASV_1183	0.63571	0.0528664				Oscillospirales	Clostridia	Firmicutes	Bacteria
ASV_1185	0.762221	0.0205455		[Eubacterium] fissicatena group	Lachnospiraceae	Lachnospirales	Clostridia	Firmicutes	Bacteria
ASV_1193	0.756404	0.0324705		UCG-009	Butyricicoccaceae	Oscillospirales	Clostridia	Firmicutes	Bacteria
ASV_1202	0.733113	0.0154711			[Eubacterium] coprostanoligenes group	Oscillospirales	Clostridia	Firmicutes	Bacteria
ASV_1209	0.732766	0.0246627				Oscillospirales	Clostridia	Firmicutes	Bacteria
ASV_1212	0.7701	-4.89974e-05				Oscillospirales	Clostridia	Firmicutes	Bacteria
ASV_1213	0.756149	0.00838696			UCG-010	Oscillospirales	Clostridia	Firmicutes	Bacteria
ASV_1226	0.812968	0.00989738		Colidextribacter	Oscillospiraceae	Oscillospirales	Clostridia	Firmicutes	Bacteria
ASV_1229	0.755342	-0.0174197				Clostridia UCG-014	Clostridia	Firmicutes	Bacteria
ASV_1231	0.787097	0.00206953	Gordonibacter urolithinfaciens	Gordonibacter	Eggerthellaceae	Coriobacteriales	Coriobacteriia	Actinobacteriota	Bacteria
ASV_1232	0.744623	-0.0250413			Enterobacteriaceae	Enterobacterales	Gammaproteobacteria	Proteobacteria	Bacteria
ASV_1245	0.711615	0.0587263				Clostridia vadinBB60 group	Clostridia	Firmicutes	Bacteria
ASV_1247	0.754451	-0.0436483		Actinomyces	Actinomycetaceae	Actinomycetales	Actinobacteria	Actinobacteriota	Bacteria
ASV_1251	0.754671	-0.0163292					Clostridia	Firmicutes	Bacteria
ASV_1254	0.776793	-0.00655758				Coriobacteriales	Coriobacteriia	Actinobacteriota	Bacteria
ASV_1265	0.690717	0.0788263		Anaerotruncus	Ruminococcaceae	Oscillospirales	Clostridia	Firmicutes	Bacteria
ASV_1272	0.791286	-0.00274229			UCG-011	Oscillospirales	Clostridia	Firmicutes	Bacteria
ASV_1275	0.774633	0.0132828		Colidextribacter	Oscillospiraceae	Oscillospirales	Clostridia	Firmicutes	Bacteria
ASV_1278	0.782983	0.00251655							Bacteria
ASV_1281	0.759682	-0.0119863
ASV_1283	0.772919	0.00282869				Clostridia UCG-014	Clostridia	Firmicutes	Bacteria
ASV_1289	0.699066	-0.0524212		[Ruminococcus] torques group	Lachnospiraceae	Lachnospirales	Clostridia	Firmicutes	Bacteria
ASV_1290	0.762253	0.00458407
ASV_1292	0.40761	-0.135763			[Clostridium] methylpentosum group	Oscillospirales	Clostridia	Firmicutes	Bacteria
ASV_1300	0.762844	0.027633		Odoribacter	Marinifilaceae	Bacteroidales	Bacteroidia	Bacteroidota	Bacteria
ASV_1306	0.756326	0.0213729		Holdemania	Erysipelotrichaceae	Erysipelotrichales	Bacilli	Firmicutes	Bacteria
ASV_1307	0.799036	0.0219132			Lachnospiraceae	Lachnospirales	Clostridia	Firmicutes	Bacteria
ASV_1312	0.777387	-0.0147392		Butyricicoccus	Butyricicoccaceae	Oscillospirales	Clostridia	Firmicutes	Bacteria
ASV_1316	0.706786	0.0343902					Clostridia	Firmicutes	Bacteria
ASV_1318	0.729736	-0.0475183		Butyricimonas	Marinifilaceae	Bacteroidales	Bacteroidia	Bacteroidota	Bacteria
ASV_1319	0.765296	-0.0195654		Catenibacillus	Lachnospiraceae	Lachnospirales	Clostridia	Firmicutes	Bacteria
ASV_1321	0.75636	-0.00820583			Lachnospiraceae	Lachnospirales	Clostridia	Firmicutes	Bacteria
ASV_1322	0.766013	-0.00402318	Eisenbergiella massiliensis	Eisenbergiella	Lachnospiraceae	Lachnospirales	Clostridia	Firmicutes	Bacteria
ASV_1327	0.734284	-0.0396091			Lachnospiraceae	Lachnospirales	Clostridia	Firmicutes	Bacteria
ASV_1329	0.7633	0.0253215				Oscillospirales	Clostridia	Firmicutes	Bacteria
ASV_1330	0.776657	0.00934835		Family XIII UCG-001	Anaerovoracaceae	Peptostreptococcales-Tissierellales	Clostridia	Firmicutes	Bacteria
ASV_1338	0.770628	-0.0235605		[Ruminococcus] gauvreauii group	Lachnospiraceae	Lachnospirales	Clostridia	Firmicutes	Bacteria
ASV_1345	0.78321	-0.010529		Coprobacter	Barnesiellaceae	Bacteroidales	Bacteroidia	Bacteroidota	Bacteria
ASV_1348	0.813373	-0.00516122				Lactobacillales	Bacilli	Firmicutes	Bacteria
ASV_1352	0.779105	0.0212651				Clostridia vadinBB60 group	Clostridia	Firmicutes	Bacteria
ASV_1354	0.751437	0.0259897							Bacteria
ASV_1358	0.738325	-0.0392524	Faecalicoccus pleomorphus	Faecalicoccus	Erysipelotrichaceae	Erysipelotrichales	Bacilli	Firmicutes	Bacteria
ASV_1362	0.762898	0.0322791			UCG-011	Oscillospirales	Clostridia	Firmicutes	Bacteria
ASV_1365	0.743372	-0.0246592		Lachnoclostridium	Lachnospiraceae	Lachnospirales	Clostridia	Firmicutes	Bacteria
ASV_1372	0.783383	0.0085528	Veillonella dispar	Veillonella	Veillonellaceae	Veillonellales-Selenomonadales	Negativicutes	Firmicutes	Bacteria
ASV_1378	0.790701	-0.00410006			Lachnospiraceae	Lachnospirales	Clostridia	Firmicutes	Bacteria
ASV_1382	0.794234	-0.0204171				Oscillospirales	Clostridia	Firmicutes	Bacteria
ASV_1384	0.441295	-0.105647			[Eubacterium] coprostanoligenes group	Oscillospirales	Clostridia	Firmicutes	Bacteria
ASV_1385	0.751037	-0.00195667		Odoribacter	Marinifilaceae	Bacteroidales	Bacteroidia	Bacteroidota	Bacteria
ASV_1398	0.78533	-0.00616352	Coprobacillus cateniformis	Coprobacillus	Erysipelatoclostridiaceae	Erysipelotrichales	Bacilli	Firmicutes	Bacteria
ASV_1399	0.782362	-0.0196073	Holdemania massiliensis	Holdemania	Erysipelotrichaceae	Erysipelotrichales	Bacilli	Firmicutes	Bacteria
ASV_1410	0.774796	-0.00660735		Candidatus Soleaferrea	Ruminococcaceae	Oscillospirales	Clostridia	Firmicutes	Bacteria
ASV_1412	0.616971	-0.0876173		Lactobacillus	Lactobacillaceae	Lactobacillales	Bacilli	Firmicutes	Bacteria
ASV_1418	0.538589	-0.092787		Streptococcus	Streptococcaceae	Lactobacillales	Bacilli	Firmicutes	Bacteria
ASV_1419	0.78907	-0.0418205			Lachnospiraceae	Lachnospirales	Clostridia	Firmicutes	Bacteria
ASV_1424	0.77153	-0.0361294			Lachnospiraceae	Lachnospirales	Clostridia	Firmicutes	Bacteria
ASV_1426	0.747277	-0.00338073		Paludicola	Ruminococcaceae	Oscillospirales	Clostridia	Firmicutes	Bacteria
ASV_1429	0.792472	-0.00898566		Lachnospiraceae NC2004 group	Lachnospiraceae	Lachnospirales	Clostridia	Firmicutes	Bacteria
ASV_1432	0.664592	-0.0751042		[Ruminococcus] torques group	Lachnospiraceae	Lachnospirales	Clostridia	Firmicutes	Bacteria
ASV_1433	0.773842	-0.0106052		Shuttleworthia	Lachnospiraceae	Lachnospirales	Clostridia	Firmicutes	Bacteria
ASV_1440	0.77882	0.00612634				Clostridia vadinBB60 group	Clostridia	Firmicutes	Bacteria
ASV_1442	0.713593	-0.044155		Actinomyces	Actinomycetaceae	Actinomycetales	Actinobacteria	Actinobacteriota	Bacteria
ASV_1451	0.770875	0.00106444		Ruminiclostridium	Hungateiclostridiaceae		Clostridia	Firmicutes	Bacteria
ASV_1460	0.769161	-0.00518118				Oscillospirales	Clostridia	Firmicutes	Bacteria
ASV_1464	0.749596	0.0357558			UCG-011	Oscillospirales	Clostridia	Firmicutes	Bacteria
ASV_1475	0.713424	0.0317557			Lachnospiraceae	Lachnospirales	Clostridia	Firmicutes	Bacteria
ASV_1503	0.551187	-0.085421	Streptococcus cristatus	Streptococcus	Streptococcaceae	Lactobacillales	Bacilli	Firmicutes	Bacteria
ASV_1511	0.766927	-0.0258372
ASV_1516	0.683126	-0.0536504		Actinomyces	Actinomycetaceae	Actinomycetales	Actinobacteria	Actinobacteriota	Bacteria
ASV_1522	0.764338	0.00355186		NK4A214 group	Oscillospiraceae	Oscillospirales	Clostridia	Firmicutes	Bacteria
ASV_1526	0.768588	-0.0147074				Oscillospirales	Clostridia	Firmicutes	Bacteria
ASV_1534	0.479026	-0.106313	Propionibacterium freudenreichii	Propionibacterium	Propionibacteriaceae	Propionibacteriales	Actinobacteria	Actinobacteriota	Bacteria
ASV_1535	0.77657	-0.0148246		Erysipelatoclostridium	Erysipelatoclostridiaceae	Erysipelotrichales	Bacilli	Firmicutes	Bacteria
ASV_1542	0.762479	0.0159025		Butyricimonas	Marinifilaceae	Bacteroidales	Bacteroidia	Bacteroidota	Bacteria
ASV_1551	0.788441	0.0107537		Oscillibacter	Oscillospiraceae	Oscillospirales	Clostridia	Firmicutes	Bacteria
ASV_1554	0.762005	0.0173395		[Eubacterium] oxidoreducens group	Lachnospiraceae	Lachnospirales	Clostridia	Firmicutes	Bacteria
ASV_1563	0.739697	-0.0275047			Ruminococcaceae	Oscillospirales	Clostridia	Firmicutes	Bacteria
ASV_1568	0.75977	-0.00235706				Oscillospirales	Clostridia	Firmicutes	Bacteria
ASV_1575	0.711803	0.0568584					Clostridia	Firmicutes	Bacteria
ASV_1577	0.737604	-0.029491	Streptococcus anginosus	Streptococcus	Streptococcaceae	Lactobacillales	Bacilli	Firmicutes	Bacteria
ASV_1578	0.765688	-0.0114032		Anaerofustis	Anaerofustaceae	Eubacteriales	Clostridia	Firmicutes	Bacteria
ASV_1579	0.697889	0.0459091				Oscillospirales	Clostridia	Firmicutes	Bacteria
ASV_1582	0.777458	0.0108466						Firmicutes	Bacteria
ASV_1589	0.78324	0.0063453		Bacteroides	Bacteroidaceae	Bacteroidales	Bacteroidia	Bacteroidota	Bacteria
ASV_1591	0.801384	-0.0195355				DTU014	Incertae Sedis_2	Firmicutes	Bacteria
ASV_1593	0.786843	0.00399831		Family XIII AD3011 group	Anaerovoracaceae	Peptostreptococcales-Tissierellales	Clostridia	Firmicutes	Bacteria
ASV_1595	0.763913	-0.00387831	Bacteroides nordii	Bacteroides	Bacteroidaceae	Bacteroidales	Bacteroidia	Bacteroidota	Bacteria
ASV_1598	0.794672	-0.00923207		NK4A214 group	Oscillospiraceae	Oscillospirales	Clostridia	Firmicutes	Bacteria
ASV_1606	0.780671	-0.00174865				Clostridia UCG-014	Clostridia	Firmicutes	Bacteria
ASV_1607	0.742442	-0.0261308					Clostridia	Firmicutes	Bacteria
ASV_1613	0.721427	-0.0302782					Clostridia	Firmicutes	Bacteria
ASV_1618	0.657458	-0.0690686			Ruminococcaceae	Oscillospirales	Clostridia	Firmicutes	Bacteria
ASV_1624	0.781658	-0.0256377			Lachnospiraceae	Lachnospirales	Clostridia	Firmicutes	Bacteria
ASV_1625	0.751729	-0.031216				Oscillospirales	Clostridia	Firmicutes	Bacteria
ASV_1626	0.769715	0.0186854		UCG-005	Oscillospiraceae	Oscillospirales	Clostridia	Firmicutes	Bacteria
ASV_1636	0.68105	0.0620682		Family XIII AD3011 group	Anaerovoracaceae	Peptostreptococcales-Tissierellales	Clostridia	Firmicutes	Bacteria
ASV_1640	0.783351	-0.0162102				Oscillospirales	Clostridia	Firmicutes	Bacteria
ASV_1644	0.689317	0.0753132
ASV_1645	0.482123	-0.10718					Clostridia	Firmicutes	Bacteria
ASV_1647	0.742242	-0.0570495					Clostridia	Firmicutes	Bacteria
ASV_1652	0.46767	0.109282	Phocea massiliensis	Phocea	Ruminococcaceae	Oscillospirales	Clostridia	Firmicutes	Bacteria
ASV_1663	0.75438	-0.0138129			Ruminococcaceae	Oscillospirales	Clostridia	Firmicutes	Bacteria
ASV_1664	0.771845	-0.0177331		Allisonella	Veillonellaceae	Veillonellales-Selenomonadales	Negativicutes	Firmicutes	Bacteria
ASV_1665	0.681079	-0.0528946		GCA-900066575	Lachnospiraceae	Lachnospirales	Clostridia	Firmicutes	Bacteria
ASV_1669	0.733956	0.0301688				Gastranaerophilales	Vampirivibrionia	Cyanobacteria	Bacteria
ASV_1677	0.776809	0.0225622		Intestinimonas	Oscillospiraceae	Oscillospirales	Clostridia	Firmicutes	Bacteria
ASV_1678	0.772996	0.0073392		[Eubacterium] nodatum group	Anaerovoracaceae	Peptostreptococcales-Tissierellales	Clostridia	Firmicutes	Bacteria
ASV_1679	0.800234	-0.0242343			Lachnospiraceae	Lachnospirales	Clostridia	Firmicutes	Bacteria
ASV_1682	0.793691	0.0554036		Intestinimonas	Oscillospiraceae	Oscillospirales	Clostridia	Firmicutes	Bacteria
ASV_1698	0.73219	-0.0447229			UCG-011	Oscillospirales	Clostridia	Firmicutes	Bacteria
ASV_1700	0.775575	-0.0132598					Clostridia	Firmicutes	Bacteria
ASV_1707	0.775158	-0.0357628		Family XIII AD3011 group	Anaerovoracaceae	Peptostreptococcales-Tissierellales	Clostridia	Firmicutes	Bacteria
ASV_1711	0.750841	0.0170748		[Eubacterium] nodatum group	Anaerovoracaceae	Peptostreptococcales-Tissierellales	Clostridia	Firmicutes	Bacteria
ASV_1721	0.743758	-0.0239705					Clostridia	Firmicutes	Bacteria
ASV_1725	0.783786	0.0367879							Bacteria
ASV_1736	0.771785	0.0155116		CHKCI001	Lachnospiraceae	Lachnospirales	Clostridia	Firmicutes	Bacteria
ASV_1741	0.773967	0.00818413			Oscillospiraceae	Oscillospirales	Clostridia	Firmicutes	Bacteria
ASV_1744	0.772911	-0.0301308	Hungatella hathewayi	Hungatella	Lachnospiraceae	Lachnospirales	Clostridia	Firmicutes	Bacteria
ASV_1758	0.768873	0.0190845		Monoglobus	Monoglobaceae	Monoglobales	Clostridia	Firmicutes	Bacteria
ASV_1766	0.580267	0.0771265							Bacteria
ASV_1774	0.75364	-0.0150994			Lachnospiraceae	Lachnospirales	Clostridia	Firmicutes	Bacteria
ASV_1778	0.738987	0.0226265				Gastranaerophilales	Vampirivibrionia	Cyanobacteria	Bacteria
ASV_1779	0.749222	-0.0379134			Lachnospiraceae	Lachnospirales	Clostridia	Firmicutes	Bacteria
ASV_1785	0.765793	-0.00592616			Lachnospiraceae	Lachnospirales	Clostridia	Firmicutes	Bacteria
ASV_1787	0.740601	-0.042826			Ruminococcaceae	Oscillospirales	Clostridia	Firmicutes	Bacteria
ASV_1793	0.760884	0.0224431					Clostridia	Firmicutes	Bacteria
ASV_1808	0.780314	0.00747345			Lachnospiraceae	Lachnospirales	Clostridia	Firmicutes	Bacteria
ASV_1809	0.666806	-0.0673398					Clostridia	Firmicutes	Bacteria
ASV_1822	0.783472	0.0228441		Defluviitaleaceae UCG-011	Defluviitaleaceae	Lachnospirales	Clostridia	Firmicutes	Bacteria
ASV_1830	0.758984	0.0144352		Flavonifractor	Oscillospiraceae	Oscillospirales	Clostridia	Firmicutes	Bacteria
ASV_1839	0.597668	-0.110456	Gemella sanguinis	Gemella	Gemellaceae	Staphylococcales	Bacilli	Firmicutes	Bacteria
ASV_1843	0.782455	0.0109389			Oscillospiraceae	Oscillospirales	Clostridia	Firmicutes	Bacteria
ASV_1845	0.788991	-0.000512447		Actinomyces	Actinomycetaceae	Actinomycetales	Actinobacteria	Actinobacteriota	Bacteria
ASV_1858	0.788936	0.0195349				DTU014	Incertae Sedis_2	Firmicutes	Bacteria
ASV_1860	0.77808	0.0179727			Oscillospiraceae	Oscillospirales	Clostridia	Firmicutes	Bacteria
ASV_1866	0.721451	-0.0596843	Dielma fastidiosa	Dielma	Erysipelotrichaceae	Erysipelotrichales	Bacilli	Firmicutes	Bacteria
ASV_1888	0.687812	0.104705			Lachnospiraceae	Lachnospirales	Clostridia	Firmicutes	Bacteria
ASV_1889	0.750686	-0.00540677					Clostridia	Firmicutes	Bacteria
ASV_1903	0.6577	-0.0421817		Turicibacter	Erysipelotrichaceae	Erysipelotrichales	Bacilli	Firmicutes	Bacteria
ASV_1910	0.780915	0.0096355					Clostridia	Firmicutes	Bacteria
ASV_1922	0.764109	0.0395502			UCG-011	Oscillospirales	Clostridia	Firmicutes	Bacteria
ASV_1931	0.792781	-0.0250308		Flavonifractor	Oscillospiraceae	Oscillospirales	Clostridia	Firmicutes	Bacteria
ASV_1952	0.783315	0.0106971		Allisonella	Veillonellaceae	Veillonellales-Selenomonadales	Negativicutes	Firmicutes	Bacteria
ASV_1958	0.582893	-0.0842497		Catenibacillus	Lachnospiraceae	Lachnospirales	Clostridia	Firmicutes	Bacteria
ASV_1963	0.760944	0.00103039		Faecalitalea	Erysipelotrichaceae	Erysipelotrichales	Bacilli	Firmicutes	Bacteria
ASV_1979	0.66009	0.0673272			[Clostridium] methylpentosum group	Oscillospirales	Clostridia	Firmicutes	Bacteria
ASV_1987	0.768593	-0.00734725
ASV_1999	0.788786	0.00916274					Clostridia	Firmicutes	Bacteria
ASV_2004	0.770024	-0.0349304					Clostridia	Firmicutes	Bacteria
ASV_2009	0.793036	-0.00532924	Veillonella atypica	Veillonella	Veillonellaceae	Veillonellales-Selenomonadales	Negativicutes	Firmicutes	Bacteria
ASV_2031	0.775329	-0.0211082	Lactonifactor longoviformis	Lactonifactor	Lachnospiraceae	Lachnospirales	Clostridia	Firmicutes	Bacteria
ASV_2048	0.728199	-0.0406449			Ruminococcaceae	Oscillospirales	Clostridia	Firmicutes	Bacteria
ASV_2060	0.752158	-0.0215611	Hungatella hathewayi	Hungatella	Lachnospiraceae	Lachnospirales	Clostridia	Firmicutes	Bacteria
ASV_2061	0.67085	-0.0992421			Eggerthellaceae	Coriobacteriales	Coriobacteriia	Actinobacteriota	Bacteria
ASV_2065	0.766207	0.00700298		Oscillibacter	Oscillospiraceae	Oscillospirales	Clostridia	Firmicutes	Bacteria
ASV_2070	0.723459	-0.0144662			Lachnospiraceae	Lachnospirales	Clostridia	Firmicutes	Bacteria
ASV_2077	0.794044	-0.00800857				Oscillospirales	Clostridia	Firmicutes	Bacteria
ASV_2078	0.76912	0.00416451	Leuconostoc carnosum	Leuconostoc	Leuconostocaceae	Lactobacillales	Bacilli	Firmicutes	Bacteria
ASV_2089	0.744662	-0.0280841		Defluviitaleaceae UCG-011	Defluviitaleaceae	Lachnospirales	Clostridia	Firmicutes	Bacteria
ASV_2115	0.745645	-0.0485614					Clostridia	Firmicutes	Bacteria
ASV_2122	0.733781	-0.0411209			Lachnospiraceae	Lachnospirales	Clostridia	Firmicutes	Bacteria
ASV_2124	0.799323	-0.0129315		Paludicola	Ruminococcaceae	Oscillospirales	Clostridia	Firmicutes	Bacteria
ASV_2125	0.717143	-0.0824049		Papillibacter	Oscillospiraceae	Oscillospirales	Clostridia	Firmicutes	Bacteria
ASV_2150	0.77201	-0.0258313		Alistipes	Rikenellaceae	Bacteroidales	Bacteroidia	Bacteroidota	Bacteria
ASV_2170	0.762579	-0.0169885				Clostridia vadinBB60 group	Clostridia	Firmicutes	Bacteria
ASV_2171	0.762762	0.0158227		Oscillibacter	Oscillospiraceae	Oscillospirales	Clostridia	Firmicutes	Bacteria
ASV_2172	0.77398	0.00867231				RF39	Bacilli	Firmicutes	Bacteria
ASV_2207	0.735791	-0.0382047					Clostridia	Firmicutes	Bacteria
ASV_2208	0.774959	0.0263612						Firmicutes	Bacteria
ASV_2216	0.789807	-0.00112167			Lachnospiraceae	Lachnospirales	Clostridia	Firmicutes	Bacteria
ASV_2220	0.770276	-0.0303816				Oscillospirales	Clostridia	Firmicutes	Bacteria
ASV_2230	0.769986	-0.0142538			Lachnospiraceae	Lachnospirales	Clostridia	Firmicutes	Bacteria
ASV_2247	0.774385	-0.0122564		Streptococcus	Streptococcaceae	Lactobacillales	Bacilli	Firmicutes	Bacteria
ASV_2250	0.746386	-0.0226714		Lachnospiraceae UCG-010	Lachnospiraceae	Lachnospirales	Clostridia	Firmicutes	Bacteria
ASV_2275	0.763543	-0.0453437	Rothia mucilaginosa	Rothia	Micrococcaceae	Micrococcales	Actinobacteria	Actinobacteriota	Bacteria
ASV_2280	0.72117	0.0559375			Oscillospiraceae	Oscillospirales	Clostridia	Firmicutes	Bacteria
ASV_2288	0.770726	-0.0160084		Dielma	Erysipelotrichaceae	Erysipelotrichales	Bacilli	Firmicutes	Bacteria
ASV_2296	0.698333	0.0874442							Bacteria
ASV_2307	0.730711	-0.0505436			Lachnospiraceae	Lachnospirales	Clostridia	Firmicutes	Bacteria
ASV_2319	0.756742	0.00521296			Lachnospiraceae	Lachnospirales	Clostridia	Firmicutes	Bacteria
ASV_2327	0.776513	0.0062223		Lachnospiraceae UCG-010	Lachnospiraceae	Lachnospirales	Clostridia	Firmicutes	Bacteria
ASV_2373	0.764155	-0.00119388			Lachnospiraceae	Lachnospirales	Clostridia	Firmicutes	Bacteria
ASV_2383	0.820608	0.0171025		Bacteroides	Bacteroidaceae	Bacteroidales	Bacteroidia	Bacteroidota	Bacteria
ASV_2384	0.759601	-0.0259586				Oscillospirales	Clostridia	Firmicutes	Bacteria
ASV_2385	0.748497	-0.039118		Streptococcus	Streptococcaceae	Lactobacillales	Bacilli	Firmicutes	Bacteria
ASV_2392	0.733543	0.0522667							Bacteria
ASV_2396	0.733905	0.0219866					Clostridia	Firmicutes	Bacteria
ASV_2407	0.762004	-0.0377499		Defluviitaleaceae UCG-011	Defluviitaleaceae	Lachnospirales	Clostridia	Firmicutes	Bacteria
ASV_2417	0.731537	0.0313767			Oscillospiraceae	Oscillospirales	Clostridia	Firmicutes	Bacteria
ASV_2421	0.793291	0.00900467	Christensenella massiliensis	Christensenella	Christensenellaceae	Christensenellales	Clostridia	Firmicutes	Bacteria
ASV_2461	0.784467	0.0163671					Clostridia	Firmicutes	Bacteria
ASV_2464	0.764808	0.0370767					Clostridia	Firmicutes	Bacteria
ASV_2465	0.433362	0.146117			Anaerovoracaceae	Peptostreptococcales-Tissierellales	Clostridia	Firmicutes	Bacteria
ASV_2481	0.595097	0.101692		TM7x	Saccharimonadaceae	Saccharimonadales	Saccharimonadia	Patescibacteria	Bacteria
ASV_2499	0.742536	-0.028018	Christensenella minuta	Christensenella	Christensenellaceae	Christensenellales	Clostridia	Firmicutes	Bacteria
ASV_2527	0.768534	0.0111776				Oscillospirales	Clostridia	Firmicutes	Bacteria
ASV_2538	0.772329	-0.017398		Candidatus Soleaferrea	Ruminococcaceae	Oscillospirales	Clostridia	Firmicutes	Bacteria
ASV_2539	0.75651	-0.0663201		Finegoldia		Peptostreptococcales-Tissierellales	Clostridia	Firmicutes	Bacteria
ASV_2580	0.74385	0.045574			Ruminococcaceae	Oscillospirales	Clostridia	Firmicutes	Bacteria
ASV_2586	0.781654	-0.0176902			Lachnospiraceae	Lachnospirales	Clostridia	Firmicutes	Bacteria
ASV_2615	0.760877	-0.0393118		Lachnospiraceae UCG-010	Lachnospiraceae	Lachnospirales	Clostridia	Firmicutes	Bacteria
ASV_2623	0.721245	-0.0381939	Rothia dentocariosa	Rothia	Micrococcaceae	Micrococcales	Actinobacteria	Actinobacteriota	Bacteria
ASV_2675	0.76393	-0.0208621		Lachnospiraceae UCG-010	Lachnospiraceae	Lachnospirales	Clostridia	Firmicutes	Bacteria
ASV_2686	0.768598	-0.0302717			Lachnospiraceae	Lachnospirales	Clostridia	Firmicutes	Bacteria
ASV_2697	0.76539	-0.0101427			Lachnospiraceae	Lachnospirales	Clostridia	Firmicutes	Bacteria
ASV_2741	0.747646	-0.0519025			Lachnospiraceae	Lachnospirales	Clostridia	Firmicutes	Bacteria
ASV_2764	0.730969	0.0512172		Family XIII AD3011 group	Anaerovoracaceae	Peptostreptococcales-Tissierellales	Clostridia	Firmicutes	Bacteria
ASV_2772	0.720965	-0.0460965		Turicibacter	Erysipelotrichaceae	Erysipelotrichales	Bacilli	Firmicutes	Bacteria
ASV_2773	0.772758	0.024389		[Eubacterium] hallii group	Lachnospiraceae	Lachnospirales	Clostridia	Firmicutes	Bacteria
ASV_2804	0.721478	0.0544833			UCG-010	Oscillospirales	Clostridia	Firmicutes	Bacteria
ASV_2814	0.729034	0.0487214	Anaerotruncus rubiinfantis	Anaerotruncus	Ruminococcaceae	Oscillospirales	Clostridia	Firmicutes	Bacteria
ASV_2823	0.74304	0.0571462
ASV_2835	0.75046	0.0387343				Oscillospirales	Clostridia	Firmicutes	Bacteria
ASV_2869	0.689547	0.0738302
ASV_2882	0.764924	-0.00480775							Bacteria
ASV_2883	0.768067	0.00513152		Bacteroides	Bacteroidaceae	Bacteroidales	Bacteroidia	Bacteroidota	Bacteria
ASV_2903	0.782816	0.00246715						Firmicutes	Bacteria
ASV_2913	0.773446	0.00170223			Lachnospiraceae	Lachnospirales	Clostridia	Firmicutes	Bacteria
ASV_2914	0.673851	-0.0749929						Firmicutes	Bacteria
ASV_2928	0.763023	0.0118958			Ruminococcaceae	Oscillospirales	Clostridia	Firmicutes	Bacteria
ASV_2951	0.755832	0.0203327
ASV_2987	0.752907	0.0281182		Intestinimonas	Oscillospiraceae	Oscillospirales	Clostridia	Firmicutes	Bacteria
ASV_2996	0.706248	-0.0638813			Ruminococcaceae	Oscillospirales	Clostridia	Firmicutes	Bacteria
ASV_3022	0.712285	0.0669905					Clostridia	Firmicutes	Bacteria
ASV_3036	0.764327	0.0266628		Anaerofilum	Ruminococcaceae	Oscillospirales	Clostridia	Firmicutes	Bacteria
ASV_3059	0.75113	0.0405971		Bacteroides	Bacteroidaceae	Bacteroidales	Bacteroidia	Bacteroidota	Bacteria
ASV_3086	0.724969	0.0591475
ASV_3133	0.769834	0.0455009		Acetanaerobacterium	Ethanoligenenaceae	Oscillospirales	Clostridia	Firmicutes	Bacteria
ASV_3160	0.749227	0.0157855				Clostridia vadinBB60 group	Clostridia	Firmicutes	Bacteria
ASV_3170	0.789061	-0.0189788					Clostridia	Firmicutes	Bacteria
ASV_3296	0.697791	0.0687217		UCG-009	Butyricicoccaceae	Oscillospirales	Clostridia	Firmicutes	Bacteria
ASV_3335	0.718717	-0.0564135							Bacteria
ASV_3337	0.765946	0.0243649		Bacteroides	Bacteroidaceae	Bacteroidales	Bacteroidia	Bacteroidota	Bacteria
ASV_3339	0.784242	-0.0232907			Ruminococcaceae	Oscillospirales	Clostridia	Firmicutes	Bacteria
ASV_3358	0.775356	-0.0358147		Anaerotruncus	Ruminococcaceae	Oscillospirales	Clostridia	Firmicutes	Bacteria
ASV_3362	0.756324	-0.00534573	Anaerofustis stercorihominis	Anaerofustis	Anaerofustaceae	Eubacteriales	Clostridia	Firmicutes	Bacteria
ASV_3481	0.716509	-0.0522179				Lactobacillales	Bacilli	Firmicutes	Bacteria
ASV_3536	0.781294	0.00703396		Christensenellaceae R-7 group	Christensenellaceae	Christensenellales	Clostridia	Firmicutes	Bacteria
ASV_3693	0.768282	-0.00792149		Dialister	Veillonellaceae	Veillonellales-Selenomonadales	Negativicutes	Firmicutes	Bacteria
ASV_3734	0.775823	-0.00625399		Erysipelatoclostridium	Erysipelatoclostridiaceae	Erysipelotrichales	Bacilli	Firmicutes	Bacteria

## Sheet: Species
Species	p	effect	Genus	Family	Order	Class	Phylum	Domain
Acidaminococcus intestini	0.695582	0.00354789	Acidaminococcus	Acidaminococcaceae	Acidaminococcales	Negativicutes	Firmicutes	Bacteria
Akkermansia muciniphila	0.779268	-0.000740674	Akkermansia	Akkermansiaceae	Verrucomicrobiales	Verrucomicrobiae	Verrucomicrobiota	Bacteria
Alistipes finegoldii	0.198894	0.0843463	Alistipes	Rikenellaceae	Bacteroidales	Bacteroidia	Bacteroidota	Bacteria
Alistipes ihumii	0.716015	-0.0343102	Alistipes	Rikenellaceae	Bacteroidales	Bacteroidia	Bacteroidota	Bacteria
Alistipes indistinctus	0.762224	-0.00135011	Alistipes	Rikenellaceae	Bacteroidales	Bacteroidia	Bacteroidota	Bacteria
Alistipes inops	0.65103	0.0373733	Alistipes	Rikenellaceae	Bacteroidales	Bacteroidia	Bacteroidota	Bacteria
Alistipes massiliensis	0.676947	0.0321734	Alistipes	Rikenellaceae	Bacteroidales	Bacteroidia	Bacteroidota	Bacteria
Alistipes obesi	0.0354819	0.0979938	Alistipes	Rikenellaceae	Bacteroidales	Bacteroidia	Bacteroidota	Bacteria
Alistipes putredinis	0.00229769	0.104868	Alistipes	Rikenellaceae	Bacteroidales	Bacteroidia	Bacteroidota	Bacteria
Alistipes senegalensis	0.545236	0.0614037	Alistipes	Rikenellaceae	Bacteroidales	Bacteroidia	Bacteroidota	Bacteria
Alistipes shahii	0.359062	0.0553334	Alistipes	Rikenellaceae	Bacteroidales	Bacteroidia	Bacteroidota	Bacteria
Anaerofustis stercorihominis	0.703219	0.00155752	Anaerofustis	Anaerofustaceae	Eubacteriales	Clostridia	Firmicutes	Bacteria
Anaerostipes caccae	0.628163	0.0700272	Anaerostipes	Lachnospiraceae	Lachnospirales	Clostridia	Firmicutes	Bacteria
Anaerostipes hadrus	0.462223	-0.0321573	Anaerostipes	Lachnospiraceae	Lachnospirales	Clostridia	Firmicutes	Bacteria
Anaerotruncus rubiinfantis	0.648052	0.0566028	Anaerotruncus	Ruminococcaceae	Oscillospirales	Clostridia	Firmicutes	Bacteria
Bacteroides caccae	0.56724	-0.022676	Bacteroides	Bacteroidaceae	Bacteroidales	Bacteroidia	Bacteroidota	Bacteria
Bacteroides clarus	0.684155	0.0287314	Bacteroides	Bacteroidaceae	Bacteroidales	Bacteroidia	Bacteroidota	Bacteria
Bacteroides coprocola	0.658345	-0.0296146	Bacteroides	Bacteroidaceae	Bacteroidales	Bacteroidia	Bacteroidota	Bacteria
Bacteroides eggerthii	0.665147	0.0319868	Bacteroides	Bacteroidaceae	Bacteroidales	Bacteroidia	Bacteroidota	Bacteria
Bacteroides faecis	0.706514	0.00193121	Bacteroides	Bacteroidaceae	Bacteroidales	Bacteroidia	Bacteroidota	Bacteria
Bacteroides finegoldii	0.710469	0.00649007	Bacteroides	Bacteroidaceae	Bacteroidales	Bacteroidia	Bacteroidota	Bacteria
Bacteroides fragilis	0.727557	0.00560087	Bacteroides	Bacteroidaceae	Bacteroidales	Bacteroidia	Bacteroidota	Bacteria
Bacteroides intestinalis	0.700758	-0.0139725	Bacteroides	Bacteroidaceae	Bacteroidales	Bacteroidia	Bacteroidota	Bacteria
Bacteroides massiliensis	0.610771	0.0470036	Bacteroides	Bacteroidaceae	Bacteroidales	Bacteroidia	Bacteroidota	Bacteria
Bacteroides nordii	0.692448	0.00558809	Bacteroides	Bacteroidaceae	Bacteroidales	Bacteroidia	Bacteroidota	Bacteria
Bacteroides ovatus	0.694126	0.0212008	Bacteroides	Bacteroidaceae	Bacteroidales	Bacteroidia	Bacteroidota	Bacteria
Bacteroides salyersiae	0.703587	0.00612079	Bacteroides	Bacteroidaceae	Bacteroidales	Bacteroidia	Bacteroidota	Bacteria
Bacteroides stercoris	0.732566	-0.00659615	Bacteroides	Bacteroidaceae	Bacteroidales	Bacteroidia	Bacteroidota	Bacteria
Bacteroides thetaiotaomicron	0.2964	0.0409877	Bacteroides	Bacteroidaceae	Bacteroidales	Bacteroidia	Bacteroidota	Bacteria
Bacteroides uniformis	0.400442	0.0385141	Bacteroides	Bacteroidaceae	Bacteroidales	Bacteroidia	Bacteroidota	Bacteria
Bacteroides vulgatus	0.557285	-0.00224275	Bacteroides	Bacteroidaceae	Bacteroidales	Bacteroidia	Bacteroidota	Bacteria
Barnesiella intestinihominis	0.698903	0.017022	Barnesiella	Barnesiellaceae	Bacteroidales	Bacteroidia	Bacteroidota	Bacteria
Bifidobacterium bifidum	0.445874	-0.0261112	Bifidobacterium	Bifidobacteriaceae	Bifidobacteriales	Actinobacteria	Actinobacteriota	Bacteria
Bifidobacterium dentium	0.69272	-0.0278977	Bifidobacterium	Bifidobacteriaceae	Bifidobacteriales	Actinobacteria	Actinobacteriota	Bacteria
Bifidobacterium longum	0.00499749	-0.0884036	Bifidobacterium	Bifidobacteriaceae	Bifidobacteriales	Actinobacteria	Actinobacteriota	Bacteria
Bilophila wadsworthia	0.0365657	-0.0825916	Bilophila	Desulfovibrionaceae	Desulfovibrionales	Desulfovibrionia	Desulfobacterota	Bacteria
Butyricimonas virosa	0.622018	0.0301453	Butyricimonas	Marinifilaceae	Bacteroidales	Bacteroidia	Bacteroidota	Bacteria
Christensenella massiliensis	0.728336	-0.000550445	Christensenella	Christensenellaceae	Christensenellales	Clostridia	Firmicutes	Bacteria
Christensenella minuta	0.68389	-0.0325505	Christensenella	Christensenellaceae	Christensenellales	Clostridia	Firmicutes	Bacteria
Colidextribacter massiliensis	0.695131	-0.0305962	Colidextribacter	Oscillospiraceae	Oscillospirales	Clostridia	Firmicutes	Bacteria
Collinsella aerofaciens	0.230732	-0.0378322	Collinsella	Coriobacteriaceae	Coriobacteriales	Coriobacteriia	Actinobacteriota	Bacteria
Coprobacillus cateniformis	0.719771	0.00282438	Coprobacillus	Erysipelatoclostridiaceae	Erysipelotrichales	Bacilli	Firmicutes	Bacteria
Coprobacter secundus	0.721671	-0.0181892	Coprobacter	Barnesiellaceae	Bacteroidales	Bacteroidia	Bacteroidota	Bacteria
Coprococcus catus	0.557086	0.0272572	Coprococcus	Lachnospiraceae	Lachnospirales	Clostridia	Firmicutes	Bacteria
Coprococcus eutactus	0.484427	0.0495729	Coprococcus	Lachnospiraceae	Lachnospirales	Clostridia	Firmicutes	Bacteria
Dialister invisus	0.533311	0.0403707	Dialister	Veillonellaceae	Veillonellales-Selenomonadales	Negativicutes	Firmicutes	Bacteria
Dialister succinatiphilus	0.711664	0.015953	Dialister	Veillonellaceae	Veillonellales-Selenomonadales	Negativicutes	Firmicutes	Bacteria
Dielma fastidiosa	0.679815	-0.035063	Dielma	Erysipelotrichaceae	Erysipelotrichales	Bacilli	Firmicutes	Bacteria
Eggerthella lenta	0.00636316	-0.13466	Eggerthella	Eggerthellaceae	Coriobacteriales	Coriobacteriia	Actinobacteriota	Bacteria
Eisenbergiella massiliensis	0.698817	-0.0115508	Eisenbergiella	Lachnospiraceae	Lachnospirales	Clostridia	Firmicutes	Bacteria
Eisenbergiella tayi	0.619153	-0.0364357	Eisenbergiella	Lachnospiraceae	Lachnospirales	Clostridia	Firmicutes	Bacteria
Enorma massiliensis	0.669804	-0.0140698	Enorma	Coriobacteriaceae	Coriobacteriales	Coriobacteriia	Actinobacteriota	Bacteria
Erysipelatoclostridium ramosum	0.734623	-0.0121972	Erysipelatoclostridium	Erysipelatoclostridiaceae	Erysipelotrichales	Bacilli	Firmicutes	Bacteria
Erysipelotrichaceae UCG-003 bacterium	0.114991	-0.0640308	Erysipelotrichaceae UCG-003	Erysipelatoclostridiaceae	Erysipelotrichales	Bacilli	Firmicutes	Bacteria
Faecalibacterium prausnitzii	0.828759	-0.0131499	Faecalibacterium	Ruminococcaceae	Oscillospirales	Clostridia	Firmicutes	Bacteria
Faecalicoccus pleomorphus	0.680168	-0.0315398	Faecalicoccus	Erysipelotrichaceae	Erysipelotrichales	Bacilli	Firmicutes	Bacteria
Faecalitalea cylindroides	0.724724	-0.000334114	Faecalitalea	Erysipelotrichaceae	Erysipelotrichales	Bacilli	Firmicutes	Bacteria
Flavonifractor plautii	0.774931	0.00172153	Flavonifractor	Oscillospiraceae	Oscillospirales	Clostridia	Firmicutes	Bacteria
Gemella sanguinis	0.516135	-0.101889	Gemella	Gemellaceae	Staphylococcales	Bacilli	Firmicutes	Bacteria
Gordonibacter pamelaeae	0.730927	0.0251783	Gordonibacter	Eggerthellaceae	Coriobacteriales	Coriobacteriia	Actinobacteriota	Bacteria
Gordonibacter urolithinfaciens	0.675663	0.029247	Gordonibacter	Eggerthellaceae	Coriobacteriales	Coriobacteriia	Actinobacteriota	Bacteria
Haemophilus parainfluenzae	0.709376	0.0412506	Haemophilus	Pasteurellaceae	Pasteurellales	Gammaproteobacteria	Proteobacteria	Bacteria
Holdemania filiformis	0.736663	-0.0077708	Holdemania	Erysipelotrichaceae	Erysipelotrichales	Bacilli	Firmicutes	Bacteria
Holdemania massiliensis	0.724969	-0.00763382	Holdemania	Erysipelotrichaceae	Erysipelotrichales	Bacilli	Firmicutes	Bacteria
Hungatella hathewayi	0.673457	-0.0502206	Hungatella	Lachnospiraceae	Lachnospirales	Clostridia	Firmicutes	Bacteria
Intestinibacter bartlettii	0.550073	-0.0139142	Intestinibacter	Peptostreptococcaceae	Peptostreptococcales-Tissierellales	Clostridia	Firmicutes	Bacteria
Intestinimonas butyriciproducens	0.73921	0.00181863	Intestinimonas	Oscillospiraceae	Oscillospirales	Clostridia	Firmicutes	Bacteria
Intestinimonas massiliensis	0.699747	0.0434954	Intestinimonas	Oscillospiraceae	Oscillospirales	Clostridia	Firmicutes	Bacteria
Lachnospira pectinoschiza	0.00209863	0.137445	Lachnospira	Lachnospiraceae	Lachnospirales	Clostridia	Firmicutes	Bacteria
Lachnospiraceae FCS020 group bacterium	0.18092	-0.161731	Lachnospiraceae FCS020 group	Lachnospiraceae	Lachnospirales	Clostridia	Firmicutes	Bacteria
Lachnospiraceae UCG-001 bacterium	0.482037	0.0527367	Lachnospiraceae UCG-001	Lachnospiraceae	Lachnospirales	Clostridia	Firmicutes	Bacteria
Lactobacillus delbrueckii	0.554421	-0.0754012	Lactobacillus	Lactobacillaceae	Lactobacillales	Bacilli	Firmicutes	Bacteria
Lactobacillus ruminis	0.721565	0.00471568	Lactobacillus	Lactobacillaceae	Lactobacillales	Bacilli	Firmicutes	Bacteria
Lactonifactor longoviformis	0.706293	-0.0131659	Lactonifactor	Lachnospiraceae	Lachnospirales	Clostridia	Firmicutes	Bacteria
Leuconostoc carnosum	0.705483	-0.0125887	Leuconostoc	Leuconostocaceae	Lactobacillales	Bacilli	Firmicutes	Bacteria
Monoglobus pectinilyticus	0.693013	-0.0111473	Monoglobus	Monoglobaceae	Monoglobales	Clostridia	Firmicutes	Bacteria
Negativibacillus massiliensis	0.658746	-0.0447958	Negativibacillus	Ruminococcaceae	Oscillospirales	Clostridia	Firmicutes	Bacteria
Odoribacter splanchnicus	0.353451	0.040643	Odoribacter	Marinifilaceae	Bacteroidales	Bacteroidia	Bacteroidota	Bacteria
Parabacteroides distasonis	0.49574	0.0172139	Parabacteroides	Tannerellaceae	Bacteroidales	Bacteroidia	Bacteroidota	Bacteria
Parabacteroides goldsteinii	0.658694	-0.0266544	Parabacteroides	Tannerellaceae	Bacteroidales	Bacteroidia	Bacteroidota	Bacteria
Parabacteroides merdae	0.549249	-0.0196575	Parabacteroides	Tannerellaceae	Bacteroidales	Bacteroidia	Bacteroidota	Bacteria
Parasutterella excrementihominis	0.217311	0.0734683	Parasutterella	Sutterellaceae	Burkholderiales	Gammaproteobacteria	Proteobacteria	Bacteria
Phascolarctobacterium faecium	0.585918	0.0191296	Phascolarctobacterium	Acidaminococcaceae	Acidaminococcales	Negativicutes	Firmicutes	Bacteria
Phascolarctobacterium succinatutens	0.727087	-0.00773364	Phascolarctobacterium	Acidaminococcaceae	Acidaminococcales	Negativicutes	Firmicutes	Bacteria
Phocea massiliensis	0.427318	0.147867	Phocea	Ruminococcaceae	Oscillospirales	Clostridia	Firmicutes	Bacteria
Prevotella copri	0.680997	0.0148514	Prevotella	Prevotellaceae	Bacteroidales	Bacteroidia	Bacteroidota	Bacteria
Propionibacterium freudenreichii	0.4218	-0.111545	Propionibacterium	Propionibacteriaceae	Propionibacteriales	Actinobacteria	Actinobacteriota	Bacteria
Romboutsia sedimentorum	0.602744	-0.042208	Romboutsia	Peptostreptococcaceae	Peptostreptococcales-Tissierellales	Clostridia	Firmicutes	Bacteria
Rothia dentocariosa	0.69189	-0.0440465	Rothia	Micrococcaceae	Micrococcales	Actinobacteria	Actinobacteriota	Bacteria
Rothia mucilaginosa	0.627152	-0.0727701	Rothia	Micrococcaceae	Micrococcales	Actinobacteria	Actinobacteriota	Bacteria
Ruminococcus bromii	0.0448295	-0.095364	Ruminococcus	Ruminococcaceae	Oscillospirales	Clostridia	Firmicutes	Bacteria
Ruminococcus callidus	0.707758	-0.00549185	Ruminococcus	Ruminococcaceae	Oscillospirales	Clostridia	Firmicutes	Bacteria
Ruminococcus champanellensis	0.715545	0.0126044	Ruminococcus	Ruminococcaceae	Oscillospirales	Clostridia	Firmicutes	Bacteria
Sellimonas intestinalis	0.695452	-0.0236626	Sellimonas	Lachnospiraceae	Lachnospirales	Clostridia	Firmicutes	Bacteria
Slackia isoflavoniconvertens	0.688499	-0.00278088	Slackia	Eggerthellaceae	Coriobacteriales	Coriobacteriia	Actinobacteriota	Bacteria
Streptococcus anginosus	0.674552	-0.0319594	Streptococcus	Streptococcaceae	Lactobacillales	Bacilli	Firmicutes	Bacteria
Streptococcus cristatus	0.496142	-0.0918372	Streptococcus	Streptococcaceae	Lactobacillales	Bacilli	Firmicutes	Bacteria
Sutterella wadsworthensis	0.306344	0.0460569	Sutterella	Sutterellaceae	Burkholderiales	Gammaproteobacteria	Proteobacteria	Bacteria
Turicibacter sanguinis	0.0395067	-0.121208	Turicibacter	Erysipelotrichaceae	Erysipelotrichales	Bacilli	Firmicutes	Bacteria
Veillonella atypica	0.736158	-0.0107667	Veillonella	Veillonellaceae	Veillonellales-Selenomonadales	Negativicutes	Firmicutes	Bacteria
Veillonella dispar	0.701975	0.0218326	Veillonella	Veillonellaceae	Veillonellales-Selenomonadales	Negativicutes	Firmicutes	Bacteria
Victivallis vadensis	0.596969	0.0414242	Victivallis	Victivallaceae	Victivallales	Lentisphaeria	Verrucomicrobiota	Bacteria

## Sheet: Genus
Genus	p	effect	Family	Order	Class	Phylum	Domain
[Clostridium] innocuum group	0.660814	-0.0286418	Erysipelotrichaceae	Erysipelotrichales	Bacilli	Firmicutes	Bacteria
[Eubacterium] brachy group	0.712748	0.0256378	Anaerovoracaceae	Peptostreptococcales-Tissierellales	Clostridia	Firmicutes	Bacteria
[Eubacterium] eligens group	0.000526112	0.123492	Lachnospiraceae	Lachnospirales	Clostridia	Firmicutes	Bacteria
[Eubacterium] fissicatena group	0.665438	0.0349156	Lachnospiraceae	Lachnospirales	Clostridia	Firmicutes	Bacteria
[Eubacterium] hallii group	7.01548e-07	-0.142382	Lachnospiraceae	Lachnospirales	Clostridia	Firmicutes	Bacteria
[Eubacterium] nodatum group	0.673059	0.0133777	Anaerovoracaceae	Peptostreptococcales-Tissierellales	Clostridia	Firmicutes	Bacteria
[Eubacterium] oxidoreducens group	0.52809	0.0598362	Lachnospiraceae	Lachnospirales	Clostridia	Firmicutes	Bacteria
[Eubacterium] ruminantium group	0.491313	0.057672	Lachnospiraceae	Lachnospirales	Clostridia	Firmicutes	Bacteria
[Eubacterium] siraeum group	0.0053653	0.117252	Ruminococcaceae	Oscillospirales	Clostridia	Firmicutes	Bacteria
[Eubacterium] ventriosum group	0.45839	0.0286137	Lachnospiraceae	Lachnospirales	Clostridia	Firmicutes	Bacteria
[Eubacterium] xylanophilum group	0.0491471	0.130091	Lachnospiraceae	Lachnospirales	Clostridia	Firmicutes	Bacteria
[Ruminococcus] gauvreauii group	0.667369	-0.00916168	Lachnospiraceae	Lachnospirales	Clostridia	Firmicutes	Bacteria
[Ruminococcus] torques group	0.712957	-0.00370279	Lachnospiraceae	Lachnospirales	Clostridia	Firmicutes	Bacteria
Acetanaerobacterium	0.645066	0.0298497	Ethanoligenenaceae	Oscillospirales	Clostridia	Firmicutes	Bacteria
Acidaminococcus	0.595581	0.0118633	Acidaminococcaceae	Acidaminococcales	Negativicutes	Firmicutes	Bacteria
Actinomyces	0.000113342	-0.228521	Actinomycetaceae	Actinomycetales	Actinobacteria	Actinobacteriota	Bacteria
Adlercreutzia	0.674585	0.00275886	Eggerthellaceae	Coriobacteriales	Coriobacteriia	Actinobacteriota	Bacteria
Agathobacter	0.63899	-0.0249802	Lachnospiraceae	Lachnospirales	Clostridia	Firmicutes	Bacteria
Akkermansia	0.410692	-0.0358824	Akkermansiaceae	Verrucomicrobiales	Verrucomicrobiae	Verrucomicrobiota	Bacteria
Alistipes	7.08244e-08	0.201004	Rikenellaceae	Bacteroidales	Bacteroidia	Bacteroidota	Bacteria
Allisonella	0.630907	0.010539	Veillonellaceae	Veillonellales-Selenomonadales	Negativicutes	Firmicutes	Bacteria
Alloprevotella	0.573073	0.0395214	Prevotellaceae	Bacteroidales	Bacteroidia	Bacteroidota	Bacteria
Anaerococcus	0.652958	-0.00229338		Peptostreptococcales-Tissierellales	Clostridia	Firmicutes	Bacteria
Anaerofilum	0.466266	0.115104	Ruminococcaceae	Oscillospirales	Clostridia	Firmicutes	Bacteria
Anaerofustis	0.671083	-0.0256531	Anaerofustaceae	Eubacteriales	Clostridia	Firmicutes	Bacteria
Anaerostipes	0.51423	-0.0253383	Lachnospiraceae	Lachnospirales	Clostridia	Firmicutes	Bacteria
Anaerotruncus	0.554248	0.0922673	Ruminococcaceae	Oscillospirales	Clostridia	Firmicutes	Bacteria
Asteroleplasma	0.653692	-0.00924422	Erysipelatoclostridiaceae	Erysipelotrichales	Bacilli	Firmicutes	Bacteria
Bacteroides	0.405865	0.0559299	Bacteroidaceae	Bacteroidales	Bacteroidia	Bacteroidota	Bacteria
Barnesiella	0.0869916	0.0354257	Barnesiellaceae	Bacteroidales	Bacteroidia	Bacteroidota	Bacteria
Bifidobacterium	1.3061e-07	-0.146442	Bifidobacteriaceae	Bifidobacteriales	Actinobacteria	Actinobacteriota	Bacteria
Bilophila	0.00387601	-0.0870425	Desulfovibrionaceae	Desulfovibrionales	Desulfovibrionia	Desulfobacterota	Bacteria
Blautia	0.666082	0.0122877	Lachnospiraceae	Lachnospirales	Clostridia	Firmicutes	Bacteria
Butyricicoccus	0.335922	0.0197939	Butyricicoccaceae	Oscillospirales	Clostridia	Firmicutes	Bacteria
Butyricimonas	0.349281	0.0482683	Marinifilaceae	Bacteroidales	Bacteroidia	Bacteroidota	Bacteria
CAG-352	0.651511	0.0375032	Ruminococcaceae	Oscillospirales	Clostridia	Firmicutes	Bacteria
CAG-56	0.0852306	0.0604622	Lachnospiraceae	Lachnospirales	Clostridia	Firmicutes	Bacteria
Caldicoprobacter	0.620727	0.0287475	Caldicoprobacteraceae	Caldicoprobacterales	Clostridia	Firmicutes	Bacteria
Candidatus Soleaferrea	0.66923	-0.0282549	Ruminococcaceae	Oscillospirales	Clostridia	Firmicutes	Bacteria
Catenibacillus	0.0854946	-0.227151	Lachnospiraceae	Lachnospirales	Clostridia	Firmicutes	Bacteria
Catenibacterium	0.652664	-0.000669775	Erysipelatoclostridiaceae	Erysipelotrichales	Bacilli	Firmicutes	Bacteria
CHKCI001	0.647988	-0.00325489	Lachnospiraceae	Lachnospirales	Clostridia	Firmicutes	Bacteria
CHKCI002	0.656478	-0.00192589	Eggerthellaceae	Coriobacteriales	Coriobacteriia	Actinobacteriota	Bacteria
Christensenella	0.664678	-0.0355446	Christensenellaceae	Christensenellales	Clostridia	Firmicutes	Bacteria
Christensenellaceae R-7 group	0.480946	-0.0300471	Christensenellaceae	Christensenellales	Clostridia	Firmicutes	Bacteria
Clostridium sensu stricto 1	0.0211796	-0.0623616	Clostridiaceae	Clostridiales	Clostridia	Firmicutes	Bacteria
Colidextribacter	0.185034	0.0431998	Oscillospiraceae	Oscillospirales	Clostridia	Firmicutes	Bacteria
Collinsella	0.143696	-0.0210712	Coriobacteriaceae	Coriobacteriales	Coriobacteriia	Actinobacteriota	Bacteria
Coprobacillus	0.646735	0.0286666	Erysipelatoclostridiaceae	Erysipelotrichales	Bacilli	Firmicutes	Bacteria
Coprobacter	0.533175	0.0214388	Barnesiellaceae	Bacteroidales	Bacteroidia	Bacteroidota	Bacteria
Coprococcus	0.0408245	0.0561608	Lachnospiraceae	Lachnospirales	Clostridia	Firmicutes	Bacteria
Corynebacterium	0.623947	-0.0376298	Corynebacteriaceae	Corynebacteriales	Actinobacteria	Actinobacteriota	Bacteria
Defluviitaleaceae UCG-011	0.728905	0.00899471	Defluviitaleaceae	Lachnospirales	Clostridia	Firmicutes	Bacteria
Desulfovibrio	0.608266	-0.00472547	Desulfovibrionaceae	Desulfovibrionales	Desulfovibrionia	Desulfobacterota	Bacteria
Dialister	0.732717	-0.00904338	Veillonellaceae	Veillonellales-Selenomonadales	Negativicutes	Firmicutes	Bacteria
Dielma	0.641919	0.0137745	Erysipelotrichaceae	Erysipelotrichales	Bacilli	Firmicutes	Bacteria
DTU089	0.23245	-0.0860078	Ruminococcaceae	Oscillospirales	Clostridia	Firmicutes	Bacteria
Eggerthella	0.00119968	-0.114639	Eggerthellaceae	Coriobacteriales	Coriobacteriia	Actinobacteriota	Bacteria
Eisenbergiella	0.40433	-0.0776706	Lachnospiraceae	Lachnospirales	Clostridia	Firmicutes	Bacteria
Enorma	0.671028	-0.00560763	Coriobacteriaceae	Coriobacteriales	Coriobacteriia	Actinobacteriota	Bacteria
Enterococcus	3.1992e-05	-0.519381	Enterococcaceae	Lactobacillales	Bacilli	Firmicutes	Bacteria
Enterorhabdus	0.648841	-0.00335829	Eggerthellaceae	Coriobacteriales	Coriobacteriia	Actinobacteriota	Bacteria
Erysipelatoclostridium	0.185808	-0.0527049	Erysipelatoclostridiaceae	Erysipelotrichales	Bacilli	Firmicutes	Bacteria
Erysipelotrichaceae UCG-003	0.0154234	-0.0913391	Erysipelatoclostridiaceae	Erysipelotrichales	Bacilli	Firmicutes	Bacteria
Escherichia-Shigella	3.02505e-05	-0.274021	Enterobacteriaceae	Enterobacterales	Gammaproteobacteria	Proteobacteria	Bacteria
Eubacterium	0.504498	-0.0575801	Eubacteriaceae	Eubacteriales	Clostridia	Firmicutes	Bacteria
Faecalibacterium	0.743523	-0.00287616	Ruminococcaceae	Oscillospirales	Clostridia	Firmicutes	Bacteria
Faecalicoccus	0.62094	-0.0414867	Erysipelotrichaceae	Erysipelotrichales	Bacilli	Firmicutes	Bacteria
Faecalitalea	0.664248	0.00845569	Erysipelotrichaceae	Erysipelotrichales	Bacilli	Firmicutes	Bacteria
Family XIII AD3011 group	0.775776	0.0369654	Anaerovoracaceae	Peptostreptococcales-Tissierellales	Clostridia	Firmicutes	Bacteria
Family XIII UCG-001	0.632765	-0.0116537	Anaerovoracaceae	Peptostreptococcales-Tissierellales	Clostridia	Firmicutes	Bacteria
Finegoldia	0.647265	-0.0408229		Peptostreptococcales-Tissierellales	Clostridia	Firmicutes	Bacteria
Flavonifractor	0.747203	-0.00675543	Oscillospiraceae	Oscillospirales	Clostridia	Firmicutes	Bacteria
Fournierella	0.667325	0.0296726	Ruminococcaceae	Oscillospirales	Clostridia	Firmicutes	Bacteria
Frisingicoccus	0.565078	-0.0148268	Lachnospiraceae	Lachnospirales	Clostridia	Firmicutes	Bacteria
Fusicatenibacter	0.604566	-0.0364435	Lachnospiraceae	Lachnospirales	Clostridia	Firmicutes	Bacteria
Fusobacterium	0.551734	0.0473276	Fusobacteriaceae	Fusobacteriales	Fusobacteriia	Fusobacteriota	Bacteria
GCA-900066575	0.228192	0.0909305	Lachnospiraceae	Lachnospirales	Clostridia	Firmicutes	Bacteria
Gemella	0.280405	-0.152261	Gemellaceae	Staphylococcales	Bacilli	Firmicutes	Bacteria
Gordonibacter	0.415021	0.021903	Eggerthellaceae	Coriobacteriales	Coriobacteriia	Actinobacteriota	Bacteria
Haemophilus	0.21988	0.0970839	Pasteurellaceae	Pasteurellales	Gammaproteobacteria	Proteobacteria	Bacteria
Holdemanella	0.660339	-0.0233345	Erysipelotrichaceae	Erysipelotrichales	Bacilli	Firmicutes	Bacteria
Holdemania	0.0499845	0.106146	Erysipelotrichaceae	Erysipelotrichales	Bacilli	Firmicutes	Bacteria
Howardella	0.588517	-0.010378	Lachnospiraceae	Lachnospirales	Clostridia	Firmicutes	Bacteria
Hungatella	0.669641	-0.0304367	Lachnospiraceae	Lachnospirales	Clostridia	Firmicutes	Bacteria
Hydrogenoanaerobacterium	0.643497	0.0167445		Oscillospirales	Clostridia	Firmicutes	Bacteria
Intestinibacter	0.571402	-0.00968401	Peptostreptococcaceae	Peptostreptococcales-Tissierellales	Clostridia	Firmicutes	Bacteria
Intestinimonas	0.289797	0.0569905	Oscillospiraceae	Oscillospirales	Clostridia	Firmicutes	Bacteria
Lachnoclostridium	0.0274059	0.070987	Lachnospiraceae	Lachnospirales	Clostridia	Firmicutes	Bacteria
Lachnospira	8.01873e-05	0.147425	Lachnospiraceae	Lachnospirales	Clostridia	Firmicutes	Bacteria
Lachnospiraceae FCS020 group	0.00512038	-0.147102	Lachnospiraceae	Lachnospirales	Clostridia	Firmicutes	Bacteria
Lachnospiraceae NC2004 group	0.025892	0.0534266	Lachnospiraceae	Lachnospirales	Clostridia	Firmicutes	Bacteria
Lachnospiraceae ND3007 group	0.764091	-0.0116473	Lachnospiraceae	Lachnospirales	Clostridia	Firmicutes	Bacteria
Lachnospiraceae NK4A136 group	0.552276	0.0326978	Lachnospiraceae	Lachnospirales	Clostridia	Firmicutes	Bacteria
Lachnospiraceae NK4B4 group	0.584248	0.0247728	Lachnospiraceae	Lachnospirales	Clostridia	Firmicutes	Bacteria
Lachnospiraceae UCG-001	0.00234946	0.204547	Lachnospiraceae	Lachnospirales	Clostridia	Firmicutes	Bacteria
Lachnospiraceae UCG-004	0.02081	0.108192	Lachnospiraceae	Lachnospirales	Clostridia	Firmicutes	Bacteria
Lachnospiraceae UCG-008	0.615064	0.0273169	Lachnospiraceae	Lachnospirales	Clostridia	Firmicutes	Bacteria
Lachnospiraceae UCG-010	0.475616	0.0352904	Lachnospiraceae	Lachnospirales	Clostridia	Firmicutes	Bacteria
Lactobacillus	6.08799e-05	-0.285742	Lactobacillaceae	Lactobacillales	Bacilli	Firmicutes	Bacteria
Lactococcus	0.00090447	-0.331218	Streptococcaceae	Lactobacillales	Bacilli	Firmicutes	Bacteria
Lactonifactor	0.665307	-0.00855405	Lachnospiraceae	Lachnospirales	Clostridia	Firmicutes	Bacteria
Leuconostoc	0.0214597	-0.271092	Leuconostocaceae	Lactobacillales	Bacilli	Firmicutes	Bacteria
Marvinbryantia	0.65997	0.00143447	Lachnospiraceae	Lachnospirales	Clostridia	Firmicutes	Bacteria
Megamonas	0.651595	-0.0208302	Selenomonadaceae	Veillonellales-Selenomonadales	Negativicutes	Firmicutes	Bacteria
Megasphaera	0.55405	0.0269084	Veillonellaceae	Veillonellales-Selenomonadales	Negativicutes	Firmicutes	Bacteria
Merdibacter	0.322699	0.0753257	Erysipelotrichaceae	Erysipelotrichales	Bacilli	Firmicutes	Bacteria
Methanobrevibacter	0.279462	-0.0514832	Methanobacteriaceae	Methanobacteriales	Methanobacteria	Euryarchaeota	Archaea
Methanosphaera	0.650442	0.014486	Methanobacteriaceae	Methanobacteriales	Methanobacteria	Euryarchaeota	Archaea
Mitsuokella	0.636104	0.0119273	Selenomonadaceae	Veillonellales-Selenomonadales	Negativicutes	Firmicutes	Bacteria
Monoglobus	0.228301	0.0385331	Monoglobaceae	Monoglobales	Clostridia	Firmicutes	Bacteria
Moryella	0.325474	0.0870704	Lachnospiraceae	Lachnospirales	Clostridia	Firmicutes	Bacteria
Negativibacillus	0.515476	-0.0228814	Ruminococcaceae	Oscillospirales	Clostridia	Firmicutes	Bacteria
NK4A214 group	0.181341	0.068245	Oscillospiraceae	Oscillospirales	Clostridia	Firmicutes	Bacteria
Odoribacter	0.0857479	0.064404	Marinifilaceae	Bacteroidales	Bacteroidia	Bacteroidota	Bacteria
Olsenella	0.651845	-0.00178458	Atopobiaceae	Coriobacteriales	Coriobacteriia	Actinobacteriota	Bacteria
Oscillibacter	0.000266526	0.208368	Oscillospiraceae	Oscillospirales	Clostridia	Firmicutes	Bacteria
Oscillospira	0.0771091	0.097547	Oscillospiraceae	Oscillospirales	Clostridia	Firmicutes	Bacteria
Oxalobacter	0.67742	-0.00588971	Oxalobacteraceae	Burkholderiales	Gammaproteobacteria	Proteobacteria	Bacteria
Paludicola	0.67899	0.0542124	Ruminococcaceae	Oscillospirales	Clostridia	Firmicutes	Bacteria
Papillibacter	0.525513	-0.0800887	Oscillospiraceae	Oscillospirales	Clostridia	Firmicutes	Bacteria
Parabacteroides	0.386541	0.0221505	Tannerellaceae	Bacteroidales	Bacteroidia	Bacteroidota	Bacteria
Paraprevotella	0.619143	0.0256247	Prevotellaceae	Bacteroidales	Bacteroidia	Bacteroidota	Bacteria
Parasutterella	0.000293787	0.0910834	Sutterellaceae	Burkholderiales	Gammaproteobacteria	Proteobacteria	Bacteria
Parvimonas	0.672561	-0.0062606		Peptostreptococcales-Tissierellales	Clostridia	Firmicutes	Bacteria
Pediococcus	0.533892	-0.0563689	Lactobacillaceae	Lactobacillales	Bacilli	Firmicutes	Bacteria
Peptococcus	0.57862	0.0404875	Peptococcaceae	Peptococcales	Clostridia	Firmicutes	Bacteria
Peptoniphilus	0.654103	0.0405719		Peptostreptococcales-Tissierellales	Clostridia	Firmicutes	Bacteria
Phascolarctobacterium	0.292179	0.0370776	Acidaminococcaceae	Acidaminococcales	Negativicutes	Firmicutes	Bacteria
Phocea	0.252057	0.151496	Ruminococcaceae	Oscillospirales	Clostridia	Firmicutes	Bacteria
Prevotella	0.244259	0.068332	Prevotellaceae	Bacteroidales	Bacteroidia	Bacteroidota	Bacteria
Propionibacterium	0.316961	-0.107063	Propionibacteriaceae	Propionibacteriales	Actinobacteria	Actinobacteriota	Bacteria
Pseudoflavonifractor	0.629239	0.0453325	Oscillospiraceae	Oscillospirales	Clostridia	Firmicutes	Bacteria
Romboutsia	0.49666	-0.0472865	Peptostreptococcaceae	Peptostreptococcales-Tissierellales	Clostridia	Firmicutes	Bacteria
Roseburia	0.0153477	0.198107	Lachnospiraceae	Lachnospirales	Clostridia	Firmicutes	Bacteria
Rothia	0.507699	-0.0868284	Micrococcaceae	Micrococcales	Actinobacteria	Actinobacteriota	Bacteria
Ruminiclostridium	0.612697	0.0156683	Hungateiclostridiaceae		Clostridia	Firmicutes	Bacteria
Ruminococcus	0.010216	-0.122682	Ruminococcaceae	Oscillospirales	Clostridia	Firmicutes	Bacteria
Sellimonas	0.519871	-0.0316135	Lachnospiraceae	Lachnospirales	Clostridia	Firmicutes	Bacteria
Senegalimassilia	0.563105	-0.021382	Eggerthellaceae	Coriobacteriales	Coriobacteriia	Actinobacteriota	Bacteria
Shuttleworthia	0.659418	-0.0122547	Lachnospiraceae	Lachnospirales	Clostridia	Firmicutes	Bacteria
Slackia	0.498876	-0.0111185	Eggerthellaceae	Coriobacteriales	Coriobacteriia	Actinobacteriota	Bacteria
Staphylococcus	0.604008	-0.0371389	Staphylococcaceae	Staphylococcales	Bacilli	Firmicutes	Bacteria
Streptococcus	9.23598e-12	-0.268765	Streptococcaceae	Lactobacillales	Bacilli	Firmicutes	Bacteria
Subdoligranulum	0.812089	-0.00247316	Ruminococcaceae	Oscillospirales	Clostridia	Firmicutes	Bacteria
Sutterella	0.000765767	0.135095	Sutterellaceae	Burkholderiales	Gammaproteobacteria	Proteobacteria	Bacteria
Terrisporobacter	0.156025	-0.0507715	Peptostreptococcaceae	Peptostreptococcales-Tissierellales	Clostridia	Firmicutes	Bacteria
TM7x	0.317664	0.129549	Saccharimonadaceae	Saccharimonadales	Saccharimonadia	Patescibacteria	Bacteria
Turicibacter	0.0209749	-0.109229	Erysipelotrichaceae	Erysipelotrichales	Bacilli	Firmicutes	Bacteria
Tuzzerella	0.661823	0.00399658	Lachnospiraceae	Lachnospirales	Clostridia	Firmicutes	Bacteria
Tyzzerella	0.68583	-0.00489257	Lachnospiraceae	Lachnospirales	Clostridia	Firmicutes	Bacteria
UBA1819	0.247464	0.0741372	Ruminococcaceae	Oscillospirales	Clostridia	Firmicutes	Bacteria
UCG-002	0.024143	0.0928534	Oscillospiraceae	Oscillospirales	Clostridia	Firmicutes	Bacteria
UCG-003	0.152636	0.124441	Oscillospiraceae	Oscillospirales	Clostridia	Firmicutes	Bacteria
UCG-005	0.00403983	0.149151	Oscillospiraceae	Oscillospirales	Clostridia	Firmicutes	Bacteria
UCG-009	0.597885	0.0398858	Butyricicoccaceae	Oscillospirales	Clostridia	Firmicutes	Bacteria
Veillonella	0.499062	0.0446294	Veillonellaceae	Veillonellales-Selenomonadales	Negativicutes	Firmicutes	Bacteria
Victivallis	0.416282	0.0645182	Victivallaceae	Victivallales	Lentisphaeria	Verrucomicrobiota	Bacteria
Weissella	0.664398	0.00285466	Leuconostocaceae	Lactobacillales	Bacilli	Firmicutes	Bacteria

## Sheet: Family
Family	p	effect	Order	Class	Phylum	Domain
[Clostridium] methylpentosum group	0.67187	-0.0390106	Oscillospirales	Clostridia	Firmicutes	Bacteria
[Eubacterium] coprostanoligenes group	0.551591	0.0475908	Oscillospirales	Clostridia	Firmicutes	Bacteria
Acidaminococcaceae	0.031286	0.0757878	Acidaminococcales	Negativicutes	Firmicutes	Bacteria
Actinomycetaceae	0.00144302	-0.188131	Actinomycetales	Actinobacteria	Actinobacteriota	Bacteria
Akkermansiaceae	0.732699	0.00397609	Verrucomicrobiales	Verrucomicrobiae	Verrucomicrobiota	Bacteria
Anaerofustaceae	0.6423	0.0161739	Eubacteriales	Clostridia	Firmicutes	Bacteria
Anaerovoracaceae	0.203043	0.0905692	Peptostreptococcales-Tissierellales	Clostridia	Firmicutes	Bacteria
Atopobiaceae	0.554997	0.0671102	Coriobacteriales	Coriobacteriia	Actinobacteriota	Bacteria
Bacteroidaceae	0.0043031	0.127988	Bacteroidales	Bacteroidia	Bacteroidota	Bacteria
Barnesiellaceae	0.0025001	0.0672684	Bacteroidales	Bacteroidia	Bacteroidota	Bacteria
Bifidobacteriaceae	4.5079e-05	-0.11227	Bifidobacteriales	Actinobacteria	Actinobacteriota	Bacteria
Butyricicoccaceae	0.00966618	0.106685	Oscillospirales	Clostridia	Firmicutes	Bacteria
Caldicoprobacteraceae	0.484658	0.0738397	Caldicoprobacterales	Clostridia	Firmicutes	Bacteria
Christensenellaceae	0.707706	0.00369838	Christensenellales	Clostridia	Firmicutes	Bacteria
Clostridiaceae	0.0741359	-0.0672332	Clostridiales	Clostridia	Firmicutes	Bacteria
Coriobacteriaceae	0.744875	0.00488489	Coriobacteriales	Coriobacteriia	Actinobacteriota	Bacteria
Coriobacteriales Incertae Sedis	0.482395	0.0640486	Coriobacteriales	Coriobacteriia	Actinobacteriota	Bacteria
Corynebacteriaceae	0.607459	0.0114742	Corynebacteriales	Actinobacteria	Actinobacteriota	Bacteria
Defluviitaleaceae	0.628992	0.0497596	Lachnospirales	Clostridia	Firmicutes	Bacteria
Desulfovibrionaceae	0.0196758	-0.0771567	Desulfovibrionales	Desulfovibrionia	Desulfobacterota	Bacteria
Eggerthellaceae	0.478063	-0.023231	Coriobacteriales	Coriobacteriia	Actinobacteriota	Bacteria
Enterobacteriaceae	8.27919e-06	-0.255993	Enterobacterales	Gammaproteobacteria	Proteobacteria	Bacteria
Enterococcaceae	2.00791e-05	-0.491396	Lactobacillales	Bacilli	Firmicutes	Bacteria
Erysipelatoclostridiaceae	0.500156	-0.0437795	Erysipelotrichales	Bacilli	Firmicutes	Bacteria
Erysipelotrichaceae	0.631462	-0.00397138	Erysipelotrichales	Bacilli	Firmicutes	Bacteria
Ethanoligenenaceae	0.490749	0.0825507	Oscillospirales	Clostridia	Firmicutes	Bacteria
Eubacteriaceae	0.57952	-0.0138136	Eubacteriales	Clostridia	Firmicutes	Bacteria
Fusobacteriaceae	0.383058	0.0758022	Fusobacteriales	Fusobacteriia	Fusobacteriota	Bacteria
Gemellaceae	0.352979	-0.115039	Staphylococcales	Bacilli	Firmicutes	Bacteria
Hungateiclostridiaceae	0.526727	0.051017		Clostridia	Firmicutes	Bacteria
Lachnospiraceae	0.200878	0.0646614	Lachnospirales	Clostridia	Firmicutes	Bacteria
Lactobacillaceae	5.4635e-05	-0.271956	Lactobacillales	Bacilli	Firmicutes	Bacteria
Leuconostocaceae	0.0318361	-0.209011	Lactobacillales	Bacilli	Firmicutes	Bacteria
Marinifilaceae	0.00183087	0.107539	Bacteroidales	Bacteroidia	Bacteroidota	Bacteria
Methanobacteriaceae	0.369886	-0.0161232	Methanobacteriales	Methanobacteria	Euryarchaeota	Archaea
Micrococcaceae	0.572867	-0.0718557	Micrococcales	Actinobacteria	Actinobacteriota	Bacteria
Monoglobaceae	0.00265426	0.0692779	Monoglobales	Clostridia	Firmicutes	Bacteria
Oscillospiraceae	6.49762e-09	0.427986	Oscillospirales	Clostridia	Firmicutes	Bacteria
Oxalobacteraceae	0.51043	0.0311365	Burkholderiales	Gammaproteobacteria	Proteobacteria	Bacteria
Pasteurellaceae	0.092273	0.109205	Pasteurellales	Gammaproteobacteria	Proteobacteria	Bacteria
Peptococcaceae	0.400561	0.104922	Peptococcales	Clostridia	Firmicutes	Bacteria
Peptostreptococcaceae	0.000387974	-0.0917479	Peptostreptococcales-Tissierellales	Clostridia	Firmicutes	Bacteria
Prevotellaceae	0.012682	0.0989947	Bacteroidales	Bacteroidia	Bacteroidota	Bacteria
Propionibacteriaceae	0.345495	-0.0942578	Propionibacteriales	Actinobacteria	Actinobacteriota	Bacteria
Rikenellaceae	8.9338e-09	0.252176	Bacteroidales	Bacteroidia	Bacteroidota	Bacteria
Ruminococcaceae	0.580064	0.0109554	Oscillospirales	Clostridia	Firmicutes	Bacteria
Saccharimonadaceae	0.110249	0.210889	Saccharimonadales	Saccharimonadia	Patescibacteria	Bacteria
Selenomonadaceae	0.596365	0.0196683	Veillonellales-Selenomonadales	Negativicutes	Firmicutes	Bacteria
Staphylococcaceae	0.633448	-0.0104366	Staphylococcales	Bacilli	Firmicutes	Bacteria
Streptococcaceae	1.70621e-10	-0.211459	Lactobacillales	Bacilli	Firmicutes	Bacteria
Succinivibrionaceae	0.550728	0.0250675	Aeromonadales	Gammaproteobacteria	Proteobacteria	Bacteria
Sutterellaceae	2.8132e-10	0.332795	Burkholderiales	Gammaproteobacteria	Proteobacteria	Bacteria
Synergistaceae	0.47727	0.0636663	Synergistales	Synergistia	Synergistota	Bacteria
Tannerellaceae	0.00649237	0.075867	Bacteroidales	Bacteroidia	Bacteroidota	Bacteria
UCG-010	0.123321	0.125197	Oscillospirales	Clostridia	Firmicutes	Bacteria
UCG-011	0.331886	-0.0606289	Oscillospirales	Clostridia	Firmicutes	Bacteria
vadinBE97	0.305569	0.0931546	Victivallales	Lentisphaeria	Verrucomicrobiota	Bacteria
Veillonellaceae	0.0611579	0.0456769	Veillonellales-Selenomonadales	Negativicutes	Firmicutes	Bacteria
Victivallaceae	0.18481	0.0730789	Victivallales	Lentisphaeria	Verrucomicrobiota	Bacteria

## Sheet: Order
Order	p	effect	Class	Phylum	Domain
Acidaminococcales	0.0518671	0.0664733	Negativicutes	Firmicutes	Bacteria
Actinomycetales	0.00112978	-0.201169	Actinobacteria	Actinobacteriota	Bacteria
Aeromonadales	0.553237	0.0174001	Gammaproteobacteria	Proteobacteria	Bacteria
Bacteroidales	0.000881372	0.184636	Bacteroidia	Bacteroidota	Bacteria
Bifidobacteriales	0.000122116	-0.109079	Actinobacteria	Actinobacteriota	Bacteria
Burkholderiales	2.06262e-09	0.282001	Gammaproteobacteria	Proteobacteria	Bacteria
Caldicoprobacterales	0.495945	0.0543532	Clostridia	Firmicutes	Bacteria
Christensenellales	0.662683	-0.00435411	Clostridia	Firmicutes	Bacteria
Clostridia UCG-014	0.147418	0.0294846	Clostridia	Firmicutes	Bacteria
Clostridia vadinBB60 group	0.112588	0.0996615	Clostridia	Firmicutes	Bacteria
Clostridiales	0.0483116	-0.0470035	Clostridia	Firmicutes	Bacteria
Coriobacteriales	0.657702	-0.0331324	Coriobacteriia	Actinobacteriota	Bacteria
Corynebacteriales	0.59265	-0.00721624	Actinobacteria	Actinobacteriota	Bacteria
Desulfovibrionales	0.01752	-0.0811215	Desulfovibrionia	Desulfobacterota	Bacteria
DTU014	0.601606	-0.00360853	Incertae Sedis_2	Firmicutes	Bacteria
Enterobacterales	5.58298e-06	-0.256423	Gammaproteobacteria	Proteobacteria	Bacteria
Erysipelotrichales	0.246827	-0.0546888	Bacilli	Firmicutes	Bacteria
Eubacteriales	0.442444	-0.0632846	Clostridia	Firmicutes	Bacteria
Fusobacteriales	0.369014	0.0711424	Fusobacteriia	Fusobacteriota	Bacteria
Gastranaerophilales	0.0507995	0.10569	Vampirivibrionia	Cyanobacteria	Bacteria
Lachnospirales	0.463879	0.0195161	Clostridia	Firmicutes	Bacteria
Lactobacillales	5.12787e-11	-0.33884	Bacilli	Firmicutes	Bacteria
Methanobacteriales	0.323289	-0.0386452	Methanobacteria	Euryarchaeota	Archaea
Micrococcales	0.46705	-0.0932227	Actinobacteria	Actinobacteriota	Bacteria
Monoglobales	0.0302193	0.0644877	Clostridia	Firmicutes	Bacteria
Oscillospirales	0.327421	0.0386358	Clostridia	Firmicutes	Bacteria
Pasteurellales	0.105093	0.120593	Gammaproteobacteria	Proteobacteria	Bacteria
Peptococcales	0.435642	0.0623076	Clostridia	Firmicutes	Bacteria
Peptostreptococcales-Tissierellales	0.00232063	-0.0965288	Clostridia	Firmicutes	Bacteria
Propionibacteriales	0.319344	-0.0936538	Actinobacteria	Actinobacteriota	Bacteria
RF39	0.452321	0.0738473	Bacilli	Firmicutes	Bacteria
Saccharimonadales	0.131743	0.194767	Saccharimonadia	Patescibacteria	Bacteria
Staphylococcales	0.164637	-0.153767	Bacilli	Firmicutes	Bacteria
Synergistales	0.476149	0.0454629	Synergistia	Synergistota	Bacteria
Veillonellales-Selenomonadales	0.146315	0.0340472	Negativicutes	Firmicutes	Bacteria
Verrucomicrobiales	0.680586	-0.0185851	Verrucomicrobiae	Verrucomicrobiota	Bacteria
Victivallales	0.193914	0.0858858	Lentisphaeria	Verrucomicrobiota	Bacteria

## Sheet: Class
Class	p	effect	Phylum	Domain
Actinobacteria	6.14175e-07	-0.171846	Actinobacteriota	Bacteria
Bacilli	4.29638e-05	-0.247875	Firmicutes	Bacteria
Bacteroidia	0.148036	0.106181	Bacteroidota	Bacteria
Clostridia	0.226944	-0.0905926	Firmicutes	Bacteria
Coriobacteriia	0.125791	-0.077837	Actinobacteriota	Bacteria
Desulfovibrionia	0.00195333	-0.129412	Desulfobacterota	Bacteria
Fusobacteriia	0.437811	0.0464094	Fusobacteriota	Bacteria
Gammaproteobacteria	0.0990231	0.0800168	Proteobacteria	Bacteria
Incertae Sedis_2	0.56722	-0.0387376	Firmicutes	Bacteria
Lentisphaeria	0.290765	0.0550177	Verrucomicrobiota	Bacteria
Methanobacteria	0.197906	-0.0602783	Euryarchaeota	Archaea
Negativicutes	0.128012	0.0569037	Firmicutes	Bacteria
Saccharimonadia	0.18025	0.158811	Patescibacteria	Bacteria
Synergistia	0.525722	0.0201286	Synergistota	Bacteria
Vampirivibrionia	0.114289	0.06892	Cyanobacteria	Bacteria
Verrucomicrobiae	0.313017	-0.0331928	Verrucomicrobiota	Bacteria

## Sheet: Phylum
Phylum	p	effect	Domain
Actinobacteriota	0.00100526	-0.182002	Bacteria
Bacteroidota	0.396742	0.0577088	Bacteria
Cyanobacteria	0.236683	0.0683332	Bacteria
Desulfobacterota	0.00367104	-0.138339	Bacteria
Euryarchaeota	0.175485	-0.0651526	Archaea
Firmicutes	0.146676	-0.118929	Bacteria
Fusobacteriota	0.476731	0.0542096	Bacteria
Patescibacteria	0.206158	0.157178	Bacteria
Proteobacteria	0.299981	0.050589	Bacteria
Synergistota	0.5684	0.0253168	Bacteria
Verrucomicrobiota	0.454086	-0.0378969	Bacteria
